# Supplementary material for: Systematic identification of the lysine lactylation in the protozoan parasite Toxoplasma gondii
Source: Parasit Vectors. 2022 May 24;15:180. doi: 10.1186/s13071-022-05315-6 (PMC9131557; doi:10.1186/s13071-022-05315-6)
Supplement: Supplementary file 2 — Additional file 2: Table S1. Identified lactylated proteins and the Kla sites in T. gondii. [file 13071_2022_5315_MOESM2_ESM.xlsx]

## Sheet: Summary
Header line description of table 1			Table 1. MS/MS spetrum database search analysis summary
Total spectrums	Number of spectrums produced by mass spectrometer
Matched spectrums	Number of spectrums matched with alignment protein		Total spectrums	Matched spectrums	Peptides	Modified peptides	Identified proteins	Identified sites
Peptides	Number of peptides which spectrums hit		43080	4791 (11.1%)	3834	976	523	983
Modified peptides	Total number of modified peptides identified
Identified proteins	Number of proteins detected by spectrum search analysis
Identified sites	Number of modification sites detected by spectrum search analysis
Header line description of worksheet "Sites_ident"
Protein accession	Protein accession number of database used for search
Position	Modification site localization in protein
Amino acid	The amino acid that modification site modified
Protein description	Protein functional description
Gene name	Indicates the name of the gene that code for the protein sequence
Localization probability	Probability of a certain amino acid containing this modification in this peptide
PEP	The maximal posterior error probability for peptides
Score	A simple rule to be used to judge whether a result is significant or not
Modified sequence	Identified peptide sequence marked with modification sites localization probabilities
Charge	Carried charge of peptide
Mass error [ppm]	Parts per million ratio of peptide mass error between the theory and practice
MS/MS Count	Number of spectrum matched with peptide

## Sheet: Sites_ident
Protein accession	Position	Amino acid	Protein description	Gene name	Localization probability	PEP	Score	Charge	Modified sequence	Mass error [ppm]	MS/MS Counts	Subcellular localization	KEGG KO No.	KEGG Gene	KEGG pathway	Biological Process	Cellular Component	Molecular Function	Pfam ID	Domain description	COG/KOG category	COG/KOG NO.	COG/KOG description
TGGT1_201680-t26_1-p1	558	K	putative eukaryotic initiation factor-3 subunit 10 GN=TGGT1_201680	TGGT1_201680	1	4.56139e-09	124.46	2	HQLCNLAK(1)QIDK	-0.92147	2	cytoplasm	K03254	EIF3A; translation initiation factor 3 subunit A	map03013 RNA transport						J	KOG2072	Translation initiation factor 3, subunit a (eIF-3a)
TGGT1_201680-t26_1-p1	64	K	putative eukaryotic initiation factor-3 subunit 10 GN=TGGT1_201680	TGGT1_201680	1	0.00275487	62.271	2	HVQLCVDENK(1)LR	-0.73768	1	cytoplasm	K03254	EIF3A; translation initiation factor 3 subunit A	map03013 RNA transport						J	KOG2072	Translation initiation factor 3, subunit a (eIF-3a)
TGGT1_201680-t26_1-p1	860	K	putative eukaryotic initiation factor-3 subunit 10 GN=TGGT1_201680	TGGT1_201680	1	0.0432543	74.269	2	K(1)YLEQLEK	-0.41978	1	cytoplasm	K03254	EIF3A; translation initiation factor 3 subunit A	map03013 RNA transport						J	KOG2072	Translation initiation factor 3, subunit a (eIF-3a)
TGGT1_201780-t26_1-p1	162	K	microneme protein MIC2 GN=TGGT1_201780	TGGT1_201780	1	0.00939496	63.212	2	GSTNTSDGLK(1)ACK	-4.8588	1	extracellular	K17341	HMCN; hemicentin					PF00092; PF00090	von Willebrand factor type A domain; Thrombospondin type 1 domain	PW	KOG4475	FOG: Immunoglobin and related proteins
TGGT1_201780-t26_1-p1	624	K	microneme protein MIC2 GN=TGGT1_201780	TGGT1_201780	1	0.0197783	72.038	2	HAAVK(1)FDYR	-0.18788	1	extracellular	K17341	HMCN; hemicentin					PF00092; PF00090	von Willebrand factor type A domain; Thrombospondin type 1 domain	PW	KOG4475	FOG: Immunoglobin and related proteins
TGGT1_202190-t26_1-p1	817	K	Tub domain-containing protein(predict) GN=TGGT1_202190	TGGT1_202190	1	0.0515561	51.43	2	EK(1)LPEK(1)MK	-6.8254	1	nucleus							PF01167	Tub family	S	KOG2502	Tub family proteins
TGGT1_202190-t26_1-p1	821	K	Tub domain-containing protein(predict) GN=TGGT1_202190	TGGT1_202190	1	0.0515561	51.43	2	EK(1)LPEK(1)MK	-6.8254	1	nucleus							PF01167	Tub family	S	KOG2502	Tub family proteins
TGGT1_202230-t26_1-p1	34	K	histone deacetylase HDAC5 GN=TGGT1_202230	TGGT1_202230	1	0.0192357	68.49	2	NCGEAWTK(1)TR	0.20146	1	cytoplasm	K16573	TUBGCP6, GCP6; gamma-tubulin complex component 6					PF00850	Histone deacetylase domain	B	KOG1343	Histone deacetylase complex, catalytic component HDA1
TGGT1_202568-t26_1-p1	17	K	Putative ribophorin I, related protein(predict) GN=TGGT1_202568	TGGT1_202568	1	0.0154638	58.426	2	GK(1)GLPSNEK	-2.8036	1	nucleus	K13120	FAM32A; protein FAM32A			GO:0005622 intracellular; GO:0005623 cell; GO:0005634 nucleus; GO:0005654 nucleoplasm; GO:0005730 nucleolus; GO:0031974 membrane-enclosed lumen; GO:0031981 nuclear lumen; GO:0043226 organelle; GO:0043227 membrane-bounded organelle; GO:0043228 non-membrane-bounded organelle; GO:0043229 intracellular organelle; GO:0043231 intracellular membrane-bounded organelle; GO:0043232 intracellular non-membra…	GO:0003676 nucleic acid binding; GO:0003723 RNA binding; GO:0005488 binding; GO:0097159 organic cyclic compound binding; GO:1901363 heterocyclic compound binding;			S	KOG3410	Conserved alpha-helical protein
TGGT1_202630-t26_1-p1	1156	K	ATP-dependent metallopeptidase HflB subfamily protein GN=TGGT1_202630	TGGT1_202630	1	0.000290634	82.437	2	DLDNNDDASVPEK(1)VK	-1.9665	1	mitochondria	K08956	AFG3; AFG3 family protein [EC:3.4.24.-]		GO:0006508 proteolysis; GO:0006807 nitrogen compound metabolic process; GO:0008152 metabolic process; GO:0009056 catabolic process; GO:0009057 macromolecule catabolic process; GO:0019538 protein metabolic process; GO:0030163 protein catabolic process; GO:0043170 macromolecule metabolic process; GO:0044238 primary metabolic process; GO:0071704 organic substance metabolic process; GO:1901564 organo…	GO:0005623 cell; GO:0005886 plasma membrane; GO:0016020 membrane; GO:0071944 cell periphery;	GO:0003824 catalytic activity; GO:0004176 ATP-dependent peptidase activity; GO:0005488 binding; GO:0005515 protein binding; GO:0008233 peptidase activity; GO:0008237 metallopeptidase activity; GO:0016462 pyrophosphatase activity; GO:0016787 hydrolase activity; GO:0016817 hydrolase activity, acting on acid anhydrides; GO:0016818 hydrolase activity, acting on acid anhydrides, in phosphorus-containi…	PF00004; PF01434	ATPase family associated with various cellular activities (AAA); Peptidase family M41	O	KOG0731	AAA+-type ATPase containing the peptidase M41 domain
TGGT1_202680-t26_1-p1	342	K	putative peptidase M16, alpha subunit GN=TGGT1_202680	TGGT1_202680	1	0.00283654	83.775	2	AFVDYNAIPPSK(1)R	-2.4362	2	mitochondria	K01412	PMPCA, MAS2; mitochondrial-processing peptidase subunit alpha [EC:3.4.24.64]		GO:0006508 proteolysis; GO:0006605 protein targeting; GO:0006626 protein targeting to mitochondrion; GO:0006627 protein processing involved in protein targeting to mitochondrion; GO:0006807 nitrogen compound metabolic process; GO:0006810 transport; GO:0006839 mitochondrial transport; GO:0006886 intracellular protein transport; GO:0006996 organelle organization; GO:0007005 mitochondrion organizati…	GO:0005622 intracellular; GO:0005623 cell; GO:0005737 cytoplasm; GO:0005739 mitochondrion; GO:0005740 mitochondrial envelope; GO:0005743 mitochondrial inner membrane; GO:0005759 mitochondrial matrix; GO:0016020 membrane; GO:0017087 mitochondrial processing peptidase complex; GO:0019866 organelle inner membrane; GO:0031090 organelle membrane; GO:0031966 mitochondrial membrane; GO:0031967 organelle…	GO:0005488 binding; GO:0008270 zinc ion binding; GO:0043167 ion binding; GO:0043169 cation binding; GO:0046872 metal ion binding; GO:0046914 transition metal ion binding;	PF05193	Peptidase M16 inactive domain	O	KOG2067	Mitochondrial processing peptidase, alpha subunit
TGGT1_202680-t26_1-p1	245	K	putative peptidase M16, alpha subunit GN=TGGT1_202680	TGGT1_202680	1	0.00458772	81.642	2	FLPWELK(1)ACK	0.26234	1	mitochondria	K01412	PMPCA, MAS2; mitochondrial-processing peptidase subunit alpha [EC:3.4.24.64]		GO:0006508 proteolysis; GO:0006605 protein targeting; GO:0006626 protein targeting to mitochondrion; GO:0006627 protein processing involved in protein targeting to mitochondrion; GO:0006807 nitrogen compound metabolic process; GO:0006810 transport; GO:0006839 mitochondrial transport; GO:0006886 intracellular protein transport; GO:0006996 organelle organization; GO:0007005 mitochondrion organizati…	GO:0005622 intracellular; GO:0005623 cell; GO:0005737 cytoplasm; GO:0005739 mitochondrion; GO:0005740 mitochondrial envelope; GO:0005743 mitochondrial inner membrane; GO:0005759 mitochondrial matrix; GO:0016020 membrane; GO:0017087 mitochondrial processing peptidase complex; GO:0019866 organelle inner membrane; GO:0031090 organelle membrane; GO:0031966 mitochondrial membrane; GO:0031967 organelle…	GO:0005488 binding; GO:0008270 zinc ion binding; GO:0043167 ion binding; GO:0043169 cation binding; GO:0046872 metal ion binding; GO:0046914 transition metal ion binding;	PF05193	Peptidase M16 inactive domain	O	KOG2067	Mitochondrial processing peptidase, alpha subunit
TGGT1_202680-t26_1-p1	467	K	putative peptidase M16, alpha subunit GN=TGGT1_202680	TGGT1_202680	1	2.595e-15	175.64	2	MGSVTK(1)EELQR	-1.4374	2	mitochondria	K01412	PMPCA, MAS2; mitochondrial-processing peptidase subunit alpha [EC:3.4.24.64]		GO:0006508 proteolysis; GO:0006605 protein targeting; GO:0006626 protein targeting to mitochondrion; GO:0006627 protein processing involved in protein targeting to mitochondrion; GO:0006807 nitrogen compound metabolic process; GO:0006810 transport; GO:0006839 mitochondrial transport; GO:0006886 intracellular protein transport; GO:0006996 organelle organization; GO:0007005 mitochondrion organizati…	GO:0005622 intracellular; GO:0005623 cell; GO:0005737 cytoplasm; GO:0005739 mitochondrion; GO:0005740 mitochondrial envelope; GO:0005743 mitochondrial inner membrane; GO:0005759 mitochondrial matrix; GO:0016020 membrane; GO:0017087 mitochondrial processing peptidase complex; GO:0019866 organelle inner membrane; GO:0031090 organelle membrane; GO:0031966 mitochondrial membrane; GO:0031967 organelle…	GO:0005488 binding; GO:0008270 zinc ion binding; GO:0043167 ion binding; GO:0043169 cation binding; GO:0046872 metal ion binding; GO:0046914 transition metal ion binding;	PF05193	Peptidase M16 inactive domain	O	KOG2067	Mitochondrial processing peptidase, alpha subunit
TGGT1_202810-t26_1-p1	99	K	TIM14 protein GN=TGGT1_202810	TGGT1_202810	1	0.0592654	72.042	2	LSPTATK(1)EK	-2.3257	1	extracellular	K09535	DNAJC15; DnaJ homolog subfamily C member 15							O	KOG0723	Molecular chaperone (DnaJ superfamily)
TGGT1_202890-t26_1-p1	195	K	hypothetical protein GN=TGGT1_202890	TGGT1_202890	1	0.000649796	101.64	2	TESDSK(1)TVLTTGR	-4.6673	1	nucleus
TGGT1_203220-t26_1-p1	556	K	DEAD/DEAH box helicase domain-containing protein GN=TGGT1_203220	TGGT1_203220	1	0.018908	58.889	2	K(1)VTATQDLTQK	-1.6451	1	nucleus	K12835	DDX42, SF3B125; ATP-dependent RNA helicase DDX42 [EC:3.6.4.13]	map03040 Spliceosome				PF00270	DEAD/DEAH box helicase	A	KOG0339	ATP-dependent RNA helicase
TGGT1_203220-t26_1-p1	926	K	DEAD/DEAH box helicase domain-containing protein GN=TGGT1_203220	TGGT1_203220	1	0.020101	78.178	2	PGLLNLNK(1)R	-2.7966	1	nucleus	K12835	DDX42, SF3B125; ATP-dependent RNA helicase DDX42 [EC:3.6.4.13]	map03040 Spliceosome				PF00270	DEAD/DEAH box helicase	A	KOG0339	ATP-dependent RNA helicase
TGGT1_203980-t26_1-p1	156	K	Dolichyl-diphosphooligosaccharide--protein glycosyltransferase 48 kDa subunit (Fragment)(predict) GN=TGGT1_203980	TGGT1_203980	1	0.0189102	91.783	2	PQEDIYK(1)R	-3.1272	1	nucleus
TGGT1_204020-t26_1-p1	46	K	ribosomal protein RPL8 GN=TGGT1_204020	TGGT1_204020	1	0.0137776	86.243	2	GLVK(1)DILHDPGR	-1.2647	1	cytoplasm	K02938	RP-L8e, RPL8; large subunit ribosomal protein L8e	map03010 Ribosome				PF00181; PF03947	Ribosomal Proteins L2, RNA binding domain; Ribosomal Proteins L2, C-terminal domain	J	KOG2309	60s ribosomal protein L2/L8
TGGT1_204400-t26_1-p1	436	K	putative ATPase synthase subunit alpha GN=TGGT1_204400	TGGT1_204400	1	0.0214806	57.032	2	AMK(1)QVAGTMK	0.55797	1	mitochondria	K02132	ATPeF1A, ATP5A1, ATP1; F-type H+-transporting ATPase subunit alpha	map00190 Oxidative phosphorylation; map01100 Metabolic pathways; map04714 Thermogenesis; map05010 Alzheimer disease; map05012 Parkinson disease; map05016 Huntington disease		GO:0005622 intracellular; GO:0005623 cell; GO:0005737 cytoplasm; GO:0005739 mitochondrion; GO:0005740 mitochondrial envelope; GO:0005743 mitochondrial inner membrane; GO:0005753 mitochondrial proton-transporting ATP synthase complex; GO:0016020 membrane; GO:0016469 proton-transporting two-sector ATPase complex; GO:0019866 organelle inner membrane; GO:0031090 organelle membrane; GO:0031966 mitocho…		PF02874; PF00006; PF00306	ATP synthase alpha/beta family, beta-barrel domain; ATP synthase alpha/beta family, nucleotide-binding domain; ATP synthase alpha/beta chain, C terminal domain	C	KOG1353	F0F1-type ATP synthase, alpha subunit
TGGT1_204400-t26_1-p1	175	K	putative ATPase synthase subunit alpha GN=TGGT1_204400	TGGT1_204400	1	0.0280805	81.32	2	GPIPAK(1)ER	-1.9427	1	mitochondria	K02132	ATPeF1A, ATP5A1, ATP1; F-type H+-transporting ATPase subunit alpha	map00190 Oxidative phosphorylation; map01100 Metabolic pathways; map04714 Thermogenesis; map05010 Alzheimer disease; map05012 Parkinson disease; map05016 Huntington disease		GO:0005622 intracellular; GO:0005623 cell; GO:0005737 cytoplasm; GO:0005739 mitochondrion; GO:0005740 mitochondrial envelope; GO:0005743 mitochondrial inner membrane; GO:0005753 mitochondrial proton-transporting ATP synthase complex; GO:0016020 membrane; GO:0016469 proton-transporting two-sector ATPase complex; GO:0019866 organelle inner membrane; GO:0031090 organelle membrane; GO:0031966 mitocho…		PF02874; PF00006; PF00306	ATP synthase alpha/beta family, beta-barrel domain; ATP synthase alpha/beta family, nucleotide-binding domain; ATP synthase alpha/beta chain, C terminal domain	C	KOG1353	F0F1-type ATP synthase, alpha subunit
TGGT1_204400-t26_1-p1	71	K	putative ATPase synthase subunit alpha GN=TGGT1_204400	TGGT1_204400	1	1.04143e-09	144.51	2	IAGWK(1)TQTSTEEVGR	-1.8969	1	mitochondria	K02132	ATPeF1A, ATP5A1, ATP1; F-type H+-transporting ATPase subunit alpha	map00190 Oxidative phosphorylation; map01100 Metabolic pathways; map04714 Thermogenesis; map05010 Alzheimer disease; map05012 Parkinson disease; map05016 Huntington disease		GO:0005622 intracellular; GO:0005623 cell; GO:0005737 cytoplasm; GO:0005739 mitochondrion; GO:0005740 mitochondrial envelope; GO:0005743 mitochondrial inner membrane; GO:0005753 mitochondrial proton-transporting ATP synthase complex; GO:0016020 membrane; GO:0016469 proton-transporting two-sector ATPase complex; GO:0019866 organelle inner membrane; GO:0031090 organelle membrane; GO:0031966 mitocho…		PF02874; PF00006; PF00306	ATP synthase alpha/beta family, beta-barrel domain; ATP synthase alpha/beta family, nucleotide-binding domain; ATP synthase alpha/beta chain, C terminal domain	C	KOG1353	F0F1-type ATP synthase, alpha subunit
TGGT1_204490-t26_1-p1	56	K	hypothetical protein GN=TGGT1_204490	TGGT1_204490	1	5.89993e-05	77.696	2	LSGAEEGCQYEIAK(1)SAPR	-2.6057	1	nucleus
TGGT1_205010-t26_1-p1	164	K	putative U2 small nuclear ribonucleoprotein family protein GN=TGGT1_205010	TGGT1_205010	1	2.94425e-08	163.43	2	K(1)LQEDAELQR	-2.2881	1	plasma membrane	K12828	SF3B1, SAP155; splicing factor 3B subunit 1	map03040 Spliceosome				PF08920	Splicing factor 3B subunit 1	A	KOG0213	Splicing factor 3b, subunit 1
TGGT1_205130-t26_1-p1	4387	K	VOC domain-containing protein(predict) GN=TGGT1_205130	TGGT1_205130	1	4.76193e-06	149.58	2	K(1)VSANDALETVER	-0.27843	1	plasma membrane							PF12783	Guanine nucleotide exchange factor in Golgi transport N-terminal
TGGT1_205250-t26_1-p1	202	K	rhoptry protein ROP18 GN=TGGT1_205250	TGGT1_205250	1	0.0151569	62.969	2	ADSGCVIGK(1)R	-1.014	1	plasma membrane	K08866	TTK, MPS1; serine/threonine-protein kinase TTK/MPS1 [EC:2.7.12.1]	map04110 Cell cycle						T	KOG0585	Ca2+/calmodulin-dependent protein kinase kinase beta and related serine/threonine protein kinases
TGGT1_205320-t26_1-p1	401	K	Putative serine-rich adhesin for platelets family protein(predict) GN=TGGT1_205320	TGGT1_205320	1	0.000896167	62.494	2	TVFESQK(1)SLTSTADFR	-2.9479	1	nucleus
TGGT1_205340-t26_1-p1	73	K	ribosomal protein RPS12 GN=TGGT1_205340	TGGT1_205340	1	0.0116873	100.75	2	K(1)LVQGLCK	-1.9776	1	extracellular	K02951	RP-S12e, RPS12; small subunit ribosomal protein S12e	map03010 Ribosome				PF01248	Ribosomal protein L7Ae/L30e/S12e/Gadd45 family	J	KOG3406	40S ribosomal protein S12
TGGT1_205380-t26_1-p1	15	K	fructose-bisphospatase I GN=TGGT1_205380	TGGT1_205380	1	0.00149089	98.865	2	IPLTSK(1)GSIFIPDPPR	-1.2343	1	cytoskeleton	K03841	FBP, fbp; fructose-1,6-bisphosphatase I [EC:3.1.3.11]	map00010 Glycolysis / Gluconeogenesis; map00030 Pentose phosphate pathway; map00051 Fructose and mannose metabolism; map01100 Metabolic pathways; map01200 Carbon metabolism; map04152 AMPK signaling pathway; map04910 Insulin signaling pathway; map04922 Glucagon signaling pathway				PF00316	Fructose-1-6-bisphosphatase	G	KOG1458	Fructose-1,6-bisphosphatase
TGGT1_205380-t26_1-p1	92	K	fructose-bisphospatase I GN=TGGT1_205380	TGGT1_205380	1	1.00375e-10	137.4	2	K(1)QTTSEDIGGLASVANK	-4.4553	1	cytoskeleton	K03841	FBP, fbp; fructose-1,6-bisphosphatase I [EC:3.1.3.11]	map00010 Glycolysis / Gluconeogenesis; map00030 Pentose phosphate pathway; map00051 Fructose and mannose metabolism; map01100 Metabolic pathways; map01200 Carbon metabolism; map04152 AMPK signaling pathway; map04910 Insulin signaling pathway; map04922 Glucagon signaling pathway				PF00316	Fructose-1-6-bisphosphatase	G	KOG1458	Fructose-1,6-bisphosphatase
TGGT1_205470-t26_1-p1	617	K	putative translation elongation factor 2 family protein GN=TGGT1_205470	TGGT1_205470	1	0.0135104	88.181	2	FDFDK(1)NAALK	-0.21517	1	cytoplasm	K03234	EEF2; elongation factor 2	map04152 AMPK signaling pathway; map04921 Oxytocin signaling pathway	GO:0006412 translation; GO:0006414 translational elongation; GO:0006417 regulation of translation; GO:0006448 regulation of translational elongation; GO:0006518 peptide metabolic process; GO:0006807 nitrogen compound metabolic process; GO:0008152 metabolic process; GO:0009058 biosynthetic process; GO:0009059 macromolecule biosynthetic process; GO:0009889 regulation of biosynthetic process; GO:000…	GO:0005622 intracellular; GO:0005623 cell; GO:0005737 cytoplasm; GO:0005829 cytosol;	GO:0003676 nucleic acid binding; GO:0003723 RNA binding; GO:0003746 translation elongation factor activity; GO:0003824 catalytic activity; GO:0003924 GTPase activity; GO:0005488 binding; GO:0005515 protein binding; GO:0008135 translation factor activity, RNA binding; GO:0016462 pyrophosphatase activity; GO:0016787 hydrolase activity; GO:0016817 hydrolase activity, acting on acid anhydrides; GO:00…	PF00009; PF03144; PF03764; PF00679	Elongation factor Tu GTP binding domain; Elongation factor Tu domain 2; Elongation factor G, domain IV; Elongation factor G C-terminus	J	KOG0469	Elongation factor 2
TGGT1_205470-t26_1-p1	804	K	putative translation elongation factor 2 family protein GN=TGGT1_205470	TGGT1_205470	1	1.40972e-06	147.19	2	GSK(1)MEELVHNIR	-1.5548	1	cytoplasm	K03234	EEF2; elongation factor 2	map04152 AMPK signaling pathway; map04921 Oxytocin signaling pathway	GO:0006412 translation; GO:0006414 translational elongation; GO:0006417 regulation of translation; GO:0006448 regulation of translational elongation; GO:0006518 peptide metabolic process; GO:0006807 nitrogen compound metabolic process; GO:0008152 metabolic process; GO:0009058 biosynthetic process; GO:0009059 macromolecule biosynthetic process; GO:0009889 regulation of biosynthetic process; GO:000…	GO:0005622 intracellular; GO:0005623 cell; GO:0005737 cytoplasm; GO:0005829 cytosol;	GO:0003676 nucleic acid binding; GO:0003723 RNA binding; GO:0003746 translation elongation factor activity; GO:0003824 catalytic activity; GO:0003924 GTPase activity; GO:0005488 binding; GO:0005515 protein binding; GO:0008135 translation factor activity, RNA binding; GO:0016462 pyrophosphatase activity; GO:0016787 hydrolase activity; GO:0016817 hydrolase activity, acting on acid anhydrides; GO:00…	PF00009; PF03144; PF03764; PF00679	Elongation factor Tu GTP binding domain; Elongation factor Tu domain 2; Elongation factor G, domain IV; Elongation factor G C-terminus	J	KOG0469	Elongation factor 2
TGGT1_205470-t26_1-p1	247	K	putative translation elongation factor 2 family protein GN=TGGT1_205470	TGGT1_205470	1	0.00323036	87.942	2	LWGNNFYNAK(1)EK	-0.58067	1	cytoplasm	K03234	EEF2; elongation factor 2	map04152 AMPK signaling pathway; map04921 Oxytocin signaling pathway	GO:0006412 translation; GO:0006414 translational elongation; GO:0006417 regulation of translation; GO:0006448 regulation of translational elongation; GO:0006518 peptide metabolic process; GO:0006807 nitrogen compound metabolic process; GO:0008152 metabolic process; GO:0009058 biosynthetic process; GO:0009059 macromolecule biosynthetic process; GO:0009889 regulation of biosynthetic process; GO:000…	GO:0005622 intracellular; GO:0005623 cell; GO:0005737 cytoplasm; GO:0005829 cytosol;	GO:0003676 nucleic acid binding; GO:0003723 RNA binding; GO:0003746 translation elongation factor activity; GO:0003824 catalytic activity; GO:0003924 GTPase activity; GO:0005488 binding; GO:0005515 protein binding; GO:0008135 translation factor activity, RNA binding; GO:0016462 pyrophosphatase activity; GO:0016787 hydrolase activity; GO:0016817 hydrolase activity, acting on acid anhydrides; GO:00…	PF00009; PF03144; PF03764; PF00679	Elongation factor Tu GTP binding domain; Elongation factor Tu domain 2; Elongation factor G, domain IV; Elongation factor G C-terminus	J	KOG0469	Elongation factor 2
TGGT1_205470-t26_1-p1	419	K	putative translation elongation factor 2 family protein GN=TGGT1_205470	TGGT1_205470	1	0.00790305	92.732	2	TDLYIK(1)SIQR	-2.887	1	cytoplasm	K03234	EEF2; elongation factor 2	map04152 AMPK signaling pathway; map04921 Oxytocin signaling pathway	GO:0006412 translation; GO:0006414 translational elongation; GO:0006417 regulation of translation; GO:0006448 regulation of translational elongation; GO:0006518 peptide metabolic process; GO:0006807 nitrogen compound metabolic process; GO:0008152 metabolic process; GO:0009058 biosynthetic process; GO:0009059 macromolecule biosynthetic process; GO:0009889 regulation of biosynthetic process; GO:000…	GO:0005622 intracellular; GO:0005623 cell; GO:0005737 cytoplasm; GO:0005829 cytosol;	GO:0003676 nucleic acid binding; GO:0003723 RNA binding; GO:0003746 translation elongation factor activity; GO:0003824 catalytic activity; GO:0003924 GTPase activity; GO:0005488 binding; GO:0005515 protein binding; GO:0008135 translation factor activity, RNA binding; GO:0016462 pyrophosphatase activity; GO:0016787 hydrolase activity; GO:0016817 hydrolase activity, acting on acid anhydrides; GO:00…	PF00009; PF03144; PF03764; PF00679	Elongation factor Tu GTP binding domain; Elongation factor Tu domain 2; Elongation factor G, domain IV; Elongation factor G C-terminus	J	KOG0469	Elongation factor 2
TGGT1_205470-t26_1-p1	400	K	putative translation elongation factor 2 family protein GN=TGGT1_205470	TGGT1_205470	1	0.00343174	106.35	2	VFSGTVATGQK(1)VR	-0.54446	1	cytoplasm	K03234	EEF2; elongation factor 2	map04152 AMPK signaling pathway; map04921 Oxytocin signaling pathway	GO:0006412 translation; GO:0006414 translational elongation; GO:0006417 regulation of translation; GO:0006448 regulation of translational elongation; GO:0006518 peptide metabolic process; GO:0006807 nitrogen compound metabolic process; GO:0008152 metabolic process; GO:0009058 biosynthetic process; GO:0009059 macromolecule biosynthetic process; GO:0009889 regulation of biosynthetic process; GO:000…	GO:0005622 intracellular; GO:0005623 cell; GO:0005737 cytoplasm; GO:0005829 cytosol;	GO:0003676 nucleic acid binding; GO:0003723 RNA binding; GO:0003746 translation elongation factor activity; GO:0003824 catalytic activity; GO:0003924 GTPase activity; GO:0005488 binding; GO:0005515 protein binding; GO:0008135 translation factor activity, RNA binding; GO:0016462 pyrophosphatase activity; GO:0016787 hydrolase activity; GO:0016817 hydrolase activity, acting on acid anhydrides; GO:00…	PF00009; PF03144; PF03764; PF00679	Elongation factor Tu GTP binding domain; Elongation factor Tu domain 2; Elongation factor G, domain IV; Elongation factor G C-terminus	J	KOG0469	Elongation factor 2
TGGT1_205470-t26_1-p1	253	K	putative translation elongation factor 2 family protein GN=TGGT1_205470	TGGT1_205470	1	0.000385081	95.311	2	WTK(1)TQSENTR	-4.5954	1	cytoplasm	K03234	EEF2; elongation factor 2	map04152 AMPK signaling pathway; map04921 Oxytocin signaling pathway	GO:0006412 translation; GO:0006414 translational elongation; GO:0006417 regulation of translation; GO:0006448 regulation of translational elongation; GO:0006518 peptide metabolic process; GO:0006807 nitrogen compound metabolic process; GO:0008152 metabolic process; GO:0009058 biosynthetic process; GO:0009059 macromolecule biosynthetic process; GO:0009889 regulation of biosynthetic process; GO:000…	GO:0005622 intracellular; GO:0005623 cell; GO:0005737 cytoplasm; GO:0005829 cytosol;	GO:0003676 nucleic acid binding; GO:0003723 RNA binding; GO:0003746 translation elongation factor activity; GO:0003824 catalytic activity; GO:0003924 GTPase activity; GO:0005488 binding; GO:0005515 protein binding; GO:0008135 translation factor activity, RNA binding; GO:0016462 pyrophosphatase activity; GO:0016787 hydrolase activity; GO:0016817 hydrolase activity, acting on acid anhydrides; GO:00…	PF00009; PF03144; PF03764; PF00679	Elongation factor Tu GTP binding domain; Elongation factor Tu domain 2; Elongation factor G, domain IV; Elongation factor G C-terminus	J	KOG0469	Elongation factor 2
TGGT1_205470-t26_1-p1	288	K	putative translation elongation factor 2 family protein GN=TGGT1_205470	TGGT1_205470	1	0.00375153	63.908	2	YTK(1)MLGSLGIELK	-0.53271	2	cytoplasm	K03234	EEF2; elongation factor 2	map04152 AMPK signaling pathway; map04921 Oxytocin signaling pathway	GO:0006412 translation; GO:0006414 translational elongation; GO:0006417 regulation of translation; GO:0006448 regulation of translational elongation; GO:0006518 peptide metabolic process; GO:0006807 nitrogen compound metabolic process; GO:0008152 metabolic process; GO:0009058 biosynthetic process; GO:0009059 macromolecule biosynthetic process; GO:0009889 regulation of biosynthetic process; GO:000…	GO:0005622 intracellular; GO:0005623 cell; GO:0005737 cytoplasm; GO:0005829 cytosol;	GO:0003676 nucleic acid binding; GO:0003723 RNA binding; GO:0003746 translation elongation factor activity; GO:0003824 catalytic activity; GO:0003924 GTPase activity; GO:0005488 binding; GO:0005515 protein binding; GO:0008135 translation factor activity, RNA binding; GO:0016462 pyrophosphatase activity; GO:0016787 hydrolase activity; GO:0016817 hydrolase activity, acting on acid anhydrides; GO:00…	PF00009; PF03144; PF03764; PF00679	Elongation factor Tu GTP binding domain; Elongation factor Tu domain 2; Elongation factor G, domain IV; Elongation factor G C-terminus	J	KOG0469	Elongation factor 2
TGGT1_205700-t26_1-p1	220	K	cyclophilin precursor GN=TGGT1_205700	TGGT1_205700	1	0.0592933	64.906	2	ALCTGEK(1)GTGR	-1.5217	1	nucleus	K01802	E5.2.1.8; peptidylprolyl isomerase [EC:5.2.1.8]		GO:0000413 protein peptidyl-prolyl isomerization; GO:0006457 protein folding; GO:0006464 cellular protein modification process; GO:0006807 nitrogen compound metabolic process; GO:0008152 metabolic process; GO:0009987 cellular process; GO:0018193 peptidyl-amino acid modification; GO:0018208 peptidyl-proline modification; GO:0019538 protein metabolic process; GO:0036211 protein modification process…	GO:0005623 cell;	GO:0003755 peptidyl-prolyl cis-trans isomerase activity; GO:0003824 catalytic activity; GO:0016853 isomerase activity; GO:0016859 cis-trans isomerase activity; GO:0140096 catalytic activity, acting on a protein;	PF00160	Cyclophilin type peptidyl-prolyl cis-trans isomerase/CLD	O	KOG0865	Cyclophilin type peptidyl-prolyl cis-trans isomerase
TGGT1_205700-t26_1-p1	314	K	cyclophilin precursor GN=TGGT1_205700	TGGT1_205700	1	2.08787e-06	86.838	2	HVVFGK(1)VVAGQEVVK	-4.343	1	nucleus	K01802	E5.2.1.8; peptidylprolyl isomerase [EC:5.2.1.8]		GO:0000413 protein peptidyl-prolyl isomerization; GO:0006457 protein folding; GO:0006464 cellular protein modification process; GO:0006807 nitrogen compound metabolic process; GO:0008152 metabolic process; GO:0009987 cellular process; GO:0018193 peptidyl-amino acid modification; GO:0018208 peptidyl-proline modification; GO:0019538 protein metabolic process; GO:0036211 protein modification process…	GO:0005623 cell;	GO:0003755 peptidyl-prolyl cis-trans isomerase activity; GO:0003824 catalytic activity; GO:0016853 isomerase activity; GO:0016859 cis-trans isomerase activity; GO:0140096 catalytic activity, acting on a protein;	PF00160	Cyclophilin type peptidyl-prolyl cis-trans isomerase/CLD	O	KOG0865	Cyclophilin type peptidyl-prolyl cis-trans isomerase
TGGT1_205700-t26_1-p1	323	K	cyclophilin precursor GN=TGGT1_205700	TGGT1_205700	1	9.00356e-05	85.742	2	VVAGQEVVK(1)MMEAEGR	-5.334	2	nucleus	K01802	E5.2.1.8; peptidylprolyl isomerase [EC:5.2.1.8]		GO:0000413 protein peptidyl-prolyl isomerization; GO:0006457 protein folding; GO:0006464 cellular protein modification process; GO:0006807 nitrogen compound metabolic process; GO:0008152 metabolic process; GO:0009987 cellular process; GO:0018193 peptidyl-amino acid modification; GO:0018208 peptidyl-proline modification; GO:0019538 protein metabolic process; GO:0036211 protein modification process…	GO:0005623 cell;	GO:0003755 peptidyl-prolyl cis-trans isomerase activity; GO:0003824 catalytic activity; GO:0016853 isomerase activity; GO:0016859 cis-trans isomerase activity; GO:0140096 catalytic activity, acting on a protein;	PF00160	Cyclophilin type peptidyl-prolyl cis-trans isomerase/CLD	O	KOG0865	Cyclophilin type peptidyl-prolyl cis-trans isomerase
TGGT1_205700-t26_1-p1	190	K	cyclophilin precursor GN=TGGT1_205700	TGGT1_205700	1	0.00131839	108.2	2	VFFDISIDK(1)K	-2.1675	2	nucleus	K01802	E5.2.1.8; peptidylprolyl isomerase [EC:5.2.1.8]		GO:0000413 protein peptidyl-prolyl isomerization; GO:0006457 protein folding; GO:0006464 cellular protein modification process; GO:0006807 nitrogen compound metabolic process; GO:0008152 metabolic process; GO:0009987 cellular process; GO:0018193 peptidyl-amino acid modification; GO:0018208 peptidyl-proline modification; GO:0019538 protein metabolic process; GO:0036211 protein modification process…	GO:0005623 cell;	GO:0003755 peptidyl-prolyl cis-trans isomerase activity; GO:0003824 catalytic activity; GO:0016853 isomerase activity; GO:0016859 cis-trans isomerase activity; GO:0140096 catalytic activity, acting on a protein;	PF00160	Cyclophilin type peptidyl-prolyl cis-trans isomerase/CLD	O	KOG0865	Cyclophilin type peptidyl-prolyl cis-trans isomerase
TGGT1_205750-t26_1-p1	521	K	histone deacetylase complex subunit Sin3 GN=TGGT1_205750	TGGT1_205750	1	0.0220908	63.397	2	PLFTLLESK(1)K	-2.5221	1	cytoplasm							PF08295	Sin3 family co-repressor	B	KOG4204	Histone deacetylase complex, SIN3 component
TGGT1_207170-t26_1-p1	65	K	Putative transmembrane protein(predict) GN=TGGT1_207170	TGGT1_207170	1	3.44606e-09	112.06	3	ANVAAGTGK(1)LEGSLLPPPHIPGIR	-3.79	1	mitochondria
TGGT1_207170-t26_1-p1	43	K	Putative transmembrane protein(predict) GN=TGGT1_207170	TGGT1_207170	1	2.11305e-14	140.22	3	PSGNVALESVK(1)NAAVAETETFAGR	0.70386	1	mitochondria
TGGT1_207440-t26_1-p1	171	K	ribosomal protein RPS4 GN=TGGT1_207440	TGGT1_207440	1	0.000562112	106.93	2	EEEASYK(1)LCR	-1.1941	1	extracellular	K02987	RP-S4e, RPS4; small subunit ribosomal protein S4e	map03010 Ribosome				PF08071; PF01479	RS4NT (NUC023) domain; S4 domain	J	KOG0378	40S ribosomal protein S4
TGGT1_207620-t26_1-p1	406	K	pyridine nucleotide-disulfide oxidoreductase domain-containing protein GN=TGGT1_207620	TGGT1_207620	1	2.81488e-06	101.43	2	GCK(1)NVTVIGQETVPFER	-2.8929	1	plasma membrane	K22747	AIFM3; apoptosis-inducing factor 3		GO:0006323 DNA packaging; GO:0006915 apoptotic process; GO:0006919 activation of cysteine-type endopeptidase activity involved in apoptotic process; GO:0006950 response to stress; GO:0006996 organelle organization; GO:0007005 mitochondrion organization; GO:0007154 cell communication; GO:0007165 signal transduction; GO:0007275 multicellular organism development; GO:0007399 nervous system developme…	GO:0005622 intracellular; GO:0005623 cell; GO:0005634 nucleus; GO:0005737 cytoplasm; GO:0005739 mitochondrion; GO:0005740 mitochondrial envelope; GO:0005743 mitochondrial inner membrane; GO:0005758 mitochondrial intermembrane space; GO:0005829 cytosol; GO:0016020 membrane; GO:0019866 organelle inner membrane; GO:0031090 organelle membrane; GO:0031966 mitochondrial membrane; GO:0031967 organelle e…	GO:0003824 catalytic activity; GO:0016174 NAD(P)H oxidase (H(2)O(2)-forming activity; GO:0016491 oxidoreductase activity; GO:0016651 oxidoreductase activity, acting on NAD(P)H; GO:0050664 oxidoreductase activity, acting on NAD(P)H, oxygen as acceptor;	PF00355; PF07992	Rieske [2Fe-2S] domain; Pyridine nucleotide-disulphide oxidoreductase	S	KOG1336	Monodehydroascorbate/ferredoxin reductase
TGGT1_207620-t26_1-p1	377	K	pyridine nucleotide-disulfide oxidoreductase domain-containing protein GN=TGGT1_207620	TGGT1_207620	1	0.0419671	109.11	2	K(1)FNSDPR	-1.1484	1	plasma membrane	K22747	AIFM3; apoptosis-inducing factor 3		GO:0006323 DNA packaging; GO:0006915 apoptotic process; GO:0006919 activation of cysteine-type endopeptidase activity involved in apoptotic process; GO:0006950 response to stress; GO:0006996 organelle organization; GO:0007005 mitochondrion organization; GO:0007154 cell communication; GO:0007165 signal transduction; GO:0007275 multicellular organism development; GO:0007399 nervous system developme…	GO:0005622 intracellular; GO:0005623 cell; GO:0005634 nucleus; GO:0005737 cytoplasm; GO:0005739 mitochondrion; GO:0005740 mitochondrial envelope; GO:0005743 mitochondrial inner membrane; GO:0005758 mitochondrial intermembrane space; GO:0005829 cytosol; GO:0016020 membrane; GO:0019866 organelle inner membrane; GO:0031090 organelle membrane; GO:0031966 mitochondrial membrane; GO:0031967 organelle e…	GO:0003824 catalytic activity; GO:0016174 NAD(P)H oxidase (H(2)O(2)-forming activity; GO:0016491 oxidoreductase activity; GO:0016651 oxidoreductase activity, acting on NAD(P)H; GO:0050664 oxidoreductase activity, acting on NAD(P)H, oxygen as acceptor;	PF00355; PF07992	Rieske [2Fe-2S] domain; Pyridine nucleotide-disulphide oxidoreductase	S	KOG1336	Monodehydroascorbate/ferredoxin reductase
TGGT1_207620-t26_1-p1	431	K	pyridine nucleotide-disulfide oxidoreductase domain-containing protein GN=TGGT1_207620	TGGT1_207620	1	0.00102763	97.175	2	VGGSIK(1)QLICSK	-0.90528	1	plasma membrane	K22747	AIFM3; apoptosis-inducing factor 3		GO:0006323 DNA packaging; GO:0006915 apoptotic process; GO:0006919 activation of cysteine-type endopeptidase activity involved in apoptotic process; GO:0006950 response to stress; GO:0006996 organelle organization; GO:0007005 mitochondrion organization; GO:0007154 cell communication; GO:0007165 signal transduction; GO:0007275 multicellular organism development; GO:0007399 nervous system developme…	GO:0005622 intracellular; GO:0005623 cell; GO:0005634 nucleus; GO:0005737 cytoplasm; GO:0005739 mitochondrion; GO:0005740 mitochondrial envelope; GO:0005743 mitochondrial inner membrane; GO:0005758 mitochondrial intermembrane space; GO:0005829 cytosol; GO:0016020 membrane; GO:0019866 organelle inner membrane; GO:0031090 organelle membrane; GO:0031966 mitochondrial membrane; GO:0031967 organelle e…	GO:0003824 catalytic activity; GO:0016174 NAD(P)H oxidase (H(2)O(2)-forming activity; GO:0016491 oxidoreductase activity; GO:0016651 oxidoreductase activity, acting on NAD(P)H; GO:0050664 oxidoreductase activity, acting on NAD(P)H, oxygen as acceptor;	PF00355; PF07992	Rieske [2Fe-2S] domain; Pyridine nucleotide-disulphide oxidoreductase	S	KOG1336	Monodehydroascorbate/ferredoxin reductase
TGGT1_207640-t26_1-p1	456	K	isoleucyl-tRNA synthetase family protein GN=TGGT1_207640	TGGT1_207640	1	0.00662243	55.235	2	K(1)DENIVTFR	-2.5575	1	mitochondria	K01870	IARS, ileS; isoleucyl-tRNA synthetase [EC:6.1.1.5]	map00970 Aminoacyl-tRNA biosynthesis		GO:0005622 intracellular; GO:0005623 cell; GO:0005737 cytoplasm;		PF08264	Anticodon-binding domain of tRNA	J	KOG0434	Isoleucyl-tRNA synthetase
TGGT1_207760-t26_1-p1	1468	K	DnaJ C terminal region domain-containing protein GN=TGGT1_207760	TGGT1_207760	1	0.000282871	108.5	2	K(1)ADAAGAGVGMDR	4.6471	2	nucleus	K09504	DNAJA3; DnaJ homolog subfamily A member 3	map05203 Viral carcinogenesis	GO:0000122 negative regulation of transcription by RNA polymerase II; GO:0006355 regulation of transcription, DNA-templated; GO:0006357 regulation of transcription by RNA polymerase II; GO:0006457 protein folding; GO:0006458 'de novo' protein folding; GO:0006950 response to stress; GO:0006986 response to unfolded protein; GO:0009889 regulation of biosynthetic process; GO:0009890 negative regulati…	GO:0005622 intracellular; GO:0005623 cell; GO:0005634 nucleus; GO:0005654 nucleoplasm; GO:0005737 cytoplasm; GO:0005829 cytosol; GO:0031974 membrane-enclosed lumen; GO:0031981 nuclear lumen; GO:0043226 organelle; GO:0043227 membrane-bounded organelle; GO:0043229 intracellular organelle; GO:0043231 intracellular membrane-bounded organelle; GO:0043233 organelle lumen; GO:0070013 intracellular organ…	GO:0001671 ATPase activator activity; GO:0003712 transcription coregulator activity; GO:0003714 transcription corepressor activity; GO:0005488 binding; GO:0005515 protein binding; GO:0008047 enzyme activator activity; GO:0019899 enzyme binding; GO:0030234 enzyme regulator activity; GO:0030544 Hsp70 protein binding; GO:0031072 heat shock protein binding; GO:0051082 unfolded protein binding; GO:005…	PF00226; PF01556; PF00684	DnaJ domain; DnaJ C terminal domain; DnaJ central domain	O	KOG0715	Molecular chaperone (DnaJ superfamily)
TGGT1_208030-t26_1-p1	211	K	microneme protein MIC4 GN=TGGT1_208030	TGGT1_208030	1	1.61355e-08	92.747	2	GVLGVTSGPK(1)QFCDEGGK	-4.1532	1	extracellular	K01324	KLKB1; plasma kallikrein [EC:3.4.21.34]	map04610 Complement and coagulation cascades				PF00024; PF14295	PAN domain; PAN domain
TGGT1_208030-t26_1-p1	74	K	microneme protein MIC4 GN=TGGT1_208030	TGGT1_208030	1	0.00463859	72.846	2	LDLSCVHSDNK(1)GSR	-4.5419	1	extracellular	K01324	KLKB1; plasma kallikrein [EC:3.4.21.34]	map04610 Complement and coagulation cascades				PF00024; PF14295	PAN domain; PAN domain
TGGT1_208370-t26_1-p1	927	K	putative myosin heavy chain GN=TGGT1_208370	TGGT1_208370	0.999628	0.0340799	43.272	2	QK(1)IKDMGMRGQK	-1.4574	1	plasma membrane
TGGT1_208440-t26_1-p1	197	K	Cytoplasmic protein Cyt16(predict) GN=TGGT1_208440	TGGT1_208440	1	1.56893e-32	191.49	2	NPLLQDAAPTK(1)TGSTSAK	-3.3137	1	mitochondria
TGGT1_208790-t26_1-p1	270	K	putative MC family transporter GN=TGGT1_208790	TGGT1_208790	1	0.00602537	65.408	2	EVLSK(1)DGFTGLFFR	2.0665	1	mitochondria
TGGT1_208790-t26_1-p1	161	K	putative MC family transporter GN=TGGT1_208790	TGGT1_208790	1	0.00243328	88.24	2	TTK(1)QVEGGGGLK	-1.6348	1	mitochondria
TGGT1_209030-t26_1-p1	38	K	actin ACT1 GN=TGGT1_209030	TGGT1_209030	1	0.00953544	81.163	2	AVFPSIVGK(1)PK	-0.11651	1	cytoskeleton	K05692	ACTB_G1; actin beta/gamma 1	map04015 Rap1 signaling pathway; map04145 Phagosome; map04210 Apoptosis; map04390 Hippo signaling pathway; map04391 Hippo signaling pathway - fly; map04510 Focal adhesion; map04520 Adherens junction; map04530 Tight junction; map04611 Platelet activation; map04670 Leukocyte transendothelial migration; map04714 Thermogenesis; map04745 Phototransduction - fly; map04810 Regulation of actin cytoskelet…	GO:0006996 organelle organization; GO:0007010 cytoskeleton organization; GO:0007015 actin filament organization; GO:0007275 multicellular organism development; GO:0007517 muscle organ development; GO:0007519 skeletal muscle tissue development; GO:0008154 actin polymerization or depolymerization; GO:0009653 anatomical structure morphogenesis; GO:0009887 animal organ morphogenesis; GO:0009888 tissu…	GO:0001725 stress fiber; GO:0005622 intracellular; GO:0005623 cell; GO:0005737 cytoplasm; GO:0005856 cytoskeleton; GO:0005865 striated muscle thin filament; GO:0005884 actin filament; GO:0015629 actin cytoskeleton; GO:0030016 myofibril; GO:0030017 sarcomere; GO:0030027 lamellipodium; GO:0030175 filopodium; GO:0031252 cell leading edge; GO:0031941 filamentous actin; GO:0032432 actin filament bundl…	GO:0000287 magnesium ion binding; GO:0003779 actin binding; GO:0003785 actin monomer binding; GO:0005488 binding; GO:0005509 calcium ion binding; GO:0005515 protein binding; GO:0005523 tropomyosin binding; GO:0008092 cytoskeletal protein binding; GO:0017022 myosin binding; GO:0019904 protein domain specific binding; GO:0031013 troponin I binding; GO:0031432 titin binding; GO:0032036 myosin heavy …			Z	KOG0676	Actin and related proteins
TGGT1_209030-t26_1-p1	40	K	actin ACT1 GN=TGGT1_209030	TGGT1_209030	1	5.33713e-14	174.23	2	PK(1)NPGIMVGMEEK	-0.45049	4	cytoskeleton	K05692	ACTB_G1; actin beta/gamma 1	map04015 Rap1 signaling pathway; map04145 Phagosome; map04210 Apoptosis; map04390 Hippo signaling pathway; map04391 Hippo signaling pathway - fly; map04510 Focal adhesion; map04520 Adherens junction; map04530 Tight junction; map04611 Platelet activation; map04670 Leukocyte transendothelial migration; map04714 Thermogenesis; map04745 Phototransduction - fly; map04810 Regulation of actin cytoskelet…	GO:0006996 organelle organization; GO:0007010 cytoskeleton organization; GO:0007015 actin filament organization; GO:0007275 multicellular organism development; GO:0007517 muscle organ development; GO:0007519 skeletal muscle tissue development; GO:0008154 actin polymerization or depolymerization; GO:0009653 anatomical structure morphogenesis; GO:0009887 animal organ morphogenesis; GO:0009888 tissu…	GO:0001725 stress fiber; GO:0005622 intracellular; GO:0005623 cell; GO:0005737 cytoplasm; GO:0005856 cytoskeleton; GO:0005865 striated muscle thin filament; GO:0005884 actin filament; GO:0015629 actin cytoskeleton; GO:0030016 myofibril; GO:0030017 sarcomere; GO:0030027 lamellipodium; GO:0030175 filopodium; GO:0031252 cell leading edge; GO:0031941 filamentous actin; GO:0032432 actin filament bundl…	GO:0000287 magnesium ion binding; GO:0003779 actin binding; GO:0003785 actin monomer binding; GO:0005488 binding; GO:0005509 calcium ion binding; GO:0005515 protein binding; GO:0005523 tropomyosin binding; GO:0008092 cytoskeletal protein binding; GO:0017022 myosin binding; GO:0019904 protein domain specific binding; GO:0031013 troponin I binding; GO:0031432 titin binding; GO:0032036 myosin heavy …			Z	KOG0676	Actin and related proteins
TGGT1_209030-t26_1-p1	270	K	actin ACT1 GN=TGGT1_209030	TGGT1_209030	1	8.45402e-10	140.3	3	CPEALFQPSFLGK(1)EAAGVHR	-1.4147	1	cytoskeleton	K05692	ACTB_G1; actin beta/gamma 1	map04015 Rap1 signaling pathway; map04145 Phagosome; map04210 Apoptosis; map04390 Hippo signaling pathway; map04391 Hippo signaling pathway - fly; map04510 Focal adhesion; map04520 Adherens junction; map04530 Tight junction; map04611 Platelet activation; map04670 Leukocyte transendothelial migration; map04714 Thermogenesis; map04745 Phototransduction - fly; map04810 Regulation of actin cytoskelet…	GO:0006996 organelle organization; GO:0007010 cytoskeleton organization; GO:0007015 actin filament organization; GO:0007275 multicellular organism development; GO:0007517 muscle organ development; GO:0007519 skeletal muscle tissue development; GO:0008154 actin polymerization or depolymerization; GO:0009653 anatomical structure morphogenesis; GO:0009887 animal organ morphogenesis; GO:0009888 tissu…	GO:0001725 stress fiber; GO:0005622 intracellular; GO:0005623 cell; GO:0005737 cytoplasm; GO:0005856 cytoskeleton; GO:0005865 striated muscle thin filament; GO:0005884 actin filament; GO:0015629 actin cytoskeleton; GO:0030016 myofibril; GO:0030017 sarcomere; GO:0030027 lamellipodium; GO:0030175 filopodium; GO:0031252 cell leading edge; GO:0031941 filamentous actin; GO:0032432 actin filament bundl…	GO:0000287 magnesium ion binding; GO:0003779 actin binding; GO:0003785 actin monomer binding; GO:0005488 binding; GO:0005509 calcium ion binding; GO:0005515 protein binding; GO:0005523 tropomyosin binding; GO:0008092 cytoskeletal protein binding; GO:0017022 myosin binding; GO:0019904 protein domain specific binding; GO:0031013 troponin I binding; GO:0031432 titin binding; GO:0032036 myosin heavy …			Z	KOG0676	Actin and related proteins
TGGT1_209030-t26_1-p1	62	K	actin ACT1 GN=TGGT1_209030	TGGT1_209030	1	2.44435e-14	203.52	2	DCYVGDEAQSK(1)R	-1.0578	2	cytoskeleton	K05692	ACTB_G1; actin beta/gamma 1	map04015 Rap1 signaling pathway; map04145 Phagosome; map04210 Apoptosis; map04390 Hippo signaling pathway; map04391 Hippo signaling pathway - fly; map04510 Focal adhesion; map04520 Adherens junction; map04530 Tight junction; map04611 Platelet activation; map04670 Leukocyte transendothelial migration; map04714 Thermogenesis; map04745 Phototransduction - fly; map04810 Regulation of actin cytoskelet…	GO:0006996 organelle organization; GO:0007010 cytoskeleton organization; GO:0007015 actin filament organization; GO:0007275 multicellular organism development; GO:0007517 muscle organ development; GO:0007519 skeletal muscle tissue development; GO:0008154 actin polymerization or depolymerization; GO:0009653 anatomical structure morphogenesis; GO:0009887 animal organ morphogenesis; GO:0009888 tissu…	GO:0001725 stress fiber; GO:0005622 intracellular; GO:0005623 cell; GO:0005737 cytoplasm; GO:0005856 cytoskeleton; GO:0005865 striated muscle thin filament; GO:0005884 actin filament; GO:0015629 actin cytoskeleton; GO:0030016 myofibril; GO:0030017 sarcomere; GO:0030027 lamellipodium; GO:0030175 filopodium; GO:0031252 cell leading edge; GO:0031941 filamentous actin; GO:0032432 actin filament bundl…	GO:0000287 magnesium ion binding; GO:0003779 actin binding; GO:0003785 actin monomer binding; GO:0005488 binding; GO:0005509 calcium ion binding; GO:0005515 protein binding; GO:0005523 tropomyosin binding; GO:0008092 cytoskeletal protein binding; GO:0017022 myosin binding; GO:0019904 protein domain specific binding; GO:0031013 troponin I binding; GO:0031432 titin binding; GO:0032036 myosin heavy …			Z	KOG0676	Actin and related proteins
TGGT1_209030-t26_1-p1	207	K	actin ACT1 GN=TGGT1_209030	TGGT1_209030	1	1.11143e-06	127.03	2	GYGFTTSAEK(1)EIVR	-0.56212	1	cytoskeleton	K05692	ACTB_G1; actin beta/gamma 1	map04015 Rap1 signaling pathway; map04145 Phagosome; map04210 Apoptosis; map04390 Hippo signaling pathway; map04391 Hippo signaling pathway - fly; map04510 Focal adhesion; map04520 Adherens junction; map04530 Tight junction; map04611 Platelet activation; map04670 Leukocyte transendothelial migration; map04714 Thermogenesis; map04745 Phototransduction - fly; map04810 Regulation of actin cytoskelet…	GO:0006996 organelle organization; GO:0007010 cytoskeleton organization; GO:0007015 actin filament organization; GO:0007275 multicellular organism development; GO:0007517 muscle organ development; GO:0007519 skeletal muscle tissue development; GO:0008154 actin polymerization or depolymerization; GO:0009653 anatomical structure morphogenesis; GO:0009887 animal organ morphogenesis; GO:0009888 tissu…	GO:0001725 stress fiber; GO:0005622 intracellular; GO:0005623 cell; GO:0005737 cytoplasm; GO:0005856 cytoskeleton; GO:0005865 striated muscle thin filament; GO:0005884 actin filament; GO:0015629 actin cytoskeleton; GO:0030016 myofibril; GO:0030017 sarcomere; GO:0030027 lamellipodium; GO:0030175 filopodium; GO:0031252 cell leading edge; GO:0031941 filamentous actin; GO:0032432 actin filament bundl…	GO:0000287 magnesium ion binding; GO:0003779 actin binding; GO:0003785 actin monomer binding; GO:0005488 binding; GO:0005509 calcium ion binding; GO:0005515 protein binding; GO:0005523 tropomyosin binding; GO:0008092 cytoskeletal protein binding; GO:0017022 myosin binding; GO:0019904 protein domain specific binding; GO:0031013 troponin I binding; GO:0031432 titin binding; GO:0032036 myosin heavy …			Z	KOG0676	Actin and related proteins
TGGT1_209030-t26_1-p1	329	K	actin ACT1 GN=TGGT1_209030	TGGT1_209030	1	0.0195791	60.892	2	IK(1)VVAPPER	-0.67545	1	cytoskeleton	K05692	ACTB_G1; actin beta/gamma 1	map04015 Rap1 signaling pathway; map04145 Phagosome; map04210 Apoptosis; map04390 Hippo signaling pathway; map04391 Hippo signaling pathway - fly; map04510 Focal adhesion; map04520 Adherens junction; map04530 Tight junction; map04611 Platelet activation; map04670 Leukocyte transendothelial migration; map04714 Thermogenesis; map04745 Phototransduction - fly; map04810 Regulation of actin cytoskelet…	GO:0006996 organelle organization; GO:0007010 cytoskeleton organization; GO:0007015 actin filament organization; GO:0007275 multicellular organism development; GO:0007517 muscle organ development; GO:0007519 skeletal muscle tissue development; GO:0008154 actin polymerization or depolymerization; GO:0009653 anatomical structure morphogenesis; GO:0009887 animal organ morphogenesis; GO:0009888 tissu…	GO:0001725 stress fiber; GO:0005622 intracellular; GO:0005623 cell; GO:0005737 cytoplasm; GO:0005856 cytoskeleton; GO:0005865 striated muscle thin filament; GO:0005884 actin filament; GO:0015629 actin cytoskeleton; GO:0030016 myofibril; GO:0030017 sarcomere; GO:0030027 lamellipodium; GO:0030175 filopodium; GO:0031252 cell leading edge; GO:0031941 filamentous actin; GO:0032432 actin filament bundl…	GO:0000287 magnesium ion binding; GO:0003779 actin binding; GO:0003785 actin monomer binding; GO:0005488 binding; GO:0005509 calcium ion binding; GO:0005515 protein binding; GO:0005523 tropomyosin binding; GO:0008092 cytoskeletal protein binding; GO:0017022 myosin binding; GO:0019904 protein domain specific binding; GO:0031013 troponin I binding; GO:0031432 titin binding; GO:0032036 myosin heavy …			Z	KOG0676	Actin and related proteins
TGGT1_209030-t26_1-p1	114	K	actin ACT1 GN=TGGT1_209030	TGGT1_209030	1	1.24827e-10	144.09	3	VAPEEHPVLLTEAPLNPK(1)ANR	1.2771	1	cytoskeleton	K05692	ACTB_G1; actin beta/gamma 1	map04015 Rap1 signaling pathway; map04145 Phagosome; map04210 Apoptosis; map04390 Hippo signaling pathway; map04391 Hippo signaling pathway - fly; map04510 Focal adhesion; map04520 Adherens junction; map04530 Tight junction; map04611 Platelet activation; map04670 Leukocyte transendothelial migration; map04714 Thermogenesis; map04745 Phototransduction - fly; map04810 Regulation of actin cytoskelet…	GO:0006996 organelle organization; GO:0007010 cytoskeleton organization; GO:0007015 actin filament organization; GO:0007275 multicellular organism development; GO:0007517 muscle organ development; GO:0007519 skeletal muscle tissue development; GO:0008154 actin polymerization or depolymerization; GO:0009653 anatomical structure morphogenesis; GO:0009887 animal organ morphogenesis; GO:0009888 tissu…	GO:0001725 stress fiber; GO:0005622 intracellular; GO:0005623 cell; GO:0005737 cytoplasm; GO:0005856 cytoskeleton; GO:0005865 striated muscle thin filament; GO:0005884 actin filament; GO:0015629 actin cytoskeleton; GO:0030016 myofibril; GO:0030017 sarcomere; GO:0030027 lamellipodium; GO:0030175 filopodium; GO:0031252 cell leading edge; GO:0031941 filamentous actin; GO:0032432 actin filament bundl…	GO:0000287 magnesium ion binding; GO:0003779 actin binding; GO:0003785 actin monomer binding; GO:0005488 binding; GO:0005509 calcium ion binding; GO:0005515 protein binding; GO:0005523 tropomyosin binding; GO:0008092 cytoskeletal protein binding; GO:0017022 myosin binding; GO:0019904 protein domain specific binding; GO:0031013 troponin I binding; GO:0031432 titin binding; GO:0032036 myosin heavy …			Z	KOG0676	Actin and related proteins
TGGT1_209210-t26_1-p1	997	K	KH domain protein(predict) GN=TGGT1_209210	TGGT1_209210	1	8.20876e-06	92.445	2	TSSQK(1)GAYGGVNR	-1.2757	1	nucleus							PF00013	KH domain
TGGT1_209500-t26_1-p1	1352	K	hypothetical protein GN=TGGT1_209500	TGGT1_209500	1	0.0137917	58.889	2	ALSHEVAYTAK(1)GR	-1.3572	1	cytoplasm
TGGT1_209500-t26_1-p1	1763	K	hypothetical protein GN=TGGT1_209500	TGGT1_209500	1	5.17052e-09	121.96	2	GAICDNQLK(1)QSK	-2.5537	1	cytoplasm
TGGT1_209500-t26_1-p1	2434	K	hypothetical protein GN=TGGT1_209500	TGGT1_209500	1	0.00237278	54.912	3	TQK(1)EAISDFADEHSHVLR	-1.6458	1	cytoplasm
TGGT1_209600-t26_1-p1	115	K	Cgd5_3650 protein(predict) GN=TGGT1_209600	TGGT1_209600	1	0.00536168	76.572	2	AK(1)NELLSVLR	-1.3895	1	cytoplasm
TGGT1_209600-t26_1-p1	89	K	Cgd5_3650 protein(predict) GN=TGGT1_209600	TGGT1_209600	1	0.000728752	90.689	2	LLSFDELFK(1)SSEVK	0.93854	1	cytoplasm
TGGT1_209910-t26_1-p1	9	K	histone H2Bv GN=TGGT1_209910	TGGT1_209910	1	1.80464e-06	158.57	2	GPAQK(1)SQAAK	-0.26346	1	nucleus	K11252	H2B; histone H2B	map05034 Alcoholism; map05203 Viral carcinogenesis; map05322 Systemic lupus erythematosus	GO:0006325 chromatin organization; GO:0006333 chromatin assembly or disassembly; GO:0006996 organelle organization; GO:0009987 cellular process; GO:0016043 cellular component organization; GO:0051276 chromosome organization; GO:0071840 cellular component organization or biogenesis;	GO:0000228 nuclear chromosome; GO:0000785 chromatin; GO:0000786 nucleosome; GO:0000788 nuclear nucleosome; GO:0000790 nuclear chromatin; GO:0005622 intracellular; GO:0005623 cell; GO:0005634 nucleus; GO:0005657 replication fork; GO:0005694 chromosome; GO:0031298 replication fork protection complex; GO:0031974 membrane-enclosed lumen; GO:0031981 nuclear lumen; GO:0032991 protein-containing complex…	GO:0003676 nucleic acid binding; GO:0003677 DNA binding; GO:0005488 binding; GO:0097159 organic cyclic compound binding; GO:1901363 heterocyclic compound binding;	PF00125	Core histone H2A/H2B/H3/H4	B	KOG1744	Histone H2B
TGGT1_209910-t26_1-p1	113	K	histone H2Bv GN=TGGT1_209910	TGGT1_209910	1	0.00579257	105.94	2	HAVSEGTK(1)AVTK	-2.2677	1	nucleus	K11252	H2B; histone H2B	map05034 Alcoholism; map05203 Viral carcinogenesis; map05322 Systemic lupus erythematosus	GO:0006325 chromatin organization; GO:0006333 chromatin assembly or disassembly; GO:0006996 organelle organization; GO:0009987 cellular process; GO:0016043 cellular component organization; GO:0051276 chromosome organization; GO:0071840 cellular component organization or biogenesis;	GO:0000228 nuclear chromosome; GO:0000785 chromatin; GO:0000786 nucleosome; GO:0000788 nuclear nucleosome; GO:0000790 nuclear chromatin; GO:0005622 intracellular; GO:0005623 cell; GO:0005634 nucleus; GO:0005657 replication fork; GO:0005694 chromosome; GO:0031298 replication fork protection complex; GO:0031974 membrane-enclosed lumen; GO:0031981 nuclear lumen; GO:0032991 protein-containing complex…	GO:0003676 nucleic acid binding; GO:0003677 DNA binding; GO:0005488 binding; GO:0097159 organic cyclic compound binding; GO:1901363 heterocyclic compound binding;	PF00125	Core histone H2A/H2B/H3/H4	B	KOG1744	Histone H2B
TGGT1_209910-t26_1-p1	105	K	histone H2Bv GN=TGGT1_209910	TGGT1_209910	1	0.000394996	70.552	2	LLLPGELSK(1)HAVSEGTK	-1.9161	2	nucleus	K11252	H2B; histone H2B	map05034 Alcoholism; map05203 Viral carcinogenesis; map05322 Systemic lupus erythematosus	GO:0006325 chromatin organization; GO:0006333 chromatin assembly or disassembly; GO:0006996 organelle organization; GO:0009987 cellular process; GO:0016043 cellular component organization; GO:0051276 chromosome organization; GO:0071840 cellular component organization or biogenesis;	GO:0000228 nuclear chromosome; GO:0000785 chromatin; GO:0000786 nucleosome; GO:0000788 nuclear nucleosome; GO:0000790 nuclear chromatin; GO:0005622 intracellular; GO:0005623 cell; GO:0005634 nucleus; GO:0005657 replication fork; GO:0005694 chromosome; GO:0031298 replication fork protection complex; GO:0031974 membrane-enclosed lumen; GO:0031981 nuclear lumen; GO:0032991 protein-containing complex…	GO:0003676 nucleic acid binding; GO:0003677 DNA binding; GO:0005488 binding; GO:0097159 organic cyclic compound binding; GO:1901363 heterocyclic compound binding;	PF00125	Core histone H2A/H2B/H3/H4	B	KOG1744	Histone H2B
TGGT1_209910-t26_1-p1	4	K	histone H2Bv GN=TGGT1_209910	TGGT1_209910	1	0.00282579	97.033	2	SGK(1)GPAQK	-0.91337	1	nucleus	K11252	H2B; histone H2B	map05034 Alcoholism; map05203 Viral carcinogenesis; map05322 Systemic lupus erythematosus	GO:0006325 chromatin organization; GO:0006333 chromatin assembly or disassembly; GO:0006996 organelle organization; GO:0009987 cellular process; GO:0016043 cellular component organization; GO:0051276 chromosome organization; GO:0071840 cellular component organization or biogenesis;	GO:0000228 nuclear chromosome; GO:0000785 chromatin; GO:0000786 nucleosome; GO:0000788 nuclear nucleosome; GO:0000790 nuclear chromatin; GO:0005622 intracellular; GO:0005623 cell; GO:0005634 nucleus; GO:0005657 replication fork; GO:0005694 chromosome; GO:0031298 replication fork protection complex; GO:0031974 membrane-enclosed lumen; GO:0031981 nuclear lumen; GO:0032991 protein-containing complex…	GO:0003676 nucleic acid binding; GO:0003677 DNA binding; GO:0005488 binding; GO:0097159 organic cyclic compound binding; GO:1901363 heterocyclic compound binding;	PF00125	Core histone H2A/H2B/H3/H4	B	KOG1744	Histone H2B
TGGT1_209910-t26_1-p1	19	K	histone H2Bv GN=TGGT1_209910	TGGT1_209910	1	3.55914e-14	194.22	2	TAGK(1)SLGPR	-0.99338	1	nucleus	K11252	H2B; histone H2B	map05034 Alcoholism; map05203 Viral carcinogenesis; map05322 Systemic lupus erythematosus	GO:0006325 chromatin organization; GO:0006333 chromatin assembly or disassembly; GO:0006996 organelle organization; GO:0009987 cellular process; GO:0016043 cellular component organization; GO:0051276 chromosome organization; GO:0071840 cellular component organization or biogenesis;	GO:0000228 nuclear chromosome; GO:0000785 chromatin; GO:0000786 nucleosome; GO:0000788 nuclear nucleosome; GO:0000790 nuclear chromatin; GO:0005622 intracellular; GO:0005623 cell; GO:0005634 nucleus; GO:0005657 replication fork; GO:0005694 chromosome; GO:0031298 replication fork protection complex; GO:0031974 membrane-enclosed lumen; GO:0031981 nuclear lumen; GO:0032991 protein-containing complex…	GO:0003676 nucleic acid binding; GO:0003677 DNA binding; GO:0005488 binding; GO:0097159 organic cyclic compound binding; GO:1901363 heterocyclic compound binding;	PF00125	Core histone H2A/H2B/H3/H4	B	KOG1744	Histone H2B
TGGT1_210360-t26_1-p1	110	K	DEAD (Asp-Glu-Ala-Asp) box polypeptide 41 family protein GN=TGGT1_210360	TGGT1_210360	1	0.00165235	83.623	2	K(1)TLLATSHK	-5.0448	1	cytoplasm	K13116	DDX41, ABS; ATP-dependent RNA helicase DDX41 [EC:3.6.4.13]		GO:0008104 protein localization; GO:0033036 macromolecule localization; GO:0051179 localization;	GO:0005622 intracellular; GO:0005623 cell; GO:0005737 cytoplasm; GO:0032991 protein-containing complex; GO:0035770 ribonucleoprotein granule; GO:0036464 cytoplasmic ribonucleoprotein granule; GO:0043186 P granule; GO:0043226 organelle; GO:0043228 non-membrane-bounded organelle; GO:0043229 intracellular organelle; GO:0043232 intracellular non-membrane-bounded organelle; GO:0045495 pole plasm; GO:0…	GO:0003724 RNA helicase activity; GO:0003824 catalytic activity; GO:0004386 helicase activity; GO:0008186 RNA-dependent ATPase activity; GO:0016462 pyrophosphatase activity; GO:0016787 hydrolase activity; GO:0016817 hydrolase activity, acting on acid anhydrides; GO:0016818 hydrolase activity, acting on acid anhydrides, in phosphorus-containing anhydrides; GO:0016887 ATPase activity; GO:0017111 nu…	PF00270	DEAD/DEAH box helicase	A	KOG0341	DEAD-box protein abstrakt
TGGT1_210690-t26_1-p1	237	K	ribosomal protein RPS6 GN=TGGT1_210690	TGGT1_210690	1	0.0530039	53.028	2	AQAAAAPK(1)PAEVK	-1.1495	1	cytoplasm	K02991	RP-S6e, RPS6; small subunit ribosomal protein S6e	map01521 EGFR tyrosine kinase inhibitor resistance; map03010 Ribosome; map04066 HIF-1 signaling pathway; map04150 mTOR signaling pathway; map04151 PI3K-Akt signaling pathway; map04371 Apelin signaling pathway; map04714 Thermogenesis; map04910 Insulin signaling pathway; map05205 Proteoglycans in cancer						J	KOG1646	40S ribosomal protein S6
TGGT1_210690-t26_1-p1	22	K	ribosomal protein RPS6 GN=TGGT1_210690	TGGT1_210690	1	0.0102917	67.507	2	TVEVDDEK(1)K	-1.3499	1	cytoplasm	K02991	RP-S6e, RPS6; small subunit ribosomal protein S6e	map01521 EGFR tyrosine kinase inhibitor resistance; map03010 Ribosome; map04066 HIF-1 signaling pathway; map04150 mTOR signaling pathway; map04151 PI3K-Akt signaling pathway; map04371 Apelin signaling pathway; map04714 Thermogenesis; map04910 Insulin signaling pathway; map05205 Proteoglycans in cancer						J	KOG1646	40S ribosomal protein S6
TGGT1_210840-t26_1-p1	494	K	arginyl-tRNA synthetase family protein GN=TGGT1_210840	TGGT1_210840	1	0.0259425	66.619	2	K(1)ADVDISTLDPEELK	0.31364	1	cytoplasm	K01887	RARS, argS; arginyl-tRNA synthetase [EC:6.1.1.19]	map00970 Aminoacyl-tRNA biosynthesis				PF03485; PF05746	Arginyl tRNA synthetase N terminal domain; DALR anticodon binding domain	J	KOG4426	Arginyl-tRNA synthetase
TGGT1_210980-t26_1-p1	517	K	putative alternative splicing type 3 and GN=TGGT1_210980	TGGT1_210980	1	0.0306235	54.584	2	AK(1)SHLVEAPR	-1.7599	1	nucleus									A	KOG0796	Spliceosome subunit
TGGT1_210980-t26_1-p1	170	K	putative alternative splicing type 3 and GN=TGGT1_210980	TGGT1_210980	1	0.0225354	40.861	2	LK(1)NPHADIATIR	0.21473	1	nucleus									A	KOG0796	Spliceosome subunit
TGGT1_211020-t26_1-p1	41	K	RNA recognition motif-containing protein GN=TGGT1_211020	TGGT1_211020	1	3.93759e-06	94.119	3	REEGNASFSFAQK(1)TNPLSAK	0.22873	1	nucleus	K14396	PABPN1, PABP2; polyadenylate-binding protein 2	map03015 mRNA surveillance pathway; map05164 Influenza A	GO:0000184 nuclear-transcribed mRNA catabolic process, nonsense-mediated decay; GO:0000375 RNA splicing, via transesterification reactions; GO:0000377 RNA splicing, via transesterification reactions with bulged adenosine as nucleophile; GO:0000398 mRNA splicing, via spliceosome; GO:0000956 nuclear-transcribed mRNA catabolic process; GO:0006139 nucleobase-containing compound metabolic process; GO:…	GO:0005622 intracellular; GO:0005623 cell; GO:0005634 nucleus; GO:0005654 nucleoplasm; GO:0005737 cytoplasm; GO:0005829 cytosol; GO:0005845 mRNA cap binding complex; GO:0005846 nuclear cap binding complex; GO:0031974 membrane-enclosed lumen; GO:0031981 nuclear lumen; GO:0032991 protein-containing complex; GO:0034518 RNA cap binding complex; GO:0043226 organelle; GO:0043227 membrane-bounded organe…	GO:0000339 RNA cap binding; GO:0000340 RNA 7-methylguanosine cap binding; GO:0003676 nucleic acid binding; GO:0003723 RNA binding; GO:0003729 mRNA binding; GO:0005488 binding; GO:0017069 snRNA binding; GO:0097159 organic cyclic compound binding; GO:1901363 heterocyclic compound binding;	PF00076	RNA recognition motif. (a.k.a. RRM, RBD, or RNP domain)	A	KOG4209	Splicing factor RNPS1, SR protein superfamily
TGGT1_211030-t26_1-p1	107	K	hypothetical protein GN=TGGT1_211030	TGGT1_211030	1	0.00303841	60.892	2	LLCVIQGQNCK(1)R	-1.131	1	cytoplasm
TGGT1_211030-t26_1-p1	148	K	hypothetical protein GN=TGGT1_211030	TGGT1_211030	1	2.613e-06	133.76	2	LTTADEK(1)FVTK	-0.89648	1	cytoplasm
TGGT1_211250-t26_1-p1	82	K	hypothetical protein GN=TGGT1_211250	TGGT1_211250	1	0.00232484	90.306	2	TPGAAPTFAEK(1)K	-2.5319	1	mitochondria
TGGT1_211680-t26_1-p1	456	K	protein disulfide isomerase GN=TGGT1_211680	TGGT1_211680	1	0.000167982	126.48	2	TVEGLTEFVNK(1)HGSK	-4.8198	1	extracellular	K09580	PDIA1, P4HB; protein disulfide-isomerase A1 [EC:5.3.4.1]	map04141 Protein processing in endoplasmic reticulum				PF00085; PF13848	Thioredoxin; Thioredoxin-like domain	O	KOG0190	Protein disulfide isomerase (prolyl 4-hydroxylase beta subunit)
TGGT1_212930-t26_1-p1	232	K	NifU family domain-containing protein GN=TGGT1_212930	TGGT1_212930	1	0.00859586	75.5	2	NAK(1)SEEEEDLSEAIR	-0.82946	1	mitochondria	K22074	NFU1, HIRIP5; NFU1 iron-sulfur cluster scaffold homolog, mitochondrial		GO:0006790 sulfur compound metabolic process; GO:0008152 metabolic process; GO:0009987 cellular process; GO:0016043 cellular component organization; GO:0016226 iron-sulfur cluster assembly; GO:0022607 cellular component assembly; GO:0031163 metallo-sulfur cluster assembly; GO:0044085 cellular component biogenesis; GO:0044237 cellular metabolic process; GO:0051186 cofactor metabolic process; GO:00…	GO:0005622 intracellular; GO:0005623 cell; GO:0005634 nucleus; GO:0005654 nucleoplasm; GO:0005737 cytoplasm; GO:0005829 cytosol; GO:0031974 membrane-enclosed lumen; GO:0031981 nuclear lumen; GO:0043226 organelle; GO:0043227 membrane-bounded organelle; GO:0043229 intracellular organelle; GO:0043231 intracellular membrane-bounded organelle; GO:0043233 organelle lumen; GO:0070013 intracellular organ…	GO:0005488 binding; GO:0005506 iron ion binding; GO:0043167 ion binding; GO:0043169 cation binding; GO:0046872 metal ion binding; GO:0046914 transition metal ion binding; GO:0048037 cofactor binding; GO:0051536 iron-sulfur cluster binding; GO:0051539 4 iron, 4 sulfur cluster binding; GO:0051540 metal cluster binding;	PF08712	Scaffold protein Nfu/NifU N terminal	O	KOG2358	NifU-like domain-containing proteins
TGGT1_213030-t26_1-p1	302	K	Clathrin light chain(predict) GN=TGGT1_213030	TGGT1_213030	1	2.24897e-12	116.36	2	AGSSAAGAATSASATASSK(1)DR	-4.6431	1	nucleus
TGGT1_213350-t26_1-p1	13	K	ribosomal protein RPS15 GN=TGGT1_213350	TGGT1_213350	1	5.36513e-32	216.26	2	ADAGDAAANQPK(1)R	-0.70031	1	cytoplasm	K02958	RP-S15e, RPS15; small subunit ribosomal protein S15e	map03010 Ribosome				PF00203	Ribosomal protein S19	J	KOG0898	40S ribosomal protein S15
TGGT1_213350-t26_1-p1	77	K	ribosomal protein RPS15 GN=TGGT1_213350	TGGT1_213350	1	0.000632672	95.656	2	NCAFGEK(1)PEPVNTHLR	-2.0405	2	cytoplasm	K02958	RP-S15e, RPS15; small subunit ribosomal protein S15e	map03010 Ribosome				PF00203	Ribosomal protein S19	J	KOG0898	40S ribosomal protein S15
TGGT1_213770-t26_1-p1	459	K	putative Superkiller viralicidic activity 2 family 2 GN=TGGT1_213770	TGGT1_213770	1	0.00083068	101.48	2	TVEEQAMETK(1)QR	0.17898	1	cytoplasm	K12598	MTR4, SKIV2L2; ATP-dependent RNA helicase DOB1 [EC:3.6.4.13]	map03018 RNA degradation				PF00270; PF13234; PF08148	DEAD/DEAH box helicase; rRNA-processing arch domain; DSHCT (NUC185) domain	A	KOG0948	Nuclear exosomal RNA helicase MTR4, DEAD-box superfamily
TGGT1_214140-t26_1-p1	388	K	AF4/FMR2 family member 4(predict) GN=TGGT1_214140	TGGT1_214140	1	0.0631301	75.915	2	EFSK(1)VGR	-2.8397	1	nucleus
TGGT1_214140-t26_1-p1	728	K	AF4/FMR2 family member 4(predict) GN=TGGT1_214140	TGGT1_214140	1	0.00461634	91.245	2	GADENDK(1)ALVSVR	-3.2418	1	nucleus
TGGT1_214140-t26_1-p1	1129	K	AF4/FMR2 family member 4(predict) GN=TGGT1_214140	TGGT1_214140	1	0.0413703	64.064	2	K(1)DGLLAAWGR	-0.63059	1	nucleus
TGGT1_214140-t26_1-p1	1586	K	AF4/FMR2 family member 4(predict) GN=TGGT1_214140	TGGT1_214140	1	0.00335527	87.942	2	K(1)SVPVPQTSDR	-2.1623	1	nucleus
TGGT1_214140-t26_1-p1	1689	K	AF4/FMR2 family member 4(predict) GN=TGGT1_214140	TGGT1_214140	1	0.000780149	88.24	2	LSPAFLSK(1)VGFGR	-2.9135	1	nucleus
TGGT1_214140-t26_1-p1	603	K	AF4/FMR2 family member 4(predict) GN=TGGT1_214140	TGGT1_214140	1	1.30984e-05	76.009	2	SEEEPNSVGAPSGAGGGK(1)GK	-4.5017	1	nucleus
TGGT1_214210-t26_1-p1	20	K	rRNA pseudouridine synthase GN=TGGT1_214210	TGGT1_214210	1	1.06155e-08	113.86	2	EATSDPGLVASAGTEGGK(1)K	-4.5145	1	nucleus	K11131	DKC1, NOLA4, CBF5; H/ACA ribonucleoprotein complex subunit 4 [EC:5.4.99.-]	map03008 Ribosome biogenesis in eukaryotes	GO:0000154 rRNA modification; GO:0000495 box H/ACA snoRNA 3'-end processing; GO:0001522 pseudouridine synthesis; GO:0006139 nucleobase-containing compound metabolic process; GO:0006364 rRNA processing; GO:0006396 RNA processing; GO:0006725 cellular aromatic compound metabolic process; GO:0006807 nitrogen compound metabolic process; GO:0008152 metabolic process; GO:0009451 RNA modification; GO:000…		GO:0003824 catalytic activity; GO:0009982 pseudouridine synthase activity; GO:0016853 isomerase activity; GO:0016866 intramolecular transferase activity;	PF08068	DKCLD (NUC011) domain	J	KOG2529	Pseudouridine synthase
TGGT1_214260-t26_1-p1	4	K	putative alpha-glucan water dikinase 1 GN=TGGT1_214260	TGGT1_214260	1	8.65363e-05	126.17	2	AQK(1)GHTDAEAPDVR	-1.1202	1	cytoplasm
TGGT1_214260-t26_1-p1	435	K	putative alpha-glucan water dikinase 1 GN=TGGT1_214260	TGGT1_214260	1	0.0264479	58.426	2	LFEEGK(1)PER	-1.0682	1	cytoplasm
TGGT1_214270-t26_1-p1	386	K	putative translation initiation factor IF-2 GN=TGGT1_214270	TGGT1_214270	0.999996	0.012832	90.689	2	LKEEGK(1)LLSSK	-4.3276	1	nucleus	K03243	EIF5B; translation initiation factor 5B	map03013 RNA transport				PF00009; PF03144; PF11987	Elongation factor Tu GTP binding domain; Elongation factor Tu domain 2; Translation-initiation factor 2	J	KOG1144	Translation initiation factor 5B (eIF-5B)
TGGT1_214290-t26_1-p1	242	K	DJ-1 family protein GN=TGGT1_214290	TGGT1_214290	1	0.00284631	81.099	2	LIEVLYNK(1)EQAK	-2.6646	1	extracellular	K05687	PARK7; protein DJ-1 [EC:3.5.1.124]	map05012 Parkinson disease	GO:0006457 protein folding; GO:0006464 cellular protein modification process; GO:0006517 protein deglycosylation; GO:0006807 nitrogen compound metabolic process; GO:0006950 response to stress; GO:0006979 response to oxidative stress; GO:0008152 metabolic process; GO:0009100 glycoprotein metabolic process; GO:0009266 response to temperature stimulus; GO:0009408 response to heat; GO:0009628 respons…	GO:0005622 intracellular; GO:0005623 cell; GO:0005737 cytoplasm; GO:0005829 cytosol;	GO:0003824 catalytic activity; GO:0016829 lyase activity; GO:0016835 carbon-oxygen lyase activity; GO:0016836 hydro-lyase activity; GO:0036524 protein deglycase activity; GO:0140096 catalytic activity, acting on a protein;	PF01965	DJ-1/PfpI family	V	KOG2764	Putative transcriptional regulator DJ-1
TGGT1_214350-t26_1-p1	395	K	putative GTP-binding protein GN=TGGT1_214350	TGGT1_214350	1	0.00309763	113.7	2	FNVTNSGK(1)K	-1.5848	1	cytoplasm	K19788	OLA1; obg-like ATPase 1			GO:0005622 intracellular; GO:0005623 cell; GO:0005737 cytoplasm;	GO:0003824 catalytic activity; GO:0016462 pyrophosphatase activity; GO:0016787 hydrolase activity; GO:0016817 hydrolase activity, acting on acid anhydrides; GO:0016818 hydrolase activity, acting on acid anhydrides, in phosphorus-containing anhydrides; GO:0016887 ATPase activity; GO:0017111 nucleoside-triphosphatase activity;	PF06071	Protein of unknown function (DUF933)	J	KOG1491	Predicted GTP-binding protein (ODN superfamily)
TGGT1_214790-t26_1-p1	102	K	glycoprotein GN=TGGT1_214790	TGGT1_214790	1	8.53953e-18	72.627	3	DLLK(1)TIQSEIQHEQSTYEQDADLK	1.8786	2	mitochondria							PF02330	Mitochondrial glycoprotein	C	KOG2536	MAM33, mitochondrial matrix glycoprotein
TGGT1_214790-t26_1-p1	122	K	glycoprotein GN=TGGT1_214790	TGGT1_214790	1	8.14003e-37	156.41	3	TIQSEIQHEQSTYEQDADLK(1)K	-1.1282	1	mitochondria							PF02330	Mitochondrial glycoprotein	C	KOG2536	MAM33, mitochondrial matrix glycoprotein
TGGT1_214790-t26_1-p1	276	K	glycoprotein GN=TGGT1_214790	TGGT1_214790	1	0.0115068	108.92	2	K(1)LAQFVEH	-0.50163	1	mitochondria							PF02330	Mitochondrial glycoprotein	C	KOG2536	MAM33, mitochondrial matrix glycoprotein
TGGT1_214800-t26_1-p1	680	K	Erythrocyte membrane protein related(predict) GN=TGGT1_214800	TGGT1_214800	1	0.00280455	58.476	2	TEPEATPGAVAK(1)SAK	-1.1296	1	nucleus
TGGT1_214800-t26_1-p1	77	K	Erythrocyte membrane protein related(predict) GN=TGGT1_214800	TGGT1_214800	1	8.03058e-11	71.471	3	VLSGNFQHGPPAK(1)ALQPAGGTSR	-0.31183	1	nucleus
TGGT1_214840-t26_1-p1	638	K	AP2 domain transcription factor AP2X-7 GN=TGGT1_214840	TGGT1_214840	1	0.00159545	99.174	2	FFLASK(1)FGNAEAK	-0.77183	1	nucleus							PF00847	AP2 domain
TGGT1_214840-t26_1-p1	1266	K	AP2 domain transcription factor AP2X-7 GN=TGGT1_214840	TGGT1_214840	1	0.00586985	65.173	2	LGNAATPTGASGSK(1)R	-0.94844	1	nucleus							PF00847	AP2 domain
TGGT1_215280-t26_1-p1	205	K	succinate dehydrogenase [ubiquinone] iron-sulfur protein GN=TGGT1_215280	TGGT1_215280	1	0.00011858	151.52	2	K(1)DPNVENLQSIEDR	-3.2256	1	mitochondria	K00235	SDHB, SDH2; succinate dehydrogenase (ubiquinone) iron-sulfur subunit [EC:1.3.5.1]	map00020 Citrate cycle (TCA cycle); map00190 Oxidative phosphorylation; map01100 Metabolic pathways; map01200 Carbon metabolism; map04714 Thermogenesis; map04932 Non-alcoholic fatty liver disease (NAFLD); map05010 Alzheimer disease; map05012 Parkinson disease; map05016 Huntington disease	GO:0006091 generation of precursor metabolites and energy; GO:0008152 metabolic process; GO:0009060 aerobic respiration; GO:0009987 cellular process; GO:0015980 energy derivation by oxidation of organic compounds; GO:0022900 electron transport chain; GO:0022904 respiratory electron transport chain; GO:0044237 cellular metabolic process; GO:0045333 cellular respiration; GO:0055114 oxidation-reduct…	GO:0005622 intracellular; GO:0005623 cell; GO:0005737 cytoplasm; GO:0005739 mitochondrion; GO:0005740 mitochondrial envelope; GO:0005743 mitochondrial inner membrane; GO:0005746 mitochondrial respirasome; GO:0005749 mitochondrial respiratory chain complex II, succinate dehydrogenase complex (ubiquinone); GO:0016020 membrane; GO:0019866 organelle inner membrane; GO:0031090 organelle membrane; GO:0…	GO:0005488 binding; GO:0048037 cofactor binding; GO:0048038 quinone binding; GO:0048039 ubiquinone binding; GO:0051536 iron-sulfur cluster binding; GO:0051537 2 iron, 2 sulfur cluster binding; GO:0051538 3 iron, 4 sulfur cluster binding; GO:0051539 4 iron, 4 sulfur cluster binding; GO:0051540 metal cluster binding;	PF13085; PF13534	2Fe-2S iron-sulfur cluster binding domain; 4Fe-4S dicluster domain	C	KOG3049	Succinate dehydrogenase, Fe-S protein subunit
TGGT1_215350-t26_1-p1	75	K	hypothetical protein GN=TGGT1_215350	TGGT1_215350	1	0.00134266	106.93	2	K(1)EDEALLR	-2.0807	1	mitochondria
TGGT1_215430-t26_1-p1	171	K	Putative transmembrane protein(predict) GN=TGGT1_215430	TGGT1_215430	1	0.0173281	69.276	2	LVDYIQK(1)SSTR	-0.97313	1	extracellular
TGGT1_215590-t26_1-p1	623	K	flavoprotein subunit of succinate dehydrogenase GN=TGGT1_215590	TGGT1_215590	1	0.0555383	70.67	2	DDK(1)NWMK	-3.3969	1	mitochondria	K00234	SDHA, SDH1; succinate dehydrogenase (ubiquinone) flavoprotein subunit [EC:1.3.5.1]	map00020 Citrate cycle (TCA cycle); map00190 Oxidative phosphorylation; map01100 Metabolic pathways; map01200 Carbon metabolism; map04714 Thermogenesis; map04932 Non-alcoholic fatty liver disease (NAFLD); map05010 Alzheimer disease; map05012 Parkinson disease; map05016 Huntington disease	GO:0006082 organic acid metabolic process; GO:0006091 generation of precursor metabolites and energy; GO:0006099 tricarboxylic acid cycle; GO:0006101 citrate metabolic process; GO:0008152 metabolic process; GO:0009060 aerobic respiration; GO:0009061 anaerobic respiration; GO:0009987 cellular process; GO:0015980 energy derivation by oxidation of organic compounds; GO:0016999 antibiotic metabolic p…	GO:0005622 intracellular; GO:0005623 cell; GO:0005886 plasma membrane; GO:0016020 membrane; GO:0032991 protein-containing complex; GO:0045273 respiratory chain complex II; GO:0045274 plasma membrane respiratory chain complex II; GO:0045281 succinate dehydrogenase complex; GO:0045282 plasma membrane succinate dehydrogenase complex; GO:0070469 respirasome; GO:0070470 plasma membrane respirasome; GO…	GO:0000104 succinate dehydrogenase activity; GO:0000166 nucleotide binding; GO:0003824 catalytic activity; GO:0005488 binding; GO:0009055 electron transfer activity; GO:0016491 oxidoreductase activity; GO:0016627 oxidoreductase activity, acting on the CH-CH group of donors; GO:0036094 small molecule binding; GO:0043167 ion binding; GO:0043168 anion binding; GO:0048037 cofactor binding; GO:0050660…	PF02910	Fumarate reductase flavoprotein C-term	C	KOG2403	Succinate dehydrogenase, flavoprotein subunit
TGGT1_215590-t26_1-p1	194	K	flavoprotein subunit of succinate dehydrogenase GN=TGGT1_215590	TGGT1_215590	1	0.0373016	78.178	2	FGK(1)GGQAYR	-2.3544	1	mitochondria	K00234	SDHA, SDH1; succinate dehydrogenase (ubiquinone) flavoprotein subunit [EC:1.3.5.1]	map00020 Citrate cycle (TCA cycle); map00190 Oxidative phosphorylation; map01100 Metabolic pathways; map01200 Carbon metabolism; map04714 Thermogenesis; map04932 Non-alcoholic fatty liver disease (NAFLD); map05010 Alzheimer disease; map05012 Parkinson disease; map05016 Huntington disease	GO:0006082 organic acid metabolic process; GO:0006091 generation of precursor metabolites and energy; GO:0006099 tricarboxylic acid cycle; GO:0006101 citrate metabolic process; GO:0008152 metabolic process; GO:0009060 aerobic respiration; GO:0009061 anaerobic respiration; GO:0009987 cellular process; GO:0015980 energy derivation by oxidation of organic compounds; GO:0016999 antibiotic metabolic p…	GO:0005622 intracellular; GO:0005623 cell; GO:0005886 plasma membrane; GO:0016020 membrane; GO:0032991 protein-containing complex; GO:0045273 respiratory chain complex II; GO:0045274 plasma membrane respiratory chain complex II; GO:0045281 succinate dehydrogenase complex; GO:0045282 plasma membrane succinate dehydrogenase complex; GO:0070469 respirasome; GO:0070470 plasma membrane respirasome; GO…	GO:0000104 succinate dehydrogenase activity; GO:0000166 nucleotide binding; GO:0003824 catalytic activity; GO:0005488 binding; GO:0009055 electron transfer activity; GO:0016491 oxidoreductase activity; GO:0016627 oxidoreductase activity, acting on the CH-CH group of donors; GO:0036094 small molecule binding; GO:0043167 ion binding; GO:0043168 anion binding; GO:0048037 cofactor binding; GO:0050660…	PF02910	Fumarate reductase flavoprotein C-term	C	KOG2403	Succinate dehydrogenase, flavoprotein subunit
TGGT1_215590-t26_1-p1	572	K	flavoprotein subunit of succinate dehydrogenase GN=TGGT1_215590	TGGT1_215590	1	0.0057161	95.311	2	SFADVGVK(1)DR	-0.44722	1	mitochondria	K00234	SDHA, SDH1; succinate dehydrogenase (ubiquinone) flavoprotein subunit [EC:1.3.5.1]	map00020 Citrate cycle (TCA cycle); map00190 Oxidative phosphorylation; map01100 Metabolic pathways; map01200 Carbon metabolism; map04714 Thermogenesis; map04932 Non-alcoholic fatty liver disease (NAFLD); map05010 Alzheimer disease; map05012 Parkinson disease; map05016 Huntington disease	GO:0006082 organic acid metabolic process; GO:0006091 generation of precursor metabolites and energy; GO:0006099 tricarboxylic acid cycle; GO:0006101 citrate metabolic process; GO:0008152 metabolic process; GO:0009060 aerobic respiration; GO:0009061 anaerobic respiration; GO:0009987 cellular process; GO:0015980 energy derivation by oxidation of organic compounds; GO:0016999 antibiotic metabolic p…	GO:0005622 intracellular; GO:0005623 cell; GO:0005886 plasma membrane; GO:0016020 membrane; GO:0032991 protein-containing complex; GO:0045273 respiratory chain complex II; GO:0045274 plasma membrane respiratory chain complex II; GO:0045281 succinate dehydrogenase complex; GO:0045282 plasma membrane succinate dehydrogenase complex; GO:0070469 respirasome; GO:0070470 plasma membrane respirasome; GO…	GO:0000104 succinate dehydrogenase activity; GO:0000166 nucleotide binding; GO:0003824 catalytic activity; GO:0005488 binding; GO:0009055 electron transfer activity; GO:0016491 oxidoreductase activity; GO:0016627 oxidoreductase activity, acting on the CH-CH group of donors; GO:0036094 small molecule binding; GO:0043167 ion binding; GO:0043168 anion binding; GO:0048037 cofactor binding; GO:0050660…	PF02910	Fumarate reductase flavoprotein C-term	C	KOG2403	Succinate dehydrogenase, flavoprotein subunit
TGGT1_215740-t26_1-p1	16	K	putative notchless GN=TGGT1_215740	TGGT1_215740	1	1.64812e-15	155.34	2	AK(1)QQGGEVASPGSGVNK	-2.6199	1	nucleus	K14855	RSA4, NLE1; ribosome assembly protein 4		GO:0006950 response to stress; GO:0006970 response to osmotic stress; GO:0006996 organelle organization; GO:0007010 cytoskeleton organization; GO:0007015 actin filament organization; GO:0008064 regulation of actin polymerization or depolymerization; GO:0008154 actin polymerization or depolymerization; GO:0009628 response to abiotic stimulus; GO:0009987 cellular process; GO:0010564 regulation of c…	GO:0005622 intracellular; GO:0005623 cell; GO:0005737 cytoplasm; GO:0005856 cytoskeleton; GO:0005884 actin filament; GO:0005938 cell cortex; GO:0015629 actin cytoskeleton; GO:0030479 actin cortical patch; GO:0030863 cortical cytoskeleton; GO:0030864 cortical actin cytoskeleton; GO:0042641 actomyosin; GO:0042643 actomyosin, actin portion; GO:0043226 organelle; GO:0043228 non-membrane-bounded organ…	GO:0003779 actin binding; GO:0005488 binding; GO:0005515 protein binding; GO:0008092 cytoskeletal protein binding; GO:0044877 protein-containing complex binding; GO:0051015 actin filament binding;	PF08154	NLE (NUC135) domain	B	KOG0271	Notchless-like WD40 repeat-containing protein
TGGT1_215740-t26_1-p1	13	K	putative notchless GN=TGGT1_215740	TGGT1_215740	1	9.51863e-05	79.889	2	MHLAEEVSAPPAK(1)R	-0.83217	1	nucleus	K14855	RSA4, NLE1; ribosome assembly protein 4		GO:0006950 response to stress; GO:0006970 response to osmotic stress; GO:0006996 organelle organization; GO:0007010 cytoskeleton organization; GO:0007015 actin filament organization; GO:0008064 regulation of actin polymerization or depolymerization; GO:0008154 actin polymerization or depolymerization; GO:0009628 response to abiotic stimulus; GO:0009987 cellular process; GO:0010564 regulation of c…	GO:0005622 intracellular; GO:0005623 cell; GO:0005737 cytoplasm; GO:0005856 cytoskeleton; GO:0005884 actin filament; GO:0005938 cell cortex; GO:0015629 actin cytoskeleton; GO:0030479 actin cortical patch; GO:0030863 cortical cytoskeleton; GO:0030864 cortical actin cytoskeleton; GO:0042641 actomyosin; GO:0042643 actomyosin, actin portion; GO:0043226 organelle; GO:0043228 non-membrane-bounded organ…	GO:0003779 actin binding; GO:0005488 binding; GO:0005515 protein binding; GO:0008092 cytoskeletal protein binding; GO:0044877 protein-containing complex binding; GO:0051015 actin filament binding;	PF08154	NLE (NUC135) domain	B	KOG0271	Notchless-like WD40 repeat-containing protein
TGGT1_216000-t26_1-p1	353	K	alveolin domain containing intermediate filament IMC3 GN=TGGT1_216000	TGGT1_216000	1	1.79876e-16	84.1	3	VDVTVSQSPAGPHSPLSASPQTGTAASLK(1)LGR	1.3493	1	nucleus
TGGT1_216220-t26_1-p1	187	K	AP2 domain transcription factor AP2XI-5 GN=TGGT1_216220	TGGT1_216220	1	0.00326399	90.306	2	GLSK(1)QDSVGDAK	-2.0234	1	nucleus							PF00847	AP2 domain
TGGT1_216220-t26_1-p1	835	K	AP2 domain transcription factor AP2XI-5 GN=TGGT1_216220	TGGT1_216220	1	3.49168e-14	180.81	2	VQNSNLLVNK(1)GAK	-0.84058	1	nucleus							PF00847	AP2 domain
TGGT1_216260-t26_1-p1	49	K	putative eukaryotic initiation factor-2B, gamma subunit GN=TGGT1_216260	TGGT1_216260	1	0.00291454	59.645	2	LSSLTGTPK(1)EK	-0.54991	1	cytoplasm	K03241	EIF2B3; translation initiation factor eIF-2B subunit gamma	map03013 RNA transport; map05168 Herpes simplex virus 1 infection				PF12804	MobA-like NTP transferase domain	J	KOG1462	Translation initiation factor 2B, gamma subunit (eIF-2Bgamma/GCD1)
TGGT1_216510-t26_1-p1	170	K	putative thioredoxin GN=TGGT1_216510	TGGT1_216510	1	3.16013e-21	181.44	2	GK(1)SESVGAGEAVHR	-2.2106	1	mitochondria
TGGT1_216530-t26_1-p1	118	K	ribosome recycling factor protein GN=TGGT1_216530	TGGT1_216530	1	0.00160095	100.84	2	IPVSAGGEK(1)R	-0.10906	1	cytoplasm	K02838	frr, MRRF, RRF; ribosome recycling factor					PF01765	Ribosome recycling factor
TGGT1_216530-t26_1-p1	212	K	ribosome recycling factor protein GN=TGGT1_216530	TGGT1_216530	1	0.0281911	48.157	2	SHLHK(1)LQFK	-0.37371	1	cytoplasm	K02838	frr, MRRF, RRF; ribosome recycling factor					PF01765	Ribosome recycling factor
TGGT1_216600-t26_1-p1	269	K	exonuclease III APE GN=TGGT1_216600	TGGT1_216600	1	0.0272673	40.533	2	DSDK(1)VSSVEAR	-2.4223	1	nucleus	K10771	APEX1; AP endonuclease 1 [EC:4.2.99.18]	map03410 Base excision repair	GO:0000723 telomere maintenance; GO:0006139 nucleobase-containing compound metabolic process; GO:0006259 DNA metabolic process; GO:0006281 DNA repair; GO:0006284 base-excision repair; GO:0006286 base-excision repair, base-free sugar-phosphate removal; GO:0006304 DNA modification; GO:0006725 cellular aromatic compound metabolic process; GO:0006793 phosphorus metabolic process; GO:0006796 phosphate…	GO:0000228 nuclear chromosome; GO:0000781 chromosome, telomeric region; GO:0000784 nuclear chromosome, telomeric region; GO:0005622 intracellular; GO:0005623 cell; GO:0005634 nucleus; GO:0005654 nucleoplasm; GO:0005694 chromosome; GO:0005730 nucleolus; GO:0005737 cytoplasm; GO:0005739 mitochondrion; GO:0005783 endoplasmic reticulum; GO:0005813 centrosome; GO:0005815 microtubule organizing center;…	GO:0003676 nucleic acid binding; GO:0003677 DNA binding; GO:0003682 chromatin binding; GO:0003684 damaged DNA binding; GO:0003690 double-stranded DNA binding; GO:0003691 double-stranded telomeric DNA binding; GO:0003712 transcription coregulator activity; GO:0003713 transcription coactivator activity; GO:0003714 transcription corepressor activity; GO:0003824 catalytic activity; GO:0003906 DNA-(ap…	PF03372	Endonuclease/Exonuclease/phosphatase family	L	KOG1294	Apurinic/apyrimidinic endonuclease and related enzymes
TGGT1_216650-t26_1-p1	76	K	S15 sporozoite-expressed protein GN=TGGT1_216650	TGGT1_216650	1	0.0508071	49.16	2	AVQSGK(1)FDVK	-0.73376	1	cytoplasm
TGGT1_216650-t26_1-p1	324	K	S15 sporozoite-expressed protein GN=TGGT1_216650	TGGT1_216650	1	8.32871e-10	97.268	2	HTDNIHFK(1)CSCDAEEK	-5.3464	1	cytoplasm
TGGT1_216660-t26_1-p1	245	K	Sequence orphan(predict) GN=TGGT1_216660	TGGT1_216660	1	2.17681e-22	135.21	2	GASAVGAVENAVK(1)ATSR	-0.96245	1	nucleus
TGGT1_216790-t26_1-p1	7	K	putative ATP-binding cassette sub-family E member 1 GN=TGGT1_216790	TGGT1_216790	1	0.00329003	85.622	2	K(1)ETEAVDDAR	0.11769	1	cytoplasm	K06174	ABCE1, Rli1; ATP-binding cassette, sub-family E, member 1					PF00037; PF00005	4Fe-4S binding domain; ABC transporter	Q	KOG0063	RNAse L inhibitor, ABC superfamily
TGGT1_216860-t26_1-p1	26	K	DEAD (Asp-Glu-Ala-Asp) box polypeptide DDX39 GN=TGGT1_216860	TGGT1_216860	1	1.85953e-07	167.76	2	EK(1)GVEDVVVGR	-2.4805	1	nucleus	K13182	DDX39; ATP-dependent RNA helicase DDX39 [EC:3.6.4.13]		GO:0000245 spliceosomal complex assembly; GO:0000375 RNA splicing, via transesterification reactions; GO:0000377 RNA splicing, via transesterification reactions with bulged adenosine as nucleophile; GO:0000398 mRNA splicing, via spliceosome; GO:0006139 nucleobase-containing compound metabolic process; GO:0006355 regulation of transcription, DNA-templated; GO:0006396 RNA processing; GO:0006397 mRN…	GO:0000346 transcription export complex; GO:0005622 intracellular; GO:0005623 cell; GO:0005634 nucleus; GO:0005654 nucleoplasm; GO:0005681 spliceosomal complex; GO:0005730 nucleolus; GO:0005737 cytoplasm; GO:0016604 nuclear body; GO:0016607 nuclear speck; GO:0031974 membrane-enclosed lumen; GO:0031981 nuclear lumen; GO:0032991 protein-containing complex; GO:0043226 organelle; GO:0043227 membrane-…	GO:0003676 nucleic acid binding; GO:0003723 RNA binding; GO:0003724 RNA helicase activity; GO:0003824 catalytic activity; GO:0004386 helicase activity; GO:0005488 binding; GO:0005515 protein binding; GO:0008186 RNA-dependent ATPase activity; GO:0016462 pyrophosphatase activity; GO:0016787 hydrolase activity; GO:0016817 hydrolase activity, acting on acid anhydrides; GO:0016818 hydrolase activity, …	PF00270	DEAD/DEAH box helicase	A	KOG0329	ATP-dependent RNA helicase
TGGT1_216880-t26_1-p1	279	K	guanine nucleotide-binding protein GN=TGGT1_216880	TGGT1_216880	1	0.000830196	101.45	2	NVLSEITPEK(1)TNR	-5.1587	1	nucleus	K14753	RACK1; guanine nucleotide-binding protein subunit beta-2-like 1 protein	map05162 Measles	GO:0000003 reproduction; GO:0000122 negative regulation of transcription by RNA polymerase II; GO:0000429 carbon catabolite regulation of transcription from RNA polymerase II promoter; GO:0000430 regulation of transcription from RNA polymerase II promoter by glucose; GO:0000433 carbon catabolite repression of transcription from RNA polymerase II promoter by glucose; GO:0001196 regulation of matin…	GO:0005622 intracellular; GO:0005623 cell; GO:0005634 nucleus; GO:0017053 transcription repressor complex; GO:0032991 protein-containing complex; GO:0043226 organelle; GO:0043227 membrane-bounded organelle; GO:0043229 intracellular organelle; GO:0043231 intracellular membrane-bounded organelle;	GO:0005488 binding; GO:0005515 protein binding; GO:0005543 phospholipid binding; GO:0008289 lipid binding; GO:0019899 enzyme binding; GO:0035091 phosphatidylinositol binding; GO:0036033 mediator complex binding; GO:0042393 histone binding; GO:0042826 histone deacetylase binding; GO:0043167 ion binding; GO:0043168 anion binding; GO:0044877 protein-containing complex binding; GO:0080025 phosphatidy…			T	KOG0279	G protein beta subunit-like protein
TGGT1_216880-t26_1-p1	188	K	guanine nucleotide-binding protein GN=TGGT1_216880	TGGT1_216880	1	0.00796182	62.969	2	VWNLSNCK(1)LR	0.39243	1	nucleus	K14753	RACK1; guanine nucleotide-binding protein subunit beta-2-like 1 protein	map05162 Measles	GO:0000003 reproduction; GO:0000122 negative regulation of transcription by RNA polymerase II; GO:0000429 carbon catabolite regulation of transcription from RNA polymerase II promoter; GO:0000430 regulation of transcription from RNA polymerase II promoter by glucose; GO:0000433 carbon catabolite repression of transcription from RNA polymerase II promoter by glucose; GO:0001196 regulation of matin…	GO:0005622 intracellular; GO:0005623 cell; GO:0005634 nucleus; GO:0017053 transcription repressor complex; GO:0032991 protein-containing complex; GO:0043226 organelle; GO:0043227 membrane-bounded organelle; GO:0043229 intracellular organelle; GO:0043231 intracellular membrane-bounded organelle;	GO:0005488 binding; GO:0005515 protein binding; GO:0005543 phospholipid binding; GO:0008289 lipid binding; GO:0019899 enzyme binding; GO:0035091 phosphatidylinositol binding; GO:0036033 mediator complex binding; GO:0042393 histone binding; GO:0042826 histone deacetylase binding; GO:0043167 ion binding; GO:0043168 anion binding; GO:0044877 protein-containing complex binding; GO:0080025 phosphatidy…			T	KOG0279	G protein beta subunit-like protein
TGGT1_216930-t26_1-p1	168	K	cholinephosphate cytidylyltransferase GN=TGGT1_216930	TGGT1_216930	1	0.000243877	126.17	2	K(1)TAPADDDIYGWLK	0.070232	1	nucleus	K00968	PCYT1; choline-phosphate cytidylyltransferase [EC:2.7.7.15]	map00440 Phosphonate and phosphinate metabolism; map00564 Glycerophospholipid metabolism; map01100 Metabolic pathways; map05231 Choline metabolism in cancer				PF01467	Cytidylyltransferase	H	KOG2804	Phosphorylcholine transferase/cholinephosphate cytidylyltransferase
TGGT1_217010-t26_1-p1	29	K	GYF domain-containing protein(predict) GN=TGGT1_217010	TGGT1_217010	1	0.000466131	109.88	2	VCFK(1)QEQEVR	-1.3178	1	nucleus	K13099	CD2BP2, PPP1R59; CD2 antigen cytoplasmic tail-binding protein 2
TGGT1_217460-t26_1-p1	222	K	glutaminyl-tRNA synthetase (GlnRS) GN=TGGT1_217460	TGGT1_217460	1	0.000973515	87.727	2	AIPGAGALSGAGAK(1)GTDR	-0.29706	1	mitochondria	K01886	QARS, glnS; glutaminyl-tRNA synthetase [EC:6.1.1.18]	map00970 Aminoacyl-tRNA biosynthesis; map01100 Metabolic pathways	GO:0006082 organic acid metabolic process; GO:0006139 nucleobase-containing compound metabolic process; GO:0006399 tRNA metabolic process; GO:0006412 translation; GO:0006418 tRNA aminoacylation for protein translation; GO:0006425 glutaminyl-tRNA aminoacylation; GO:0006518 peptide metabolic process; GO:0006520 cellular amino acid metabolic process; GO:0006725 cellular aromatic compound metabolic p…	GO:0005622 intracellular; GO:0005623 cell; GO:0005737 cytoplasm; GO:0005829 cytosol;	GO:0003824 catalytic activity; GO:0004812 aminoacyl-tRNA ligase activity; GO:0004819 glutamine-tRNA ligase activity; GO:0016874 ligase activity; GO:0016875 ligase activity, forming carbon-oxygen bonds; GO:0140098 catalytic activity, acting on RNA; GO:0140101 catalytic activity, acting on a tRNA;	PF00749; PF03950	tRNA synthetases class I (E and Q), catalytic domain; tRNA synthetases class I (E and Q), anti-codon binding domain	J	KOG1148	Glutaminyl-tRNA synthetase
TGGT1_217460-t26_1-p1	319	K	glutaminyl-tRNA synthetase (GlnRS) GN=TGGT1_217460	TGGT1_217460	1	4.48584e-05	110.52	2	FDDTNPMK(1)EETR	-1.2402	1	mitochondria	K01886	QARS, glnS; glutaminyl-tRNA synthetase [EC:6.1.1.18]	map00970 Aminoacyl-tRNA biosynthesis; map01100 Metabolic pathways	GO:0006082 organic acid metabolic process; GO:0006139 nucleobase-containing compound metabolic process; GO:0006399 tRNA metabolic process; GO:0006412 translation; GO:0006418 tRNA aminoacylation for protein translation; GO:0006425 glutaminyl-tRNA aminoacylation; GO:0006518 peptide metabolic process; GO:0006520 cellular amino acid metabolic process; GO:0006725 cellular aromatic compound metabolic p…	GO:0005622 intracellular; GO:0005623 cell; GO:0005737 cytoplasm; GO:0005829 cytosol;	GO:0003824 catalytic activity; GO:0004812 aminoacyl-tRNA ligase activity; GO:0004819 glutamine-tRNA ligase activity; GO:0016874 ligase activity; GO:0016875 ligase activity, forming carbon-oxygen bonds; GO:0140098 catalytic activity, acting on RNA; GO:0140101 catalytic activity, acting on a tRNA;	PF00749; PF03950	tRNA synthetases class I (E and Q), catalytic domain; tRNA synthetases class I (E and Q), anti-codon binding domain	J	KOG1148	Glutaminyl-tRNA synthetase
TGGT1_217890-t26_1-p1	183	K	putative alkyl hydroperoxide reductase/ Thiol specific antioxidant/ Mal allergen GN=TGGT1_217890	TGGT1_217890	1	0.0193491	57.032	2	AMK(1)PTAEGVK	-1.9795	1	cytoplasm	K03386	PRDX2_4, ahpC; peroxiredoxin (alkyl hydroperoxide reductase subunit C) [EC:1.11.1.15]	map04214 Apoptosis - fly				PF00578; PF10417	AhpC/TSA family; C-terminal domain of 1-Cys peroxiredoxin	O	KOG0852	Alkyl hydroperoxide reductase, thiol specific antioxidant and related enzymes
TGGT1_217890-t26_1-p1	190	K	putative alkyl hydroperoxide reductase/ Thiol specific antioxidant/ Mal allergen GN=TGGT1_217890	TGGT1_217890	0.999997	0.000947185	69.201	3	AMKPTAEGVK(1)EYLGSK	-1.6496	2	cytoplasm	K03386	PRDX2_4, ahpC; peroxiredoxin (alkyl hydroperoxide reductase subunit C) [EC:1.11.1.15]	map04214 Apoptosis - fly				PF00578; PF10417	AhpC/TSA family; C-terminal domain of 1-Cys peroxiredoxin	O	KOG0852	Alkyl hydroperoxide reductase, thiol specific antioxidant and related enzymes
TGGT1_217890-t26_1-p1	67	K	putative alkyl hydroperoxide reductase/ Thiol specific antioxidant/ Mal allergen GN=TGGT1_217890	TGGT1_217890	1	7.10387e-05	129.56	2	LHGEFEK(1)R	-0.61072	1	cytoplasm	K03386	PRDX2_4, ahpC; peroxiredoxin (alkyl hydroperoxide reductase subunit C) [EC:1.11.1.15]	map04214 Apoptosis - fly				PF00578; PF10417	AhpC/TSA family; C-terminal domain of 1-Cys peroxiredoxin	O	KOG0852	Alkyl hydroperoxide reductase, thiol specific antioxidant and related enzymes
TGGT1_217890-t26_1-p1	92	K	putative alkyl hydroperoxide reductase/ Thiol specific antioxidant/ Mal allergen GN=TGGT1_217890	TGGT1_217890	1	0.0213015	41.824	2	NVELK(1)DGGIGK	-1.287	1	cytoplasm	K03386	PRDX2_4, ahpC; peroxiredoxin (alkyl hydroperoxide reductase subunit C) [EC:1.11.1.15]	map04214 Apoptosis - fly				PF00578; PF10417	AhpC/TSA family; C-terminal domain of 1-Cys peroxiredoxin	O	KOG0852	Alkyl hydroperoxide reductase, thiol specific antioxidant and related enzymes
TGGT1_218000-t26_1-p1	1022	K	GATA-type domain-containing protein(predict) GN=TGGT1_218000	TGGT1_218000	1	0.00591647	109.88	2	EK(1)AEAAVHASQK	-3.0371	1	plasma membrane
TGGT1_218410-t26_1-p1	150	K	ribosomal protein RPP0 GN=TGGT1_218410	TGGT1_218410	1	0.00116114	68.108	3	IVK(1)GQIEIQNEVHLIK	1.1119	1	cytoplasm	K02941	RP-LP0, RPLP0; large subunit ribosomal protein LP0	map03010 Ribosome						J	KOG0815	60S acidic ribosomal protein P0
TGGT1_218410-t26_1-p1	24	K	ribosomal protein RPP0 GN=TGGT1_218410	TGGT1_218410	1	0.0152688	67.507	2	LFALLEK(1)YPR	-2.1472	1	cytoplasm	K02941	RP-LP0, RPLP0; large subunit ribosomal protein LP0	map03010 Ribosome						J	KOG0815	60S acidic ribosomal protein P0
TGGT1_218420-t26_1-p1	241	K	WD domain, G-beta repeat-containing protein GN=TGGT1_218420	TGGT1_218420	1	0.0160731	70.67	2	LK(1)NLPAALR	-1.7617	1	nucleus	K12862	PLRG1, PRL1, PRP46; pleiotropic regulator 1	map03040 Spliceosome	GO:0000003 reproduction; GO:0000122 negative regulation of transcription by RNA polymerase II; GO:0000429 carbon catabolite regulation of transcription from RNA polymerase II promoter; GO:0000430 regulation of transcription from RNA polymerase II promoter by glucose; GO:0000433 carbon catabolite repression of transcription from RNA polymerase II promoter by glucose; GO:0001196 regulation of matin…	GO:0005622 intracellular; GO:0005623 cell; GO:0005634 nucleus; GO:0017053 transcription repressor complex; GO:0032991 protein-containing complex; GO:0043226 organelle; GO:0043227 membrane-bounded organelle; GO:0043229 intracellular organelle; GO:0043231 intracellular membrane-bounded organelle;	GO:0005488 binding; GO:0005515 protein binding; GO:0005543 phospholipid binding; GO:0008289 lipid binding; GO:0019899 enzyme binding; GO:0035091 phosphatidylinositol binding; GO:0036033 mediator complex binding; GO:0042393 histone binding; GO:0042826 histone deacetylase binding; GO:0043167 ion binding; GO:0043168 anion binding; GO:0044877 protein-containing complex binding; GO:0080025 phosphatidy…			A	KOG0285	Pleiotropic regulator 1
TGGT1_218780-t26_1-p1	322	K	putative phosphoserine aminotransferase GN=TGGT1_218780	TGGT1_218780	1	0.0090005	68.108	2	K(1)QGGLAAWSEVCEAK	0.14496	1	nucleus	K00831	serC, PSAT1; phosphoserine aminotransferase [EC:2.6.1.52]	map00260 Glycine, serine and threonine metabolism; map00270 Cysteine and methionine metabolism; map00750 Vitamin B6 metabolism; map01100 Metabolic pathways; map01200 Carbon metabolism; map01230 Biosynthesis of amino acids				PF00266	Aminotransferase class-V	EH	KOG2790	Phosphoserine aminotransferase
TGGT1_218960-t26_1-p1	142	K	AP2 domain transcription factor AP2XII-1 GN=TGGT1_218960	TGGT1_218960	1	0.0311331	59.731	2	PVTLK(1)NSSEEDAAR	-2.2487	1	nucleus							PF00847	AP2 domain
TGGT1_219140-t26_1-p1	31	K	EF-1 guanine nucleotide exchange domain-containing protein GN=TGGT1_219140	TGGT1_219140	1	1.01638e-09	77.698	3	K(1)AAVDDDDFDLFGEESAEDKEAVK	1.8439	1	cytoplasm	K03232	EEF1B; elongation factor 1-beta		GO:0006412 translation; GO:0006414 translational elongation; GO:0006518 peptide metabolic process; GO:0006807 nitrogen compound metabolic process; GO:0008152 metabolic process; GO:0009058 biosynthetic process; GO:0009059 macromolecule biosynthetic process; GO:0009987 cellular process; GO:0010467 gene expression; GO:0019538 protein metabolic process; GO:0034641 cellular nitrogen compound metabolic…	GO:0005622 intracellular; GO:0005623 cell; GO:0005737 cytoplasm; GO:0005829 cytosol; GO:0005853 eukaryotic translation elongation factor 1 complex; GO:0032991 protein-containing complex;	GO:0003676 nucleic acid binding; GO:0003723 RNA binding; GO:0003746 translation elongation factor activity; GO:0005488 binding; GO:0008135 translation factor activity, RNA binding; GO:0097159 organic cyclic compound binding; GO:1901363 heterocyclic compound binding;	PF00736	EF-1 guanine nucleotide exchange domain	J	KOG1668	Elongation factor 1 beta/delta chain
TGGT1_219520-t26_1-p1	164	K	histone arginine methyltransferase PRMT1 GN=TGGT1_219520	TGGT1_219520	1	8.04394e-07	137.58	2	VTFVQGK(1)AEEVSLPVEK	-3.0336	1	cytoplasm	K11434	PRMT1; type I protein arginine methyltransferase [EC:2.1.1.319]	map04068 FoxO signaling pathway; map04922 Glucagon signaling pathway	GO:0001889 liver development; GO:0001932 regulation of protein phosphorylation; GO:0001934 positive regulation of protein phosphorylation; GO:0002682 regulation of immune system process; GO:0002683 negative regulation of immune system process; GO:0002684 positive regulation of immune system process; GO:0006325 chromatin organization; GO:0006355 regulation of transcription, DNA-templated; GO:00064…	GO:0005622 intracellular; GO:0005623 cell; GO:0005634 nucleus; GO:0005737 cytoplasm; GO:0005829 cytosol; GO:0016020 membrane; GO:0032991 protein-containing complex; GO:0034708 methyltransferase complex; GO:0034709 methylosome; GO:0043226 organelle; GO:0043227 membrane-bounded organelle; GO:0043229 intracellular organelle; GO:0043231 intracellular membrane-bounded organelle; GO:1902494 catalytic c…	GO:0000166 nucleotide binding; GO:0003676 nucleic acid binding; GO:0003677 DNA binding; GO:0003824 catalytic activity; GO:0005488 binding; GO:0005515 protein binding; GO:0008144 drug binding; GO:0008168 methyltransferase activity; GO:0008170 N-methyltransferase activity; GO:0008276 protein methyltransferase activity; GO:0008327 methyl-CpG binding; GO:0008469 histone-arginine N-methyltransferase a…	PF13649	Methyltransferase domain	KOT	KOG1499	Protein arginine N-methyltransferase PRMT1 and related enzymes
TGGT1_219540-t26_1-p1	1146	K	cytosolic tRNA-Ala synthetase GN=TGGT1_219540	TGGT1_219540	1	0.0625245	51.864	2	ALLELQK(1)AR	-1.9805	1	endoplasmic reticulum	K01872	AARS, alaS; alanyl-tRNA synthetase [EC:6.1.1.7]	map00970 Aminoacyl-tRNA biosynthesis	GO:0006082 organic acid metabolic process; GO:0006139 nucleobase-containing compound metabolic process; GO:0006396 RNA processing; GO:0006399 tRNA metabolic process; GO:0006400 tRNA modification; GO:0006412 translation; GO:0006418 tRNA aminoacylation for protein translation; GO:0006419 alanyl-tRNA aminoacylation; GO:0006518 peptide metabolic process; GO:0006520 cellular amino acid metabolic proce…	GO:0005622 intracellular; GO:0005623 cell; GO:0005737 cytoplasm; GO:0005829 cytosol;	GO:0003824 catalytic activity; GO:0004812 aminoacyl-tRNA ligase activity; GO:0004813 alanine-tRNA ligase activity; GO:0005488 binding; GO:0016597 amino acid binding; GO:0016874 ligase activity; GO:0016875 ligase activity, forming carbon-oxygen bonds; GO:0031406 carboxylic acid binding; GO:0036094 small molecule binding; GO:0043167 ion binding; GO:0043168 anion binding; GO:0043177 organic acid bin…	PF07973	Threonyl and Alanyl tRNA synthetase second additional domain	J	KOG0188	Alanyl-tRNA synthetase
TGGT1_219540-t26_1-p1	1158	K	cytosolic tRNA-Ala synthetase GN=TGGT1_219540	TGGT1_219540	1	0.000102253	108.93	2	K(1)LGEELGTEHK	-2.5893	1	endoplasmic reticulum	K01872	AARS, alaS; alanyl-tRNA synthetase [EC:6.1.1.7]	map00970 Aminoacyl-tRNA biosynthesis	GO:0006082 organic acid metabolic process; GO:0006139 nucleobase-containing compound metabolic process; GO:0006396 RNA processing; GO:0006399 tRNA metabolic process; GO:0006400 tRNA modification; GO:0006412 translation; GO:0006418 tRNA aminoacylation for protein translation; GO:0006419 alanyl-tRNA aminoacylation; GO:0006518 peptide metabolic process; GO:0006520 cellular amino acid metabolic proce…	GO:0005622 intracellular; GO:0005623 cell; GO:0005737 cytoplasm; GO:0005829 cytosol;	GO:0003824 catalytic activity; GO:0004812 aminoacyl-tRNA ligase activity; GO:0004813 alanine-tRNA ligase activity; GO:0005488 binding; GO:0016597 amino acid binding; GO:0016874 ligase activity; GO:0016875 ligase activity, forming carbon-oxygen bonds; GO:0031406 carboxylic acid binding; GO:0036094 small molecule binding; GO:0043167 ion binding; GO:0043168 anion binding; GO:0043177 organic acid bin…	PF07973	Threonyl and Alanyl tRNA synthetase second additional domain	J	KOG0188	Alanyl-tRNA synthetase
TGGT1_219540-t26_1-p1	658	K	cytosolic tRNA-Ala synthetase GN=TGGT1_219540	TGGT1_219540	1	0.0212931	54.436	2	K(1)VANSLQAK	-1.2743	1	endoplasmic reticulum	K01872	AARS, alaS; alanyl-tRNA synthetase [EC:6.1.1.7]	map00970 Aminoacyl-tRNA biosynthesis	GO:0006082 organic acid metabolic process; GO:0006139 nucleobase-containing compound metabolic process; GO:0006396 RNA processing; GO:0006399 tRNA metabolic process; GO:0006400 tRNA modification; GO:0006412 translation; GO:0006418 tRNA aminoacylation for protein translation; GO:0006419 alanyl-tRNA aminoacylation; GO:0006518 peptide metabolic process; GO:0006520 cellular amino acid metabolic proce…	GO:0005622 intracellular; GO:0005623 cell; GO:0005737 cytoplasm; GO:0005829 cytosol;	GO:0003824 catalytic activity; GO:0004812 aminoacyl-tRNA ligase activity; GO:0004813 alanine-tRNA ligase activity; GO:0005488 binding; GO:0016597 amino acid binding; GO:0016874 ligase activity; GO:0016875 ligase activity, forming carbon-oxygen bonds; GO:0031406 carboxylic acid binding; GO:0036094 small molecule binding; GO:0043167 ion binding; GO:0043168 anion binding; GO:0043177 organic acid bin…	PF07973	Threonyl and Alanyl tRNA synthetase second additional domain	J	KOG0188	Alanyl-tRNA synthetase
TGGT1_219550-t26_1-p1	370	K	dihydrolipoyllysine-residue succinyltransferase component of oxoglutarate dehydrogenase GN=TGGT1_219550	TGGT1_219550	1	0.00329414	98.009	2	ELAHLAVK(1)AR	-1.6173	1	mitochondria	K00658	DLST, sucB; 2-oxoglutarate dehydrogenase E2 component (dihydrolipoamide succinyltransferase) [EC:2.3.1.61]	map00020 Citrate cycle (TCA cycle); map00310 Lysine degradation; map00380 Tryptophan metabolism; map01100 Metabolic pathways; map01200 Carbon metabolism				PF00364; PF00198	Biotin-requiring enzyme; 2-oxoacid dehydrogenases acyltransferase (catalytic domain)	H	KOG0559	Dihydrolipoamide succinyltransferase (2-oxoglutarate dehydrogenase, E2 subunit)
TGGT1_219550-t26_1-p1	226	K	dihydrolipoyllysine-residue succinyltransferase component of oxoglutarate dehydrogenase GN=TGGT1_219550	TGGT1_219550	1	6.90618e-06	121.69	2	K(1)PASPVVAVQSPGR	-0.23532	1	mitochondria	K00658	DLST, sucB; 2-oxoglutarate dehydrogenase E2 component (dihydrolipoamide succinyltransferase) [EC:2.3.1.61]	map00020 Citrate cycle (TCA cycle); map00310 Lysine degradation; map00380 Tryptophan metabolism; map01100 Metabolic pathways; map01200 Carbon metabolism				PF00364; PF00198	Biotin-requiring enzyme; 2-oxoacid dehydrogenases acyltransferase (catalytic domain)	H	KOG0559	Dihydrolipoamide succinyltransferase (2-oxoglutarate dehydrogenase, E2 subunit)
TGGT1_219550-t26_1-p1	225	K	dihydrolipoyllysine-residue succinyltransferase component of oxoglutarate dehydrogenase GN=TGGT1_219550	TGGT1_219550	0.761669	2.31214e-07	66.913	3	PAPAPK(0.762)K(0.238)PASPVVAVQSPGR	-0.91998	1	mitochondria	K00658	DLST, sucB; 2-oxoglutarate dehydrogenase E2 component (dihydrolipoamide succinyltransferase) [EC:2.3.1.61]	map00020 Citrate cycle (TCA cycle); map00310 Lysine degradation; map00380 Tryptophan metabolism; map01100 Metabolic pathways; map01200 Carbon metabolism				PF00364; PF00198	Biotin-requiring enzyme; 2-oxoacid dehydrogenases acyltransferase (catalytic domain)	H	KOG0559	Dihydrolipoamide succinyltransferase (2-oxoglutarate dehydrogenase, E2 subunit)
TGGT1_219550-t26_1-p1	198	K	dihydrolipoyllysine-residue succinyltransferase component of oxoglutarate dehydrogenase GN=TGGT1_219550	TGGT1_219550	1	0.010851	65.879	2	TEAAK(1)PVSPPEK	-1.4988	1	mitochondria	K00658	DLST, sucB; 2-oxoglutarate dehydrogenase E2 component (dihydrolipoamide succinyltransferase) [EC:2.3.1.61]	map00020 Citrate cycle (TCA cycle); map00310 Lysine degradation; map00380 Tryptophan metabolism; map01100 Metabolic pathways; map01200 Carbon metabolism				PF00364; PF00198	Biotin-requiring enzyme; 2-oxoacid dehydrogenases acyltransferase (catalytic domain)	H	KOG0559	Dihydrolipoamide succinyltransferase (2-oxoglutarate dehydrogenase, E2 subunit)
TGGT1_219682-t26_1-p1	153	K	putative pyruvate dehydrogenase kinase GN=TGGT1_219682	TGGT1_219682	1	0.0216488	74.424	2	GQQIVLSK(1)ER	-1.1142	1	nucleus	K00898	PDK2_3_4; pyruvate dehydrogenase kinase 2/3/4 [EC:2.7.11.2]							T	KOG0787	Dehydrogenase kinase
TGGT1_219690-t26_1-p1	77	K	hypothetical protein GN=TGGT1_219690	TGGT1_219690	1	0.0517509	49.097	2	PNDLAGLEK(1)ALNK	0.43971	1	extracellular
TGGT1_219750-t26_1-p1	16	K	putative cytochrome c GN=TGGT1_219750	TGGT1_219750	1	4.87894e-07	123.99	2	AEPDVQVPSGDIK(1)AGAK	-3.215	1	cytoplasm	K08738	CYC; cytochrome c	map01524 Platinum drug resistance; map04115 p53 signaling pathway; map04210 Apoptosis; map04214 Apoptosis - fly; map04215 Apoptosis - multiple species; map04932 Non-alcoholic fatty liver disease (NAFLD); map05010 Alzheimer disease; map05012 Parkinson disease; map05014 Amyotrophic lateral sclerosis (ALS); map05016 Huntington disease; map05130 Pathogenic Escherichia coli infection; map05131 Shigell…	GO:0006091 generation of precursor metabolites and energy; GO:0006119 oxidative phosphorylation; GO:0006122 mitochondrial electron transport, ubiquinol to cytochrome c; GO:0006123 mitochondrial electron transport, cytochrome c to oxygen; GO:0006139 nucleobase-containing compound metabolic process; GO:0006163 purine nucleotide metabolic process; GO:0006725 cellular aromatic compound metabolic proc…	GO:0005622 intracellular; GO:0005623 cell; GO:0005737 cytoplasm; GO:0005739 mitochondrion; GO:0005740 mitochondrial envelope; GO:0005758 mitochondrial intermembrane space; GO:0031967 organelle envelope; GO:0031970 organelle envelope lumen; GO:0031974 membrane-enclosed lumen; GO:0031975 envelope; GO:0043226 organelle; GO:0043227 membrane-bounded organelle; GO:0043229 intracellular organelle; GO:00…	GO:0003824 catalytic activity; GO:0009055 electron transfer activity; GO:0016491 oxidoreductase activity;	PF00034	Cytochrome c	C	KOG3453	Cytochrome c
TGGT1_219790A-t26_1-p1	251	K	pre-mRNA processing factor PRP3 GN=TGGT1_219790A	TGGT1_219790A	1	0.0176687	65.156	2	TIVSDLK(1)INR	-2.9312	1	nucleus									A	KOG2769	Putative u4/u6 small nuclear ribonucleoprotein
TGGT1_219790B-t26_1-p1	244	K	pre-mRNA processing factor PRP3 GN=TGGT1_219790B	TGGT1_219790B	1	0.0467589	41.796	2	K(1)ALEFVEAGR	-0.82168	1	plasma membrane	K12843	PRPF3, PRP3; U4/U6 small nuclear ribonucleoprotein PRP3	map03040 Spliceosome				PF08572; PF06544	pre-mRNA processing factor 3 (PRP3); Protein of unknown function (DUF1115)	A	KOG2769	Putative u4/u6 small nuclear ribonucleoprotein
TGGT1_219800-t26_1-p1	7	K	putative vacuolar ATP synthase subunit b GN=TGGT1_219800	TGGT1_219800	1	3.08856e-06	70.831	2	AAQAAK(1)ADAALAHAAAASR	-0.72999	1	cytoplasm	K02147	ATPeV1B, ATP6B; V-type H+-transporting ATPase subunit B	map00190 Oxidative phosphorylation; map01100 Metabolic pathways; map04145 Phagosome; map04150 mTOR signaling pathway; map04721 Synaptic vesicle cycle; map04966 Collecting duct acid secretion; map05110 Vibrio cholerae infection; map05120 Epithelial cell signaling in Helicobacter pylori infection; map05165 Human papillomavirus infection; map05323 Rheumatoid arthritis				PF02874; PF00006	ATP synthase alpha/beta family, beta-barrel domain; ATP synthase alpha/beta family, nucleotide-binding domain	C	KOG1351	Vacuolar H+-ATPase V1 sector, subunit B
TGGT1_289750-t26_1-p1	48	K	ribosomal-ubiquitin protein RPL40 GN=TGGT1_289750	TGGT1_289750	1	8.62805e-06	151.22	2	LIFAGK(1)QLEDGR	1.6023	1	cytoplasm,nucleus	K02927	RP-L40e, RPL40; large subunit ribosomal protein L40e	map03010 Ribosome				PF00240	Ubiquitin family	J	KOG0003	Ubiquitin/60s ribosomal protein L40 fusion
TGGT1_289750-t26_1-p1	6	K	ribosomal-ubiquitin protein RPL40 GN=TGGT1_289750	TGGT1_289750	1	0.00882477	78.932	2	MQIFVK(1)TLTGK	0.54265	2	cytoplasm,nucleus	K02927	RP-L40e, RPL40; large subunit ribosomal protein L40e	map03010 Ribosome				PF00240	Ubiquitin family	J	KOG0003	Ubiquitin/60s ribosomal protein L40 fusion
TGGT1_289750-t26_1-p1	63	K	ribosomal-ubiquitin protein RPL40 GN=TGGT1_289750	TGGT1_289750	1	0.000107663	111.38	3	TLSDYNIQK(1)ESTLHLVLR	-2.6004	1	cytoplasm,nucleus	K02927	RP-L40e, RPL40; large subunit ribosomal protein L40e	map03010 Ribosome				PF00240	Ubiquitin family	J	KOG0003	Ubiquitin/60s ribosomal protein L40 fusion
TGGT1_219850-t26_1-p1	173	K	prolyl-tRNA synthetase (ProRS) GN=TGGT1_219850	TGGT1_219850	1	0.0170534	52.837	2	DK(1)GVIAANLFLK	-8.5693	1	mitochondria	K14163	EPRS; bifunctional glutamyl/prolyl-tRNA synthetase [EC:6.1.1.17 6.1.1.15]	map00860 Porphyrin and chlorophyll metabolism; map00970 Aminoacyl-tRNA biosynthesis; map01100 Metabolic pathways				PF00587; PF03129; PF09180	tRNA synthetase class II core domain (G, H, P, S and T); Anticodon binding domain; Prolyl-tRNA synthetase, C-terminal	J	KOG4163	Prolyl-tRNA synthetase
TGGT1_219850-t26_1-p1	688	K	prolyl-tRNA synthetase (ProRS) GN=TGGT1_219850	TGGT1_219850	1	0.0641487	87.251	2	DLAK(1)GTAR	-1.7618	1	mitochondria	K14163	EPRS; bifunctional glutamyl/prolyl-tRNA synthetase [EC:6.1.1.17 6.1.1.15]	map00860 Porphyrin and chlorophyll metabolism; map00970 Aminoacyl-tRNA biosynthesis; map01100 Metabolic pathways				PF00587; PF03129; PF09180	tRNA synthetase class II core domain (G, H, P, S and T); Anticodon binding domain; Prolyl-tRNA synthetase, C-terminal	J	KOG4163	Prolyl-tRNA synthetase
TGGT1_219850-t26_1-p1	206	K	prolyl-tRNA synthetase (ProRS) GN=TGGT1_219850	TGGT1_219850	1	0.0220343	69.915	2	GIAK(1)LLSAPR	0.54016	1	mitochondria	K14163	EPRS; bifunctional glutamyl/prolyl-tRNA synthetase [EC:6.1.1.17 6.1.1.15]	map00860 Porphyrin and chlorophyll metabolism; map00970 Aminoacyl-tRNA biosynthesis; map01100 Metabolic pathways				PF00587; PF03129; PF09180	tRNA synthetase class II core domain (G, H, P, S and T); Anticodon binding domain; Prolyl-tRNA synthetase, C-terminal	J	KOG4163	Prolyl-tRNA synthetase
TGGT1_219850-t26_1-p1	242	K	prolyl-tRNA synthetase (ProRS) GN=TGGT1_219850	TGGT1_219850	1	1.23903e-06	112.7	2	GSVTPLAAMCDEK(1)K	-1.6969	2	mitochondria	K14163	EPRS; bifunctional glutamyl/prolyl-tRNA synthetase [EC:6.1.1.17 6.1.1.15]	map00860 Porphyrin and chlorophyll metabolism; map00970 Aminoacyl-tRNA biosynthesis; map01100 Metabolic pathways				PF00587; PF03129; PF09180	tRNA synthetase class II core domain (G, H, P, S and T); Anticodon binding domain; Prolyl-tRNA synthetase, C-terminal	J	KOG4163	Prolyl-tRNA synthetase
TGGT1_219850-t26_1-p1	243	K	prolyl-tRNA synthetase (ProRS) GN=TGGT1_219850	TGGT1_219850	1	1.23859e-05	90.689	2	K(1)EVTLVFDSAMK	-1.1032	1	mitochondria	K14163	EPRS; bifunctional glutamyl/prolyl-tRNA synthetase [EC:6.1.1.17 6.1.1.15]	map00860 Porphyrin and chlorophyll metabolism; map00970 Aminoacyl-tRNA biosynthesis; map01100 Metabolic pathways				PF00587; PF03129; PF09180	tRNA synthetase class II core domain (G, H, P, S and T); Anticodon binding domain; Prolyl-tRNA synthetase, C-terminal	J	KOG4163	Prolyl-tRNA synthetase
TGGT1_219850-t26_1-p1	311	K	prolyl-tRNA synthetase (ProRS) GN=TGGT1_219850	TGGT1_219850	1	3.06367e-17	147.19	2	LAAAPAGGANK(1)PNAPAGK	-4.0884	1	mitochondria	K14163	EPRS; bifunctional glutamyl/prolyl-tRNA synthetase [EC:6.1.1.17 6.1.1.15]	map00860 Porphyrin and chlorophyll metabolism; map00970 Aminoacyl-tRNA biosynthesis; map01100 Metabolic pathways				PF00587; PF03129; PF09180	tRNA synthetase class II core domain (G, H, P, S and T); Anticodon binding domain; Prolyl-tRNA synthetase, C-terminal	J	KOG4163	Prolyl-tRNA synthetase
TGGT1_219850-t26_1-p1	318	K	prolyl-tRNA synthetase (ProRS) GN=TGGT1_219850	TGGT1_219850	1	5.23833e-11	144.51	3	LAAAPAGGANKPNAPAGK(1)APGAK	-2.176	1	mitochondria	K14163	EPRS; bifunctional glutamyl/prolyl-tRNA synthetase [EC:6.1.1.17 6.1.1.15]	map00860 Porphyrin and chlorophyll metabolism; map00970 Aminoacyl-tRNA biosynthesis; map01100 Metabolic pathways				PF00587; PF03129; PF09180	tRNA synthetase class II core domain (G, H, P, S and T); Anticodon binding domain; Prolyl-tRNA synthetase, C-terminal	J	KOG4163	Prolyl-tRNA synthetase
TGGT1_220190-t26_1-p1	379	K	t-SNARE coiled-coil homology domain-containing protein(predict) GN=TGGT1_220190	TGGT1_220190	1	0.0237964	60.589	2	K(1)SYGLESR	-1.8174	1	extracellular
TGGT1_220400-t26_1-p1	43	K	actin depolymerizing factor ADF GN=TGGT1_220400	TGGT1_220400	1	5.54684e-06	129.28	2	DGK(1)GNADEFR	-2.0496	1	extracellular	K05765	CFL; cofilin	map04360 Axon guidance; map04666 Fc gamma R-mediated phagocytosis; map04810 Regulation of actin cytoskeleton; map05133 Pertussis; map05170 Human immunodeficiency virus 1 infection				PF00241	Cofilin/tropomyosin-type actin-binding protein	Z	KOG1735	Actin depolymerizing factor
TGGT1_220400-t26_1-p1	19	K	actin depolymerizing factor ADF GN=TGGT1_220400	TGGT1_220400	1	0.0308389	113.85	2	FNELK(1)IR	-2.8944	1	extracellular	K05765	CFL; cofilin	map04360 Axon guidance; map04666 Fc gamma R-mediated phagocytosis; map04810 Regulation of actin cytoskeleton; map05133 Pertussis; map05170 Human immunodeficiency virus 1 infection				PF00241	Cofilin/tropomyosin-type actin-binding protein	Z	KOG1735	Actin depolymerizing factor
TGGT1_220400-t26_1-p1	35	K	actin depolymerizing factor ADF GN=TGGT1_220400	TGGT1_220400	1	0.000815805	123.42	2	IENTK(1)IVVEK	-2.0715	1	extracellular	K05765	CFL; cofilin	map04360 Axon guidance; map04666 Fc gamma R-mediated phagocytosis; map04810 Regulation of actin cytoskeleton; map05133 Pertussis; map05170 Human immunodeficiency virus 1 infection				PF00241	Cofilin/tropomyosin-type actin-binding protein	Z	KOG1735	Actin depolymerizing factor
TGGT1_220400-t26_1-p1	82	K	actin depolymerizing factor ADF GN=TGGT1_220400	TGGT1_220400	1	7.43404e-07	130.99	2	IQFVLWCPDNAPVK(1)PR	0.30536	1	extracellular	K05765	CFL; cofilin	map04360 Axon guidance; map04666 Fc gamma R-mediated phagocytosis; map04810 Regulation of actin cytoskeleton; map05133 Pertussis; map05170 Human immunodeficiency virus 1 infection				PF00241	Cofilin/tropomyosin-type actin-binding protein	Z	KOG1735	Actin depolymerizing factor
TGGT1_220400-t26_1-p1	91	K	actin depolymerizing factor ADF GN=TGGT1_220400	TGGT1_220400	1	5.52814e-06	136.94	2	MTYASSK(1)DALLK	1.2753	2	extracellular	K05765	CFL; cofilin	map04360 Axon guidance; map04666 Fc gamma R-mediated phagocytosis; map04810 Regulation of actin cytoskeleton; map05133 Pertussis; map05170 Human immunodeficiency virus 1 infection				PF00241	Cofilin/tropomyosin-type actin-binding protein	Z	KOG1735	Actin depolymerizing factor
TGGT1_220490-t26_1-p1	24	K	putative pre-rRNA-processing protein PNO1 GN=TGGT1_220490	TGGT1_220490	1	3.66258e-09	142.08	2	K(1)DFQETGSAPYDSR	-3.2681	1	nucleus	K11884	PNO1, DIM2; RNA-binding protein PNO1							O	KOG3273	Predicted RNA-binding protein Pno1p interacting with Nob1p and involved in 26S proteasome assembly
TGGT1_220950-t26_1-p1	129	K	Mitochondrial association factor 1(predict) GN=TGGT1_220950	TGGT1_220950	1	1.61713e-09	99.174	2	TLLEEAEK(1)HGIR	-1.7577	1	nucleus
TGGT1_221200A-t26_1-p1	919	K	CW-type Zinc Finger protein GN=TGGT1_221200A	TGGT1_221200A	1	9.51306e-09	99.442	2	SSK(1)ASSPPAGAAASQSLNR	-4.7517	1	nucleus							PF07496	CW-type Zinc Finger
TGGT1_221210-t26_1-p1	61	K	cyclophilin GN=TGGT1_221210	TGGT1_221210	1	0.00667534	65.404	2	NFIGLFDK(1)YK	-1.8462	1	extracellular	K09565	PPIF; peptidyl-prolyl isomerase F (cyclophilin D) [EC:5.2.1.8]	map04020 Calcium signaling pathway; map04022 cGMP-PKG signaling pathway; map05012 Parkinson disease; map05016 Huntington disease; map05145 Toxoplasmosis				PF00160	Cyclophilin type peptidyl-prolyl cis-trans isomerase/CLD	O	KOG0865	Cyclophilin type peptidyl-prolyl cis-trans isomerase
TGGT1_221380-t26_1-p1	141	K	alba 1 GN=TGGT1_221380	TGGT1_221380	1	0.00644341	69.641	2	EMKPEEITK(1)TGGFR	-3.9935	1	cytoplasm	K08143	SLC2A5, GLUT5; MFS transporter, SP family, solute carrier family 2 (facilitated glucose/fructose transporter), member 5	map04973 Carbohydrate digestion and absorption						S	KOG2567	Uncharacterized conserved protein
TGGT1_221380-t26_1-p1	9	K	alba 1 GN=TGGT1_221380	TGGT1_221380	0.825779	0.0171026	46.768	3	K(0.061)VPK(0.826)DK(0.113)EPIGSNEIR	-2.1017	1	cytoplasm	K08143	SLC2A5, GLUT5; MFS transporter, SP family, solute carrier family 2 (facilitated glucose/fructose transporter), member 5	map04973 Carbohydrate digestion and absorption						S	KOG2567	Uncharacterized conserved protein
TGGT1_221420-t26_1-p1	685	K	putative Chromosome-associated kinesin KLP1 GN=TGGT1_221420	TGGT1_221420	1	0.00272547	92.445	2	VK(1)EANLIAAELNK	-1.0731	1	mitochondria				GO:0006810 transport; GO:0006928 movement of cell or subcellular component; GO:0006996 organelle organization; GO:0007005 mitochondrion organization; GO:0007017 microtubule-based process; GO:0007018 microtubule-based movement; GO:0009987 cellular process; GO:0010970 transport along microtubule; GO:0016043 cellular component organization; GO:0030705 cytoskeleton-dependent intracellular transport; …	GO:0005622 intracellular; GO:0005623 cell; GO:0005737 cytoplasm; GO:0005739 mitochondrion; GO:0005740 mitochondrial envelope; GO:0005856 cytoskeleton; GO:0005871 kinesin complex; GO:0005875 microtubule associated complex; GO:0005929 cilium; GO:0015630 microtubule cytoskeleton; GO:0016020 membrane; GO:0030424 axon; GO:0030425 dendrite; GO:0031090 organelle membrane; GO:0031966 mitochondrial membra…	GO:0003774 motor activity; GO:0003777 microtubule motor activity; GO:0003824 catalytic activity; GO:0005488 binding; GO:0005515 protein binding; GO:0005543 phospholipid binding; GO:0005546 phosphatidylinositol-4,5-bisphosphate binding; GO:0008289 lipid binding; GO:0008574 ATP-dependent microtubule motor activity, plus-end-directed; GO:0016462 pyrophosphatase activity; GO:0016787 hydrolase activit…	PF00225	Kinesin motor domain	Z	KOG0245	Kinesin-like protein
TGGT1_221470-t26_1-p1	374	K	hypothetical protein GN=TGGT1_221470	TGGT1_221470	1	0.00554825	77.358	2	DEGGANEHFK(1)R	-0.73505	1	cytoplasm
TGGT1_221470-t26_1-p1	386	K	hypothetical protein GN=TGGT1_221470	TGGT1_221470	1	0.0350926	60.547	2	LFTFLQPDAPK(1)R	-3.21	1	cytoplasm
TGGT1_221510-t26_1-p1	149	K	Cytochrome c oxidase subunit ApiCOX18, putative(predict) GN=TGGT1_221510	TGGT1_221510	1	2.87806e-10	52.149	3	WTWDHTYSEAYEDK(1)PSAEASPK	1.6779	1	mitochondria
TGGT1_221510-t26_1-p1	157	K	Cytochrome c oxidase subunit ApiCOX18, putative(predict) GN=TGGT1_221510	TGGT1_221510	0.99977	5.71336e-08	75.006	3	WTWDHTYSEAYEDKPSAEASPK(1)K	1.5887	1	mitochondria
TGGT1_221660-t26_1-p1	326	K	DEAD/DEAH box helicase domain-containing protein GN=TGGT1_221660	TGGT1_221660	0.99503	0.000726714	47.965	3	FK(0.995)ALQQLK(0.005)PTSGSPPSLLAPQASTSDSR	0.77288	1	nucleus	K12811	DDX46, PRP5; ATP-dependent RNA helicase DDX46/PRP5 [EC:3.6.4.13]	map03040 Spliceosome	GO:0008104 protein localization; GO:0033036 macromolecule localization; GO:0051179 localization;	GO:0005622 intracellular; GO:0005623 cell; GO:0005737 cytoplasm; GO:0032991 protein-containing complex; GO:0035770 ribonucleoprotein granule; GO:0036464 cytoplasmic ribonucleoprotein granule; GO:0043186 P granule; GO:0043226 organelle; GO:0043228 non-membrane-bounded organelle; GO:0043229 intracellular organelle; GO:0043232 intracellular non-membrane-bounded organelle; GO:0045495 pole plasm; GO:0…	GO:0003724 RNA helicase activity; GO:0003824 catalytic activity; GO:0004386 helicase activity; GO:0008186 RNA-dependent ATPase activity; GO:0016462 pyrophosphatase activity; GO:0016787 hydrolase activity; GO:0016817 hydrolase activity, acting on acid anhydrides; GO:0016818 hydrolase activity, acting on acid anhydrides, in phosphorus-containing anhydrides; GO:0016887 ATPase activity; GO:0017111 nu…	PF00270	DEAD/DEAH box helicase	A	KOG0334	RNA helicase
TGGT1_221660-t26_1-p1	1413	K	DEAD/DEAH box helicase domain-containing protein GN=TGGT1_221660	TGGT1_221660	1	0.00269027	100.75	2	K(1)GGGGFGGR	-2.4791	1	nucleus	K12811	DDX46, PRP5; ATP-dependent RNA helicase DDX46/PRP5 [EC:3.6.4.13]	map03040 Spliceosome	GO:0008104 protein localization; GO:0033036 macromolecule localization; GO:0051179 localization;	GO:0005622 intracellular; GO:0005623 cell; GO:0005737 cytoplasm; GO:0032991 protein-containing complex; GO:0035770 ribonucleoprotein granule; GO:0036464 cytoplasmic ribonucleoprotein granule; GO:0043186 P granule; GO:0043226 organelle; GO:0043228 non-membrane-bounded organelle; GO:0043229 intracellular organelle; GO:0043232 intracellular non-membrane-bounded organelle; GO:0045495 pole plasm; GO:0…	GO:0003724 RNA helicase activity; GO:0003824 catalytic activity; GO:0004386 helicase activity; GO:0008186 RNA-dependent ATPase activity; GO:0016462 pyrophosphatase activity; GO:0016787 hydrolase activity; GO:0016817 hydrolase activity, acting on acid anhydrides; GO:0016818 hydrolase activity, acting on acid anhydrides, in phosphorus-containing anhydrides; GO:0016887 ATPase activity; GO:0017111 nu…	PF00270	DEAD/DEAH box helicase	A	KOG0334	RNA helicase
TGGT1_221660-t26_1-p1	494	K	DEAD/DEAH box helicase domain-containing protein GN=TGGT1_221660	TGGT1_221660	1	0.0457634	40.861	2	TVK(1)AGGEAVAPGGR	-1.7302	1	nucleus	K12811	DDX46, PRP5; ATP-dependent RNA helicase DDX46/PRP5 [EC:3.6.4.13]	map03040 Spliceosome	GO:0008104 protein localization; GO:0033036 macromolecule localization; GO:0051179 localization;	GO:0005622 intracellular; GO:0005623 cell; GO:0005737 cytoplasm; GO:0032991 protein-containing complex; GO:0035770 ribonucleoprotein granule; GO:0036464 cytoplasmic ribonucleoprotein granule; GO:0043186 P granule; GO:0043226 organelle; GO:0043228 non-membrane-bounded organelle; GO:0043229 intracellular organelle; GO:0043232 intracellular non-membrane-bounded organelle; GO:0045495 pole plasm; GO:0…	GO:0003724 RNA helicase activity; GO:0003824 catalytic activity; GO:0004386 helicase activity; GO:0008186 RNA-dependent ATPase activity; GO:0016462 pyrophosphatase activity; GO:0016787 hydrolase activity; GO:0016817 hydrolase activity, acting on acid anhydrides; GO:0016818 hydrolase activity, acting on acid anhydrides, in phosphorus-containing anhydrides; GO:0016887 ATPase activity; GO:0017111 nu…	PF00270	DEAD/DEAH box helicase	A	KOG0334	RNA helicase
TGGT1_221970-t26_1-p1	98	K	Cgd8_940 protein(predict) GN=TGGT1_221970	TGGT1_221970	1	0.00307005	86.838	2	K(1)YTPEEEEDFMR	-3.3982	1	nucleus
TGGT1_221980-t26_1-p1	548	K	U1 zinc finger protein GN=TGGT1_221980	TGGT1_221980	1	0.0477455	80.294	2	MK(1)VEGLR	-2.274	1	nucleus							PF06220; PF00397	U1 zinc finger; WW domain	A	KOG0150	Spliceosomal protein FBP21
TGGT1_222220-t26_1-p1	82	K	alveolin domain containing intermediate filament IMC7 GN=TGGT1_222220	TGGT1_222220	1	0.0179633	55.235	2	ETK(1)EAFLAPR	-1.2967	1	cytoplasm
TGGT1_222220-t26_1-p1	50	K	alveolin domain containing intermediate filament IMC7 GN=TGGT1_222220	TGGT1_222220	1	0.0145602	91.783	2	LVSK(1)TTHIK	-0.89679	1	cytoplasm
TGGT1_222220-t26_1-p1	55	K	alveolin domain containing intermediate filament IMC7 GN=TGGT1_222220	TGGT1_222220	1	0.000561685	88.24	2	TTHIK(1)TVTESLSR	-1.297	2	cytoplasm
TGGT1_223050-t26_1-p1	160	K	ribosomal protein RPS20 GN=TGGT1_223050	TGGT1_223050	1	9.82393e-10	162.49	2	EK(1)NLQVAGPVR	-0.81011	1	nucleus	K02969	RP-S20e, RPS20; small subunit ribosomal protein S20e	map03010 Ribosome						J	KOG0900	40S ribosomal protein S20
TGGT1_223050-t26_1-p1	121	K	ribosomal protein RPS20 GN=TGGT1_223050	TGGT1_223050	1	3.16342e-05	117.21	2	LMK(1)GGLEGEEQR	-1.8266	2	nucleus	K02969	RP-S20e, RPS20; small subunit ribosomal protein S20e	map03010 Ribosome						J	KOG0900	40S ribosomal protein S20
TGGT1_223610-t26_1-p1	680	K	hypothetical protein GN=TGGT1_223610	TGGT1_223610	1	6.4228e-05	154.92	2	QQK(1)ILLQR	0.035948	1	nucleus
TGGT1_223930-t26_1-p1	237	K	RNA recognition motif-containing protein GN=TGGT1_223930	TGGT1_223930	1	0.0356953	58.916	2	TINK(1)NVER	-1.4381	1	nucleus	K12876	RBM8A, Y14; RNA-binding protein 8A	map03013 RNA transport; map03015 mRNA surveillance pathway; map03040 Spliceosome				PF00076	RNA recognition motif. (a.k.a. RRM, RBD, or RNP domain)	A	KOG4660	Protein Mei2, essential for commitment to meiosis, and related proteins
TGGT1_223940-t26_1-p1	24	K	GAP45 protein GN=TGGT1_223940	TGGT1_223940	1	0.00505646	107.08	2	EAEDLAEK(1)ER	-2.3802	1	nucleus
TGGT1_223940-t26_1-p1	130	K	GAP45 protein GN=TGGT1_223940	TGGT1_223940	1	0.00282954	90.306	2	K(1)AEAAAAAER	-0.79308	1	nucleus
TGGT1_223940-t26_1-p1	80	K	GAP45 protein GN=TGGT1_223940	TGGT1_223940	1	0.0033999	69.276	2	K(1)AEAEAAEAER	-1.3404	1	nucleus
TGGT1_223940-t26_1-p1	52	K	GAP45 protein GN=TGGT1_223940	TGGT1_223940	1	0.0135148	72.365	2	NAADK(1)AEAER	-1.4192	1	nucleus
TGGT1_224050-t26_1-p1	379	K	AP2 domain transcription factor AP2X-4 GN=TGGT1_224050	TGGT1_224050	1	0.00463859	65.408	2	VVSK(1)SVASSGLEAR	-0.56835	1	nucleus
TGGT1_224350A-t26_1-p1	1132	K	putative aminopeptidase N GN=TGGT1_224350A	TGGT1_224350A	1	0.00564839	74.849	2	LPK(1)IYVEAFK	-2.0623	1	nucleus	K01257	LNPEP; cystinyl aminopeptidase [EC:3.4.11.3]	map04614 Renin-angiotensin system				PF01433; PF11940	Peptidase family M1; Domain of unknown function (DUF3458)	EO	KOG1046	Puromycin-sensitive aminopeptidase and related aminopeptidases
TGGT1_224850-t26_1-p1	374	K	putative polyadenylate binding protein GN=TGGT1_224850	TGGT1_224850	1	0.00548295	57.888	2	AK(1)FEQMNQDR	-1.9293	2	nucleus	K13126	PABPC; polyadenylate-binding protein	map03013 RNA transport; map03015 mRNA surveillance pathway; map03018 RNA degradation	GO:0000184 nuclear-transcribed mRNA catabolic process, nonsense-mediated decay; GO:0000375 RNA splicing, via transesterification reactions; GO:0000377 RNA splicing, via transesterification reactions with bulged adenosine as nucleophile; GO:0000398 mRNA splicing, via spliceosome; GO:0000956 nuclear-transcribed mRNA catabolic process; GO:0006139 nucleobase-containing compound metabolic process; GO:…	GO:0005622 intracellular; GO:0005623 cell; GO:0005634 nucleus; GO:0005681 spliceosomal complex; GO:0005737 cytoplasm; GO:0005829 cytosol; GO:0010494 cytoplasmic stress granule; GO:0032991 protein-containing complex; GO:0035770 ribonucleoprotein granule; GO:0036464 cytoplasmic ribonucleoprotein granule; GO:0043226 organelle; GO:0043227 membrane-bounded organelle; GO:0043228 non-membrane-bounded or…	GO:0003676 nucleic acid binding; GO:0003723 RNA binding; GO:0003727 single-stranded RNA binding; GO:0003729 mRNA binding; GO:0003730 mRNA 3'-UTR binding; GO:0005488 binding; GO:0005515 protein binding; GO:0008022 protein C-terminus binding; GO:0008143 poly(A) binding; GO:0008187 poly-pyrimidine tract binding; GO:0008266 poly(U) RNA binding; GO:0008494 translation activator activity; GO:0045182 tr…	PF00076	RNA recognition motif. (a.k.a. RRM, RBD, or RNP domain)	AJ	KOG0123	Polyadenylate-binding protein (RRM superfamily)
TGGT1_224850-t26_1-p1	259	K	putative polyadenylate binding protein GN=TGGT1_224850	TGGT1_224850	1	2.63469e-09	161.23	2	DNLAEAK(1)YTNVYIK	-0.63272	1	nucleus	K13126	PABPC; polyadenylate-binding protein	map03013 RNA transport; map03015 mRNA surveillance pathway; map03018 RNA degradation	GO:0000184 nuclear-transcribed mRNA catabolic process, nonsense-mediated decay; GO:0000375 RNA splicing, via transesterification reactions; GO:0000377 RNA splicing, via transesterification reactions with bulged adenosine as nucleophile; GO:0000398 mRNA splicing, via spliceosome; GO:0000956 nuclear-transcribed mRNA catabolic process; GO:0006139 nucleobase-containing compound metabolic process; GO:…	GO:0005622 intracellular; GO:0005623 cell; GO:0005634 nucleus; GO:0005681 spliceosomal complex; GO:0005737 cytoplasm; GO:0005829 cytosol; GO:0010494 cytoplasmic stress granule; GO:0032991 protein-containing complex; GO:0035770 ribonucleoprotein granule; GO:0036464 cytoplasmic ribonucleoprotein granule; GO:0043226 organelle; GO:0043227 membrane-bounded organelle; GO:0043228 non-membrane-bounded or…	GO:0003676 nucleic acid binding; GO:0003723 RNA binding; GO:0003727 single-stranded RNA binding; GO:0003729 mRNA binding; GO:0003730 mRNA 3'-UTR binding; GO:0005488 binding; GO:0005515 protein binding; GO:0008022 protein C-terminus binding; GO:0008143 poly(A) binding; GO:0008187 poly-pyrimidine tract binding; GO:0008266 poly(U) RNA binding; GO:0008494 translation activator activity; GO:0045182 tr…	PF00076	RNA recognition motif. (a.k.a. RRM, RBD, or RNP domain)	AJ	KOG0123	Polyadenylate-binding protein (RRM superfamily)
TGGT1_224900-t26_1-p1	242	K	putative adenylate kinase GN=TGGT1_224900	TGGT1_224900	1	0.000232941	86.243	2	DSTAVTK(1)EMYDFVGK	-2.6102	1	cytoplasm	K00939	adk, AK; adenylate kinase [EC:2.7.4.3]	map00230 Purine metabolism; map00730 Thiamine metabolism; map01100 Metabolic pathways	GO:0006139 nucleobase-containing compound metabolic process; GO:0006163 purine nucleotide metabolic process; GO:0006164 purine nucleotide biosynthetic process; GO:0006172 ADP biosynthetic process; GO:0006412 translation; GO:0006518 peptide metabolic process; GO:0006629 lipid metabolic process; GO:0006644 phospholipid metabolic process; GO:0006725 cellular aromatic compound metabolic process; GO:0…	GO:0005622 intracellular; GO:0005623 cell; GO:0005737 cytoplasm; GO:0005829 cytosol;	GO:0000166 nucleotide binding; GO:0000287 magnesium ion binding; GO:0003824 catalytic activity; GO:0004017 adenylate kinase activity; GO:0005488 binding; GO:0005524 ATP binding; GO:0008144 drug binding; GO:0016208 AMP binding; GO:0016301 kinase activity; GO:0016740 transferase activity; GO:0016772 transferase activity, transferring phosphorus-containing groups; GO:0016776 phosphotransferase activ…	PF00406; PF05191	Adenylate kinase; Adenylate kinase, active site lid	F	KOG3078	Adenylate kinase
TGGT1_224900-t26_1-p1	250	K	putative adenylate kinase GN=TGGT1_224900	TGGT1_224900	1	0.00024348	109.88	2	EMYDFVGK(1)HHK	-0.1329	2	cytoplasm	K00939	adk, AK; adenylate kinase [EC:2.7.4.3]	map00230 Purine metabolism; map00730 Thiamine metabolism; map01100 Metabolic pathways	GO:0006139 nucleobase-containing compound metabolic process; GO:0006163 purine nucleotide metabolic process; GO:0006164 purine nucleotide biosynthetic process; GO:0006172 ADP biosynthetic process; GO:0006412 translation; GO:0006518 peptide metabolic process; GO:0006629 lipid metabolic process; GO:0006644 phospholipid metabolic process; GO:0006725 cellular aromatic compound metabolic process; GO:0…	GO:0005622 intracellular; GO:0005623 cell; GO:0005737 cytoplasm; GO:0005829 cytosol;	GO:0000166 nucleotide binding; GO:0000287 magnesium ion binding; GO:0003824 catalytic activity; GO:0004017 adenylate kinase activity; GO:0005488 binding; GO:0005524 ATP binding; GO:0008144 drug binding; GO:0016208 AMP binding; GO:0016301 kinase activity; GO:0016740 transferase activity; GO:0016772 transferase activity, transferring phosphorus-containing groups; GO:0016776 phosphotransferase activ…	PF00406; PF05191	Adenylate kinase; Adenylate kinase, active site lid	F	KOG3078	Adenylate kinase
TGGT1_224900-t26_1-p1	83	K	putative adenylate kinase GN=TGGT1_224900	TGGT1_224900	1	3.44653e-09	162.21	2	HAVATGTEYGK(1)QAK	-2.9588	1	cytoplasm	K00939	adk, AK; adenylate kinase [EC:2.7.4.3]	map00230 Purine metabolism; map00730 Thiamine metabolism; map01100 Metabolic pathways	GO:0006139 nucleobase-containing compound metabolic process; GO:0006163 purine nucleotide metabolic process; GO:0006164 purine nucleotide biosynthetic process; GO:0006172 ADP biosynthetic process; GO:0006412 translation; GO:0006518 peptide metabolic process; GO:0006629 lipid metabolic process; GO:0006644 phospholipid metabolic process; GO:0006725 cellular aromatic compound metabolic process; GO:0…	GO:0005622 intracellular; GO:0005623 cell; GO:0005737 cytoplasm; GO:0005829 cytosol;	GO:0000166 nucleotide binding; GO:0000287 magnesium ion binding; GO:0003824 catalytic activity; GO:0004017 adenylate kinase activity; GO:0005488 binding; GO:0005524 ATP binding; GO:0008144 drug binding; GO:0016208 AMP binding; GO:0016301 kinase activity; GO:0016740 transferase activity; GO:0016772 transferase activity, transferring phosphorus-containing groups; GO:0016776 phosphotransferase activ…	PF00406; PF05191	Adenylate kinase; Adenylate kinase, active site lid	F	KOG3078	Adenylate kinase
TGGT1_224900-t26_1-p1	197	K	putative adenylate kinase GN=TGGT1_224900	TGGT1_224900	1	0.000138176	140.05	2	K(1)DDNEATLK	-2.0033	1	cytoplasm	K00939	adk, AK; adenylate kinase [EC:2.7.4.3]	map00230 Purine metabolism; map00730 Thiamine metabolism; map01100 Metabolic pathways	GO:0006139 nucleobase-containing compound metabolic process; GO:0006163 purine nucleotide metabolic process; GO:0006164 purine nucleotide biosynthetic process; GO:0006172 ADP biosynthetic process; GO:0006412 translation; GO:0006518 peptide metabolic process; GO:0006629 lipid metabolic process; GO:0006644 phospholipid metabolic process; GO:0006725 cellular aromatic compound metabolic process; GO:0…	GO:0005622 intracellular; GO:0005623 cell; GO:0005737 cytoplasm; GO:0005829 cytosol;	GO:0000166 nucleotide binding; GO:0000287 magnesium ion binding; GO:0003824 catalytic activity; GO:0004017 adenylate kinase activity; GO:0005488 binding; GO:0005524 ATP binding; GO:0008144 drug binding; GO:0016208 AMP binding; GO:0016301 kinase activity; GO:0016740 transferase activity; GO:0016772 transferase activity, transferring phosphorus-containing groups; GO:0016776 phosphotransferase activ…	PF00406; PF05191	Adenylate kinase; Adenylate kinase, active site lid	F	KOG3078	Adenylate kinase
TGGT1_224900-t26_1-p1	213	K	putative adenylate kinase GN=TGGT1_224900	TGGT1_224900	1	0.000345586	48.363	4	RLDVFHK(1)ETVPVIEHYAK	1.5977	1	cytoplasm	K00939	adk, AK; adenylate kinase [EC:2.7.4.3]	map00230 Purine metabolism; map00730 Thiamine metabolism; map01100 Metabolic pathways	GO:0006139 nucleobase-containing compound metabolic process; GO:0006163 purine nucleotide metabolic process; GO:0006164 purine nucleotide biosynthetic process; GO:0006172 ADP biosynthetic process; GO:0006412 translation; GO:0006518 peptide metabolic process; GO:0006629 lipid metabolic process; GO:0006644 phospholipid metabolic process; GO:0006725 cellular aromatic compound metabolic process; GO:0…	GO:0005622 intracellular; GO:0005623 cell; GO:0005737 cytoplasm; GO:0005829 cytosol;	GO:0000166 nucleotide binding; GO:0000287 magnesium ion binding; GO:0003824 catalytic activity; GO:0004017 adenylate kinase activity; GO:0005488 binding; GO:0005524 ATP binding; GO:0008144 drug binding; GO:0016208 AMP binding; GO:0016301 kinase activity; GO:0016740 transferase activity; GO:0016772 transferase activity, transferring phosphorus-containing groups; GO:0016776 phosphotransferase activ…	PF00406; PF05191	Adenylate kinase; Adenylate kinase, active site lid	F	KOG3078	Adenylate kinase
TGGT1_224960-t26_1-p1	209	K	Preprotein translocase subunit Sec66(predict) GN=TGGT1_224960	TGGT1_224960	1	3.44328e-06	82.437	2	AAIQK(1)QECVLQQQK	-5.188	1	endoplasmic reticulum
TGGT1_225050-t26_1-p1	290	K	putative adenosylhomocysteinase GN=TGGT1_225050	TGGT1_225050	1	3.44729e-09	150.21	2	ILAEGLQK(1)DPQK	-0.36494	1	cytoplasm,nucleus	K01251	E3.3.1.1, ahcY; adenosylhomocysteinase [EC:3.3.1.1]	map00270 Cysteine and methionine metabolism; map01100 Metabolic pathways	GO:0000096 sulfur amino acid metabolic process; GO:0006082 organic acid metabolic process; GO:0006139 nucleobase-containing compound metabolic process; GO:0006520 cellular amino acid metabolic process; GO:0006534 cysteine metabolic process; GO:0006555 methionine metabolic process; GO:0006575 cellular modified amino acid metabolic process; GO:0006725 cellular aromatic compound metabolic process; G…	GO:0005622 intracellular; GO:0005623 cell; GO:0005737 cytoplasm; GO:0005829 cytosol;	GO:0003824 catalytic activity; GO:0004013 adenosylhomocysteinase activity; GO:0016787 hydrolase activity; GO:0016801 hydrolase activity, acting on ether bonds; GO:0016802 trialkylsulfonium hydrolase activity;	PF05221; PF00670	S-adenosyl-L-homocysteine hydrolase; S-adenosyl-L-homocysteine hydrolase, NAD binding domain	H	KOG1370	S-adenosylhomocysteine hydrolase
TGGT1_225050-t26_1-p1	340	K	putative adenosylhomocysteinase GN=TGGT1_225050	TGGT1_225050	1	0.0192361	61.48	2	SK(1)FDNVYGCR	0.021431	1	cytoplasm,nucleus	K01251	E3.3.1.1, ahcY; adenosylhomocysteinase [EC:3.3.1.1]	map00270 Cysteine and methionine metabolism; map01100 Metabolic pathways	GO:0000096 sulfur amino acid metabolic process; GO:0006082 organic acid metabolic process; GO:0006139 nucleobase-containing compound metabolic process; GO:0006520 cellular amino acid metabolic process; GO:0006534 cysteine metabolic process; GO:0006555 methionine metabolic process; GO:0006575 cellular modified amino acid metabolic process; GO:0006725 cellular aromatic compound metabolic process; G…	GO:0005622 intracellular; GO:0005623 cell; GO:0005737 cytoplasm; GO:0005829 cytosol;	GO:0003824 catalytic activity; GO:0004013 adenosylhomocysteinase activity; GO:0016787 hydrolase activity; GO:0016801 hydrolase activity, acting on ether bonds; GO:0016802 trialkylsulfonium hydrolase activity;	PF05221; PF00670	S-adenosyl-L-homocysteine hydrolase; S-adenosyl-L-homocysteine hydrolase, NAD binding domain	H	KOG1370	S-adenosylhomocysteine hydrolase
TGGT1_225930-t26_1-p1	196	K	triose-phosphate isomerase TPI-I GN=TGGT1_225930	TGGT1_225930	1	0.00814581	72.042	2	AK(1)VSEDVANK	-1.9801	1	cytoplasm	K01803	TPI, tpiA; triosephosphate isomerase (TIM) [EC:5.3.1.1]	map00010 Glycolysis / Gluconeogenesis; map00051 Fructose and mannose metabolism; map00562 Inositol phosphate metabolism; map01100 Metabolic pathways; map01200 Carbon metabolism; map01230 Biosynthesis of amino acids	GO:0005975 carbohydrate metabolic process; GO:0005996 monosaccharide metabolic process; GO:0006006 glucose metabolic process; GO:0006066 alcohol metabolic process; GO:0006071 glycerol metabolic process; GO:0006081 cellular aldehyde metabolic process; GO:0006082 organic acid metabolic process; GO:0006090 pyruvate metabolic process; GO:0006091 generation of precursor metabolites and energy; GO:0006…	GO:0005622 intracellular; GO:0005623 cell; GO:0005737 cytoplasm; GO:0005829 cytosol;	GO:0003824 catalytic activity; GO:0004807 triose-phosphate isomerase activity; GO:0016853 isomerase activity; GO:0016860 intramolecular oxidoreductase activity; GO:0016861 intramolecular oxidoreductase activity, interconverting aldoses and ketoses;	PF00121	Triosephosphate isomerase	G	KOG1643	Triosephosphate isomerase
TGGT1_225930-t26_1-p1	58	K	triose-phosphate isomerase TPI-I GN=TGGT1_225930	TGGT1_225930	1	0.00111712	65.879	2	K(1)YHVGLQNCSK	-1.6554	1	cytoplasm	K01803	TPI, tpiA; triosephosphate isomerase (TIM) [EC:5.3.1.1]	map00010 Glycolysis / Gluconeogenesis; map00051 Fructose and mannose metabolism; map00562 Inositol phosphate metabolism; map01100 Metabolic pathways; map01200 Carbon metabolism; map01230 Biosynthesis of amino acids	GO:0005975 carbohydrate metabolic process; GO:0005996 monosaccharide metabolic process; GO:0006006 glucose metabolic process; GO:0006066 alcohol metabolic process; GO:0006071 glycerol metabolic process; GO:0006081 cellular aldehyde metabolic process; GO:0006082 organic acid metabolic process; GO:0006090 pyruvate metabolic process; GO:0006091 generation of precursor metabolites and energy; GO:0006…	GO:0005622 intracellular; GO:0005623 cell; GO:0005737 cytoplasm; GO:0005829 cytosol;	GO:0003824 catalytic activity; GO:0004807 triose-phosphate isomerase activity; GO:0016853 isomerase activity; GO:0016860 intramolecular oxidoreductase activity; GO:0016861 intramolecular oxidoreductase activity, interconverting aldoses and ketoses;	PF00121	Triosephosphate isomerase	G	KOG1643	Triosephosphate isomerase
TGGT1_226250-t26_1-p1	561	K	DEAD (Asp-Glu-Ala-Asp) box polypeptide DDX3X GN=TGGT1_226250	TGGT1_226250	1	0.00667558	56.938	2	AAK(1)CPILVATDVAAR	-1.5927	1	nucleus	K11594	DDX3X, bel; ATP-dependent RNA helicase DDX3X [EC:3.6.4.13]	map04622 RIG-I-like receptor signaling pathway; map05161 Hepatitis B; map05203 Viral carcinogenesis				PF00270	DEAD/DEAH box helicase	A	KOG0335	ATP-dependent RNA helicase
TGGT1_226350-t26_1-p1	509	K	hypothetical protein GN=TGGT1_226350	TGGT1_226350	1	0.00734395	58.476	2	PAAAPLK(1)GLVSAPR	1.3031	1	cytoplasm
TGGT1_226410-t26_1-p1	252	K	EF-1 guanine nucleotide exchange domain-containing protein GN=TGGT1_226410	TGGT1_226410	1	0.0219997	71.066	2	IEGVTWGEAVK(1)K	-4.0663	1	nucleus	K03232	EEF1B; elongation factor 1-beta					PF00736	EF-1 guanine nucleotide exchange domain	J	KOG1668	Elongation factor 1 beta/delta chain
TGGT1_226410-t26_1-p1	138	K	EF-1 guanine nucleotide exchange domain-containing protein GN=TGGT1_226410	TGGT1_226410	1	0.00638398	62.705	2	LLGAPNATK(1)FVDASR	-1.3911	1	nucleus	K03232	EEF1B; elongation factor 1-beta					PF00736	EF-1 guanine nucleotide exchange domain	J	KOG1668	Elongation factor 1 beta/delta chain
TGGT1_226410-t26_1-p1	103	K	EF-1 guanine nucleotide exchange domain-containing protein GN=TGGT1_226410	TGGT1_226410	1	0.00159359	86.729	2	SDIGVGK(1)LNEYLASR	-0.94661	1	nucleus	K03232	EEF1B; elongation factor 1-beta					PF00736	EF-1 guanine nucleotide exchange domain	J	KOG1668	Elongation factor 1 beta/delta chain
TGGT1_226730-t26_1-p1	863	K	aconitate hydratase ACN/IRP GN=TGGT1_226730	TGGT1_226730	1	6.93247e-14	176.75	2	K(1)DFNTYGAR	-2.0794	1	endoplasmic reticulum	K01681	ACO, acnA; aconitate hydratase [EC:4.2.1.3]	map00020 Citrate cycle (TCA cycle); map00630 Glyoxylate and dicarboxylate metabolism; map01100 Metabolic pathways; map01200 Carbon metabolism; map01210 2-Oxocarboxylic acid metabolism; map01230 Biosynthesis of amino acids	GO:0006082 organic acid metabolic process; GO:0006101 citrate metabolic process; GO:0006873 cellular ion homeostasis; GO:0006875 cellular metal ion homeostasis; GO:0006879 cellular iron ion homeostasis; GO:0008152 metabolic process; GO:0009987 cellular process; GO:0010035 response to inorganic substance; GO:0010038 response to metal ion; GO:0010039 response to iron ion; GO:0010040 response to iro…	GO:0005622 intracellular; GO:0005623 cell; GO:0005737 cytoplasm; GO:0005739 mitochondrion; GO:0005783 endoplasmic reticulum; GO:0005794 Golgi apparatus; GO:0005829 cytosol; GO:0012505 endomembrane system; GO:0043226 organelle; GO:0043227 membrane-bounded organelle; GO:0043229 intracellular organelle; GO:0043231 intracellular membrane-bounded organelle;	GO:0003676 nucleic acid binding; GO:0003723 RNA binding; GO:0003729 mRNA binding; GO:0003824 catalytic activity; GO:0003994 aconitate hydratase activity; GO:0005488 binding; GO:0016829 lyase activity; GO:0016835 carbon-oxygen lyase activity; GO:0016836 hydro-lyase activity; GO:0030350 iron-responsive element binding; GO:0048037 cofactor binding; GO:0051536 iron-sulfur cluster binding; GO:0051538 …	PF00694	Aconitase C-terminal domain	AJ	KOG0452	RNA-binding translational regulator IRP (aconitase superfamily)
TGGT1_226730-t26_1-p1	895	K	aconitate hydratase ACN/IRP GN=TGGT1_226730	TGGT1_226730	1	0.0172595	85.813	2	LCPK(1)DGPK	-1.4407	1	endoplasmic reticulum	K01681	ACO, acnA; aconitate hydratase [EC:4.2.1.3]	map00020 Citrate cycle (TCA cycle); map00630 Glyoxylate and dicarboxylate metabolism; map01100 Metabolic pathways; map01200 Carbon metabolism; map01210 2-Oxocarboxylic acid metabolism; map01230 Biosynthesis of amino acids	GO:0006082 organic acid metabolic process; GO:0006101 citrate metabolic process; GO:0006873 cellular ion homeostasis; GO:0006875 cellular metal ion homeostasis; GO:0006879 cellular iron ion homeostasis; GO:0008152 metabolic process; GO:0009987 cellular process; GO:0010035 response to inorganic substance; GO:0010038 response to metal ion; GO:0010039 response to iron ion; GO:0010040 response to iro…	GO:0005622 intracellular; GO:0005623 cell; GO:0005737 cytoplasm; GO:0005739 mitochondrion; GO:0005783 endoplasmic reticulum; GO:0005794 Golgi apparatus; GO:0005829 cytosol; GO:0012505 endomembrane system; GO:0043226 organelle; GO:0043227 membrane-bounded organelle; GO:0043229 intracellular organelle; GO:0043231 intracellular membrane-bounded organelle;	GO:0003676 nucleic acid binding; GO:0003723 RNA binding; GO:0003729 mRNA binding; GO:0003824 catalytic activity; GO:0003994 aconitate hydratase activity; GO:0005488 binding; GO:0016829 lyase activity; GO:0016835 carbon-oxygen lyase activity; GO:0016836 hydro-lyase activity; GO:0030350 iron-responsive element binding; GO:0048037 cofactor binding; GO:0051536 iron-sulfur cluster binding; GO:0051538 …	PF00694	Aconitase C-terminal domain	AJ	KOG0452	RNA-binding translational regulator IRP (aconitase superfamily)
TGGT1_226730-t26_1-p1	223	K	aconitate hydratase ACN/IRP GN=TGGT1_226730	TGGT1_226730	0.999094	8.67057e-09	42.888	3	NCDGFSIK(0.001)PEDVQTILDWQK(0.999)ASQAQK	-1.9175	1	endoplasmic reticulum	K01681	ACO, acnA; aconitate hydratase [EC:4.2.1.3]	map00020 Citrate cycle (TCA cycle); map00630 Glyoxylate and dicarboxylate metabolism; map01100 Metabolic pathways; map01200 Carbon metabolism; map01210 2-Oxocarboxylic acid metabolism; map01230 Biosynthesis of amino acids	GO:0006082 organic acid metabolic process; GO:0006101 citrate metabolic process; GO:0006873 cellular ion homeostasis; GO:0006875 cellular metal ion homeostasis; GO:0006879 cellular iron ion homeostasis; GO:0008152 metabolic process; GO:0009987 cellular process; GO:0010035 response to inorganic substance; GO:0010038 response to metal ion; GO:0010039 response to iron ion; GO:0010040 response to iro…	GO:0005622 intracellular; GO:0005623 cell; GO:0005737 cytoplasm; GO:0005739 mitochondrion; GO:0005783 endoplasmic reticulum; GO:0005794 Golgi apparatus; GO:0005829 cytosol; GO:0012505 endomembrane system; GO:0043226 organelle; GO:0043227 membrane-bounded organelle; GO:0043229 intracellular organelle; GO:0043231 intracellular membrane-bounded organelle;	GO:0003676 nucleic acid binding; GO:0003723 RNA binding; GO:0003729 mRNA binding; GO:0003824 catalytic activity; GO:0003994 aconitate hydratase activity; GO:0005488 binding; GO:0016829 lyase activity; GO:0016835 carbon-oxygen lyase activity; GO:0016836 hydro-lyase activity; GO:0030350 iron-responsive element binding; GO:0048037 cofactor binding; GO:0051536 iron-sulfur cluster binding; GO:0051538 …	PF00694	Aconitase C-terminal domain	AJ	KOG0452	RNA-binding translational regulator IRP (aconitase superfamily)
TGGT1_226730-t26_1-p1	300	K	aconitate hydratase ACN/IRP GN=TGGT1_226730	TGGT1_226730	1	0.0181904	82.716	2	NLAK(1)EMER	0.74114	1	endoplasmic reticulum	K01681	ACO, acnA; aconitate hydratase [EC:4.2.1.3]	map00020 Citrate cycle (TCA cycle); map00630 Glyoxylate and dicarboxylate metabolism; map01100 Metabolic pathways; map01200 Carbon metabolism; map01210 2-Oxocarboxylic acid metabolism; map01230 Biosynthesis of amino acids	GO:0006082 organic acid metabolic process; GO:0006101 citrate metabolic process; GO:0006873 cellular ion homeostasis; GO:0006875 cellular metal ion homeostasis; GO:0006879 cellular iron ion homeostasis; GO:0008152 metabolic process; GO:0009987 cellular process; GO:0010035 response to inorganic substance; GO:0010038 response to metal ion; GO:0010039 response to iron ion; GO:0010040 response to iro…	GO:0005622 intracellular; GO:0005623 cell; GO:0005737 cytoplasm; GO:0005739 mitochondrion; GO:0005783 endoplasmic reticulum; GO:0005794 Golgi apparatus; GO:0005829 cytosol; GO:0012505 endomembrane system; GO:0043226 organelle; GO:0043227 membrane-bounded organelle; GO:0043229 intracellular organelle; GO:0043231 intracellular membrane-bounded organelle;	GO:0003676 nucleic acid binding; GO:0003723 RNA binding; GO:0003729 mRNA binding; GO:0003824 catalytic activity; GO:0003994 aconitate hydratase activity; GO:0005488 binding; GO:0016829 lyase activity; GO:0016835 carbon-oxygen lyase activity; GO:0016836 hydro-lyase activity; GO:0030350 iron-responsive element binding; GO:0048037 cofactor binding; GO:0051536 iron-sulfur cluster binding; GO:0051538 …	PF00694	Aconitase C-terminal domain	AJ	KOG0452	RNA-binding translational regulator IRP (aconitase superfamily)
TGGT1_226730-t26_1-p1	296	K	aconitate hydratase ACN/IRP GN=TGGT1_226730	TGGT1_226730	1	1.50672e-06	152.17	2	SPEAFEK(1)NLAK	0.24748	1	endoplasmic reticulum	K01681	ACO, acnA; aconitate hydratase [EC:4.2.1.3]	map00020 Citrate cycle (TCA cycle); map00630 Glyoxylate and dicarboxylate metabolism; map01100 Metabolic pathways; map01200 Carbon metabolism; map01210 2-Oxocarboxylic acid metabolism; map01230 Biosynthesis of amino acids	GO:0006082 organic acid metabolic process; GO:0006101 citrate metabolic process; GO:0006873 cellular ion homeostasis; GO:0006875 cellular metal ion homeostasis; GO:0006879 cellular iron ion homeostasis; GO:0008152 metabolic process; GO:0009987 cellular process; GO:0010035 response to inorganic substance; GO:0010038 response to metal ion; GO:0010039 response to iron ion; GO:0010040 response to iro…	GO:0005622 intracellular; GO:0005623 cell; GO:0005737 cytoplasm; GO:0005739 mitochondrion; GO:0005783 endoplasmic reticulum; GO:0005794 Golgi apparatus; GO:0005829 cytosol; GO:0012505 endomembrane system; GO:0043226 organelle; GO:0043227 membrane-bounded organelle; GO:0043229 intracellular organelle; GO:0043231 intracellular membrane-bounded organelle;	GO:0003676 nucleic acid binding; GO:0003723 RNA binding; GO:0003729 mRNA binding; GO:0003824 catalytic activity; GO:0003994 aconitate hydratase activity; GO:0005488 binding; GO:0016829 lyase activity; GO:0016835 carbon-oxygen lyase activity; GO:0016836 hydro-lyase activity; GO:0030350 iron-responsive element binding; GO:0048037 cofactor binding; GO:0051536 iron-sulfur cluster binding; GO:0051538 …	PF00694	Aconitase C-terminal domain	AJ	KOG0452	RNA-binding translational regulator IRP (aconitase superfamily)
TGGT1_226730-t26_1-p1	788	K	aconitate hydratase ACN/IRP GN=TGGT1_226730	TGGT1_226730	1	3.83378e-09	147.02	2	TAK(1)ASDLFDWDEK	-0.01925	1	endoplasmic reticulum	K01681	ACO, acnA; aconitate hydratase [EC:4.2.1.3]	map00020 Citrate cycle (TCA cycle); map00630 Glyoxylate and dicarboxylate metabolism; map01100 Metabolic pathways; map01200 Carbon metabolism; map01210 2-Oxocarboxylic acid metabolism; map01230 Biosynthesis of amino acids	GO:0006082 organic acid metabolic process; GO:0006101 citrate metabolic process; GO:0006873 cellular ion homeostasis; GO:0006875 cellular metal ion homeostasis; GO:0006879 cellular iron ion homeostasis; GO:0008152 metabolic process; GO:0009987 cellular process; GO:0010035 response to inorganic substance; GO:0010038 response to metal ion; GO:0010039 response to iron ion; GO:0010040 response to iro…	GO:0005622 intracellular; GO:0005623 cell; GO:0005737 cytoplasm; GO:0005739 mitochondrion; GO:0005783 endoplasmic reticulum; GO:0005794 Golgi apparatus; GO:0005829 cytosol; GO:0012505 endomembrane system; GO:0043226 organelle; GO:0043227 membrane-bounded organelle; GO:0043229 intracellular organelle; GO:0043231 intracellular membrane-bounded organelle;	GO:0003676 nucleic acid binding; GO:0003723 RNA binding; GO:0003729 mRNA binding; GO:0003824 catalytic activity; GO:0003994 aconitate hydratase activity; GO:0005488 binding; GO:0016829 lyase activity; GO:0016835 carbon-oxygen lyase activity; GO:0016836 hydro-lyase activity; GO:0030350 iron-responsive element binding; GO:0048037 cofactor binding; GO:0051536 iron-sulfur cluster binding; GO:0051538 …	PF00694	Aconitase C-terminal domain	AJ	KOG0452	RNA-binding translational regulator IRP (aconitase superfamily)
TGGT1_226730-t26_1-p1	785	K	aconitate hydratase ACN/IRP GN=TGGT1_226730	TGGT1_226730	1	4.22246e-07	105.08	3	VYEHITEGTPAWNALK(1)TAK	-0.076577	2	endoplasmic reticulum	K01681	ACO, acnA; aconitate hydratase [EC:4.2.1.3]	map00020 Citrate cycle (TCA cycle); map00630 Glyoxylate and dicarboxylate metabolism; map01100 Metabolic pathways; map01200 Carbon metabolism; map01210 2-Oxocarboxylic acid metabolism; map01230 Biosynthesis of amino acids	GO:0006082 organic acid metabolic process; GO:0006101 citrate metabolic process; GO:0006873 cellular ion homeostasis; GO:0006875 cellular metal ion homeostasis; GO:0006879 cellular iron ion homeostasis; GO:0008152 metabolic process; GO:0009987 cellular process; GO:0010035 response to inorganic substance; GO:0010038 response to metal ion; GO:0010039 response to iron ion; GO:0010040 response to iro…	GO:0005622 intracellular; GO:0005623 cell; GO:0005737 cytoplasm; GO:0005739 mitochondrion; GO:0005783 endoplasmic reticulum; GO:0005794 Golgi apparatus; GO:0005829 cytosol; GO:0012505 endomembrane system; GO:0043226 organelle; GO:0043227 membrane-bounded organelle; GO:0043229 intracellular organelle; GO:0043231 intracellular membrane-bounded organelle;	GO:0003676 nucleic acid binding; GO:0003723 RNA binding; GO:0003729 mRNA binding; GO:0003824 catalytic activity; GO:0003994 aconitate hydratase activity; GO:0005488 binding; GO:0016829 lyase activity; GO:0016835 carbon-oxygen lyase activity; GO:0016836 hydro-lyase activity; GO:0030350 iron-responsive element binding; GO:0048037 cofactor binding; GO:0051536 iron-sulfur cluster binding; GO:0051538 …	PF00694	Aconitase C-terminal domain	AJ	KOG0452	RNA-binding translational regulator IRP (aconitase superfamily)
TGGT1_226780-t26_1-p1	832	K	zinc finger, C3HC4 type (RING finger) domain-containing protein GN=TGGT1_226780	TGGT1_226780	1	0.0159515	63.397	2	PASSK(1)TPLR	-2.4178	1	nucleus	K10695	RNF1_2; E3 ubiquitin-protein ligase RNF1/2 [EC:2.3.2.27]		GO:0000003 reproduction; GO:0000122 negative regulation of transcription by RNA polymerase II; GO:0000278 mitotic cell cycle; GO:0001702 gastrulation with mouth forming second; GO:0003002 regionalization; GO:0003006 developmental process involved in reproduction; GO:0006325 chromatin organization; GO:0006355 regulation of transcription, DNA-templated; GO:0006357 regulation of transcription by RNA…	GO:0000151 ubiquitin ligase complex; GO:0000152 nuclear ubiquitin ligase complex; GO:0000228 nuclear chromosome; GO:0000785 chromatin; GO:0000790 nuclear chromatin; GO:0000791 euchromatin; GO:0000792 heterochromatin; GO:0000803 sex chromosome; GO:0001739 sex chromatin; GO:0005622 intracellular; GO:0005623 cell; GO:0005634 nucleus; GO:0005654 nucleoplasm; GO:0005694 chromosome; GO:0005720 nuclear …	GO:0003682 chromatin binding; GO:0003824 catalytic activity; GO:0004842 ubiquitin-protein transferase activity; GO:0005488 binding; GO:0005515 protein binding; GO:0008270 zinc ion binding; GO:0016740 transferase activity; GO:0019787 ubiquitin-like protein transferase activity; GO:0019904 protein domain specific binding; GO:0043167 ion binding; GO:0043169 cation binding; GO:0046872 metal ion bindi…	PF13923	Zinc finger, C3HC4 type (RING finger)	O	KOG0311	Predicted E3 ubiquitin ligase
TGGT1_226960-t26_1-p1	664	K	phosphofructokinase PFKII GN=TGGT1_226960	TGGT1_226960	1	0.00401524	79.059	2	DFFGGACK(1)LQK	-0.062888	1	cytoplasm							PF00365	Phosphofructokinase	G	KOG2440	Pyrophosphate-dependent phosphofructo-1-kinase
TGGT1_226960-t26_1-p1	674	K	phosphofructokinase PFKII GN=TGGT1_226960	TGGT1_226960	1	3.77874e-09	91.032	2	EK(1)CAVGVVLVGPER	0.91929	1	cytoplasm							PF00365	Phosphofructokinase	G	KOG2440	Pyrophosphate-dependent phosphofructo-1-kinase
TGGT1_226960-t26_1-p1	1213	K	phosphofructokinase PFKII GN=TGGT1_226960	TGGT1_226960	1	3.34426e-07	94.791	2	GAMK(1)SEACGAAACR	-1.2434	2	cytoplasm							PF00365	Phosphofructokinase	G	KOG2440	Pyrophosphate-dependent phosphofructo-1-kinase
TGGT1_226960-t26_1-p1	534	K	phosphofructokinase PFKII GN=TGGT1_226960	TGGT1_226960	1	0.0461372	65.313	2	GK(1)ANVPVIK	-1.9817	1	cytoplasm							PF00365	Phosphofructokinase	G	KOG2440	Pyrophosphate-dependent phosphofructo-1-kinase
TGGT1_226960-t26_1-p1	542	K	phosphofructokinase PFKII GN=TGGT1_226960	TGGT1_226960	1	0.0480317	84.368	2	K(1)FLVDIER	0.52961	1	cytoplasm							PF00365	Phosphofructokinase	G	KOG2440	Pyrophosphate-dependent phosphofructo-1-kinase
TGGT1_226960-t26_1-p1	8	K	phosphofructokinase PFKII GN=TGGT1_226960	TGGT1_226960	1	0.0157839	60.892	2	TFLSFFK(1)CAK	-2.0591	1	cytoplasm							PF00365	Phosphofructokinase	G	KOG2440	Pyrophosphate-dependent phosphofructo-1-kinase
TGGT1_226980-t26_1-p1	104	K	Eukaryotic translation initiation factor 3 30 kDa subunit(predict) GN=TGGT1_226980	TGGT1_226980	1	9.05949e-06	69.224	2	MTK(1)AAAPVVDPVDAVALR	-1.0309	1	cytoplasm
TGGT1_226980-t26_1-p1	62	K	Eukaryotic translation initiation factor 3 30 kDa subunit(predict) GN=TGGT1_226980	TGGT1_226980	1	1.56097e-05	107.08	2	QK(1)LVEEADKR	-1.8438	1	cytoplasm
TGGT1_227280-t26_1-p1	114	K	dense granule protein GRA3 GN=TGGT1_227280	TGGT1_227280	1	0.00146933	64.906	2	K(1)VEEELSLLR	-0.78903	1	extracellular
TGGT1_227290-t26_1-p1	433	K	histone deacetylase HDAC3 GN=TGGT1_227290	TGGT1_227290	1	0.00245331	66.619	2	K(1)DYANDFEDMADR	-0.39024	2	cytoplasm,nucleus	K06067	HDAC1_2; histone deacetylase 1/2 [EC:3.5.1.98]	map04110 Cell cycle; map04213 Longevity regulating pathway - multiple species; map04330 Notch signaling pathway; map04919 Thyroid hormone signaling pathway; map05016 Huntington disease; map05031 Amphetamine addiction; map05034 Alcoholism; map05165 Human papillomavirus infection; map05169 Epstein-Barr virus infection; map05200 Pathways in cancer; map05202 Transcriptional misregulation in cancer; m…	GO:0000122 negative regulation of transcription by RNA polymerase II; GO:0000819 sister chromatid segregation; GO:0006325 chromatin organization; GO:0006333 chromatin assembly or disassembly; GO:0006355 regulation of transcription, DNA-templated; GO:0006357 regulation of transcription by RNA polymerase II; GO:0006464 cellular protein modification process; GO:0006476 protein deacetylation; GO:0006…	GO:0000118 histone deacetylase complex; GO:0000228 nuclear chromosome; GO:0005622 intracellular; GO:0005623 cell; GO:0005634 nucleus; GO:0005654 nucleoplasm; GO:0005694 chromosome; GO:0005737 cytoplasm; GO:0005829 cytosol; GO:0005886 plasma membrane; GO:0016020 membrane; GO:0031974 membrane-enclosed lumen; GO:0031981 nuclear lumen; GO:0032991 protein-containing complex; GO:0043226 organelle; GO:0…	GO:0003824 catalytic activity; GO:0004407 histone deacetylase activity; GO:0005488 binding; GO:0005515 protein binding; GO:0008134 transcription factor binding; GO:0016787 hydrolase activity; GO:0016810 hydrolase activity, acting on carbon-nitrogen (but not peptide) bonds; GO:0016811 hydrolase activity, acting on carbon-nitrogen (but not peptide) bonds, in linear amides; GO:0019213 deacetylase ac…	PF00850	Histone deacetylase domain	B	KOG1342	Histone deacetylase complex, catalytic component RPD3
TGGT1_227360-t26_1-p1	356	K	ribosomal protein RPL3 GN=TGGT1_227360	TGGT1_227360	1	0.00417007	59.77	2	ALEPVNLK(1)FIDTSAK	-3.6228	1	cytoplasm	K02925	RP-L3e, RPL3; large subunit ribosomal protein L3e	map03010 Ribosome						J	KOG0746	60S ribosomal protein L3 and related proteins
TGGT1_227360-t26_1-p1	363	K	ribosomal protein RPL3 GN=TGGT1_227360	TGGT1_227360	1	1.03524e-05	129.28	2	FIDTSAK(1)WGHGR	-1.4197	1	cytoplasm	K02925	RP-L3e, RPL3; large subunit ribosomal protein L3e	map03010 Ribosome						J	KOG0746	60S ribosomal protein L3 and related proteins
TGGT1_227360-t26_1-p1	66	K	ribosomal protein RPL3 GN=TGGT1_227360	TGGT1_227360	1	7.94912e-14	159.93	2	ELDKPGSK(1)LHK	0.39572	2	cytoplasm	K02925	RP-L3e, RPL3; large subunit ribosomal protein L3e	map03010 Ribosome						J	KOG0746	60S ribosomal protein L3 and related proteins
TGGT1_227360-t26_1-p1	383	K	ribosomal protein RPL3 GN=TGGT1_227360	TGGT1_227360	1	0.0348112	85.813	2	FYGPLK(1)SR	-1.9665	1	cytoplasm	K02925	RP-L3e, RPL3; large subunit ribosomal protein L3e	map03010 Ribosome						J	KOG0746	60S ribosomal protein L3 and related proteins
TGGT1_227600-t26_1-p1	102	K	ribosomal protein RPL34 GN=TGGT1_227600	TGGT1_227600	1	0.00815921	78.178	2	CVK(1)QVLQVK	-0.45389	1	nucleus	K02915	RP-L34e, RPL34; large subunit ribosomal protein L34e	map03010 Ribosome						J	KOG1790	60s ribosomal protein L34
TGGT1_227600-t26_1-p1	108	K	ribosomal protein RPL34 GN=TGGT1_227600	TGGT1_227600	1	0.038426	72.492	2	QVLQVK(1)EK	-1.8639	1	nucleus	K02915	RP-L34e, RPL34; large subunit ribosomal protein L34e	map03010 Ribosome						J	KOG1790	60s ribosomal protein L34
TGGT1_227620-t26_1-p1	52	K	dense granule protein GRA2 GN=TGGT1_227620	TGGT1_227620	1	0.0240977	53.051	3	AVGGK(1)GEHTPPLPDER	0.017001	1	extracellular
TGGT1_227620-t26_1-p1	99	K	dense granule protein GRA2 GN=TGGT1_227620	TGGT1_227620	1	0.000636059	111.38	3	FAENVGHHSEK(1)AFK	-1.855	2	extracellular
TGGT1_227620-t26_1-p1	88	K	dense granule protein GRA2 GN=TGGT1_227620	TGGT1_227620	1	0.00151836	106	3	FLK(1)FAENVGHHSEK	0.17171	1	extracellular
TGGT1_227620-t26_1-p1	116	K	dense granule protein GRA2 GN=TGGT1_227620	TGGT1_227620	1	8.52385e-10	141.29	2	GFTAAK(1)THTVR	-2.2104	1	extracellular
TGGT1_227850-t26_1-p1	470	K	peptidyl-prolyl cis-trans isomerase, cyclophilin-type domain-containing protein GN=TGGT1_227850	TGGT1_227850	1	0.00676487	76.572	2	LSELPQK(1)TAR	-2.6517	1	nucleus	K12735	PPIL4; peptidyl-prolyl cis-trans isomerase-like 4 [EC:5.2.1.8]		GO:0000375 RNA splicing, via transesterification reactions; GO:0000377 RNA splicing, via transesterification reactions with bulged adenosine as nucleophile; GO:0000398 mRNA splicing, via spliceosome; GO:0006139 nucleobase-containing compound metabolic process; GO:0006351 transcription, DNA-templated; GO:0006355 regulation of transcription, DNA-templated; GO:0006366 transcription by RNA polymerase…	GO:0005622 intracellular; GO:0005623 cell; GO:0005634 nucleus; GO:0005654 nucleoplasm; GO:0005737 cytoplasm; GO:0005829 cytosol; GO:0031974 membrane-enclosed lumen; GO:0031981 nuclear lumen; GO:0032991 protein-containing complex; GO:0043226 organelle; GO:0043227 membrane-bounded organelle; GO:0043229 intracellular organelle; GO:0043231 intracellular membrane-bounded organelle; GO:0043233 organell…	GO:0003676 nucleic acid binding; GO:0003677 DNA binding; GO:0003723 RNA binding; GO:0005488 binding; GO:0042162 telomeric DNA binding; GO:0043565 sequence-specific DNA binding; GO:0097159 organic cyclic compound binding; GO:1901363 heterocyclic compound binding;	PF00160; PF00076	Cyclophilin type peptidyl-prolyl cis-trans isomerase/CLD; RNA recognition motif. (a.k.a. RRM, RBD, or RNP domain)	A	KOG0415	Predicted peptidyl prolyl cis-trans isomerase
TGGT1_227870-t26_1-p1	65	K	Tim10/DDP family zinc finger superfamily protein GN=TGGT1_227870	TGGT1_227870	1	8.13556e-05	108.24	2	FYSELSK(1)SDHVCLAK	-2.5873	1	cytoplasm							PF02953	Tim10/DDP family zinc finger
TGGT1_227900-t26_1-p1	540	K	AP2 domain transcription factor AP2X-1 GN=TGGT1_227900	TGGT1_227900	1	0.0378503	60.892	2	EK(1)AFLGSGR	-2.854	1	nucleus
TGGT1_227900-t26_1-p1	1229	K	AP2 domain transcription factor AP2X-1 GN=TGGT1_227900	TGGT1_227900	1	2.18293e-10	142.08	2	SAAAATSVAPEK(1)VTGR	-0.5646	1	nucleus
TGGT1_227900-t26_1-p1	1179	K	AP2 domain transcription factor AP2X-1 GN=TGGT1_227900	TGGT1_227900	1	1.74523e-09	103.63	2	SK(1)TEVLQPSPGASFAPASSR	-4.3992	1	nucleus
TGGT1_227900-t26_1-p1	455	K	AP2 domain transcription factor AP2X-1 GN=TGGT1_227900	TGGT1_227900	1	1.24594e-09	80.379	2	SLLASVSPSAAALGPGAPGK(1)K	0.39546	1	nucleus
TGGT1_227900-t26_1-p1	1169	K	AP2 domain transcription factor AP2X-1 GN=TGGT1_227900	TGGT1_227900	1	3.63027e-06	89.359	2	SPQSQQK(1)SESLPVLR	-3.9781	1	nucleus
TGGT1_227900-t26_1-p1	592	K	AP2 domain transcription factor AP2X-1 GN=TGGT1_227900	TGGT1_227900	1	3.68105e-07	106.58	2	VLAPAEGEASGAFGPGGEK(1)K	-3.2176	1	nucleus
TGGT1_227948-t26_1-p1	737	K	peptidase M16 inactive domain-containing protein GN=TGGT1_227948	TGGT1_227948	1	0.0445641	58.916	2	LDFLEK(1)QTK	-1.7583	1	nucleus	K06972	PITRM1, PreP, CYM1; presequence protease [EC:3.4.24.-]					PF05193	Peptidase M16 inactive domain	O	KOG2019	Metalloendoprotease HMP1 (insulinase superfamily)
TGGT1_227990-t26_1-p1	657	K	Putative ATP-dependent Clp protease proteolytic subunit,related protein(predict) GN=TGGT1_227990	TGGT1_227990	1	0.0211112	88.921	2	LQSELNPK(1)K	-3.4443	1	mitochondria,nucleus
TGGT1_228040-t26_1-p1	797	K	PPIC-type PPIASE domain-containing protein GN=TGGT1_228040	TGGT1_228040	1	6.81875e-06	102.03	2	SSK(1)NVNAGSEDIAR	-2.4741	1	nucleus	K09578	PIN1; peptidyl-prolyl cis-trans isomerase NIMA-interacting 1 [EC:5.2.1.8]	map04622 RIG-I-like receptor signaling pathway				PF00639	PPIC-type PPIASE domain	O	KOG1882	Transcriptional regulator SNIP1, contains FHA domain
TGGT1_228190-t26_1-p1	272	K	putative eukaryotic initiation factor-3, subunit 5 GN=TGGT1_228190	TGGT1_228190	1	8.10122e-15	192.14	2	LSDQLNK(1)CGAYVR	-1.0469	1	nucleus	K03249	EIF3F; translation initiation factor 3 subunit F	map03013 RNA transport						J	KOG2975	Translation initiation factor 3, subunit f (eIF-3f)
TGGT1_228290-t26_1-p1	457	K	phospholipase/carboxylesterase GN=TGGT1_228290	TGGT1_228290	1	0.000565942	112.93	2	HYAEAWGEDVAK(1)K	-2.1978	1	mitochondria	K06130	LYPLA2; lysophospholipase II [EC:3.1.1.5]	map00564 Glycerophospholipid metabolism				PF02230	Phospholipase/Carboxylesterase	I	KOG2112	Lysophospholipase
TGGT1_228490-t26_1-p1	288	K	p21-carboxy-terminal region-binding protein(predict) GN=TGGT1_228490	TGGT1_228490	1	0.0192361	69.915	2	AK(1)GDEPLGFK	-0.32613	1	nucleus									K	KOG3034	Isoamyl acetate-hydrolyzing esterase and related enzymes
TGGT1_228490-t26_1-p1	6	K	p21-carboxy-terminal region-binding protein(predict) GN=TGGT1_228490	TGGT1_228490	1	2.97672e-31	224.75	2	GSNK(1)TAEAAVSGEGDR	-2.7772	1	nucleus									K	KOG3034	Isoamyl acetate-hydrolyzing esterase and related enzymes
TGGT1_228490-t26_1-p1	21	K	p21-carboxy-terminal region-binding protein(predict) GN=TGGT1_228490	TGGT1_228490	1	0.00251155	84.999	2	K(1)RDEDVVNAEER	-1.4987	1	nucleus									K	KOG3034	Isoamyl acetate-hydrolyzing esterase and related enzymes
TGGT1_228490-t26_1-p1	204	K	p21-carboxy-terminal region-binding protein(predict) GN=TGGT1_228490	TGGT1_228490	1	0.000140022	58.794	3	LEAILSPESEESVGK(1)HDSK	-1.8861	1	nucleus									K	KOG3034	Isoamyl acetate-hydrolyzing esterase and related enzymes
TGGT1_228490-t26_1-p1	338	K	p21-carboxy-terminal region-binding protein(predict) GN=TGGT1_228490	TGGT1_228490	1	3.06562e-10	175.54	2	VSAVEGSSGPGAGK(1)QK	-2.5946	1	nucleus									K	KOG3034	Isoamyl acetate-hydrolyzing esterase and related enzymes
TGGT1_229140-t26_1-p1	167	K	MaoC family domain-containing protein GN=TGGT1_229140	TGGT1_229140	1	0.0465797	52.837	2	GLGNFSSAEDAK(1)R	0.57829	1	cytoplasm	K12405	HSD17B4; (3R)-3-hydroxyacyl-CoA dehydrogenase / 3a,7a,12a-trihydroxy-5b-cholest-24-enoyl-CoA hydratase / enoyl-CoA hydratase 2 [EC:1.1.1.- 4.2.1.107 4.2.1.119]	map00120 Primary bile acid biosynthesis; map01040 Biosynthesis of unsaturated fatty acids; map01100 Metabolic pathways; map01212 Fatty acid metabolism; map04146 Peroxisome				PF01575	MaoC like domain	I	KOG1206	Peroxisomal multifunctional beta-oxidation protein and related enzymes
TGGT1_229140-t26_1-p1	180	K	MaoC family domain-containing protein GN=TGGT1_229140	TGGT1_229140	1	1.11305e-05	115.04	2	K(1)SSVSFQEPPTK	-0.92731	1	cytoplasm	K12405	HSD17B4; (3R)-3-hydroxyacyl-CoA dehydrogenase / 3a,7a,12a-trihydroxy-5b-cholest-24-enoyl-CoA hydratase / enoyl-CoA hydratase 2 [EC:1.1.1.- 4.2.1.107 4.2.1.119]	map00120 Primary bile acid biosynthesis; map01040 Biosynthesis of unsaturated fatty acids; map01100 Metabolic pathways; map01212 Fatty acid metabolism; map04146 Peroxisome				PF01575	MaoC like domain	I	KOG1206	Peroxisomal multifunctional beta-oxidation protein and related enzymes
TGGT1_229360-t26_1-p1	237	K	transaldolase GN=TGGT1_229360	TGGT1_229360	1	0.00088048	93.649	2	K(1)YVPHDATTNPSLLLK	-3.5108	2	mitochondria	K00616	E2.2.1.2, talA, talB; transaldolase [EC:2.2.1.2]	map00030 Pentose phosphate pathway; map01100 Metabolic pathways; map01200 Carbon metabolism; map01230 Biosynthesis of amino acids				PF00923	Transaldolase	G	KOG2772	Transaldolase
TGGT1_229650-t26_1-p1	369	K	josephin protein GN=TGGT1_229650	TGGT1_229650	1	0.000401203	83.358	2	SCVLVQTVPK(1)R	-1.199	1	mitochondria	K11863	ATXN3, MJD; Ataxin-3 [EC:3.4.22.-]	map04141 Protein processing in endoplasmic reticulum				PF00789	UBX domain	O	KOG2935	Ataxin 3/Josephin
TGGT1_229930-t26_1-p1	27	K	p25-alpha family protein GN=TGGT1_229930	TGGT1_229930	1	0.0393928	59.645	2	LCK(1)ETGVIDK	-1.3189	1	extracellular							PF05517	p25-alpha	T	KOG4070	Putative signal transduction protein p25
TGGT1_229940-t26_1-p1	535	K	putative cyclophilin GN=TGGT1_229940	TGGT1_229940	1	4.963e-06	113.46	2	LVNSIENAQK(1)R	-3.009	1	nucleus	K09566	PPIG; peptidyl-prolyl isomerase G (cyclophilin G) [EC:5.2.1.8]					PF00160; PF08231	Cyclophilin type peptidyl-prolyl cis-trans isomerase/CLD; SYF2 splicing factor	O	KOG2609	Cyclin D-interacting protein GCIP
TGGT1_230160-t26_1-p1	85	K	Rna binding(predict) GN=TGGT1_230160	TGGT1_230160	1	8.85859e-06	136.94	2	ATQK(1)ATAEFTAK	1.0067	1	cytoplasm
TGGT1_230160-t26_1-p1	105	K	Rna binding(predict) GN=TGGT1_230160	TGGT1_230160	0.981684	1.33772e-08	68.42	3	SEAPLEETGK(0.982)PK(0.018)PEVDTLETSATR	-1.2392	1	cytoplasm
TGGT1_230160-t26_1-p1	107	K	Rna binding(predict) GN=TGGT1_230160	TGGT1_230160	0.86641	1.04133e-14	104.3	3	SEAPLEETGK(0.134)PK(0.866)PEVDTLETSATR	0.15583	1	cytoplasm
TGGT1_230340-t26_1-p1	853	K	Putative high molecular mass nuclear antigen(predict) GN=TGGT1_230340	TGGT1_230340	1	0.00891929	50.641	2	PAGK(1)GDASALYTYK	-0.9775	1	nucleus				GO:0000726 non-recombinational repair; GO:0001301 progressive alteration of chromatin involved in cell aging; GO:0001302 replicative cell aging; GO:0001304 progressive alteration of chromatin involved in replicative cell aging; GO:0001308 negative regulation of chromatin silencing involved in replicative cell aging; GO:0001672 regulation of chromatin assembly or disassembly; GO:0006139 nucleobase…	GO:0000228 nuclear chromosome; GO:0000781 chromosome, telomeric region; GO:0000784 nuclear chromosome, telomeric region; GO:0000785 chromatin; GO:0000790 nuclear chromatin; GO:0000792 heterochromatin; GO:0005622 intracellular; GO:0005623 cell; GO:0005634 nucleus; GO:0005654 nucleoplasm; GO:0005677 chromatin silencing complex; GO:0005694 chromosome; GO:0005720 nuclear heterochromatin; GO:0017053 t…	GO:0003676 nucleic acid binding; GO:0003677 DNA binding; GO:0003682 chromatin binding; GO:0003690 double-stranded DNA binding; GO:0005198 structural molecule activity; GO:0005488 binding; GO:0005515 protein binding; GO:0031491 nucleosome binding; GO:0044877 protein-containing complex binding; GO:0097159 organic cyclic compound binding; GO:1901363 heterocyclic compound binding;
TGGT1_230410-t26_1-p1	275	K	peroxiredoxin PRX3 GN=TGGT1_230410	TGGT1_230410	1	8.35971e-08	141.44	3	MMHASFEGVK(1)NYLGQLK	-0.80989	3	mitochondria	K20011	PRDX3; peroxiredoxin 3 [EC:1.11.1.15]				GO:0005488 binding; GO:0005515 protein binding; GO:0042802 identical protein binding;	PF00578; PF10417	AhpC/TSA family; C-terminal domain of 1-Cys peroxiredoxin	O	KOG0852	Alkyl hydroperoxide reductase, thiol specific antioxidant and related enzymes
TGGT1_230410-t26_1-p1	253	K	peroxiredoxin PRX3 GN=TGGT1_230410	TGGT1_230410	1	0.00209108	105.36	2	NGGK(1)QVCPANWR	-1.4945	1	mitochondria	K20011	PRDX3; peroxiredoxin 3 [EC:1.11.1.15]				GO:0005488 binding; GO:0005515 protein binding; GO:0042802 identical protein binding;	PF00578; PF10417	AhpC/TSA family; C-terminal domain of 1-Cys peroxiredoxin	O	KOG0852	Alkyl hydroperoxide reductase, thiol specific antioxidant and related enzymes
TGGT1_230420-t26_1-p1	14	K	sarco/endoplasmic reticulum Ca2+-ATPase GN=TGGT1_230420	TGGT1_230420	1	1.93815e-05	121.67	2	AVGALSK(1)HR	1.4104	1	plasma membrane	K05853	ATP2A; P-type Ca2+ transporter type 2A [EC:7.2.2.10]	map04020 Calcium signaling pathway; map04022 cGMP-PKG signaling pathway; map04024 cAMP signaling pathway; map04260 Cardiac muscle contraction; map04261 Adrenergic signaling in cardiomyocytes; map04919 Thyroid hormone signaling pathway; map04972 Pancreatic secretion; map05010 Alzheimer disease; map05410 Hypertrophic cardiomyopathy (HCM); map05412 Arrhythmogenic right ventricular cardiomyopathy (AR…	GO:0006810 transport; GO:0006811 ion transport; GO:0006812 cation transport; GO:0006816 calcium ion transport; GO:0006937 regulation of muscle contraction; GO:0006942 regulation of striated muscle contraction; GO:0014724 regulation of twitch skeletal muscle contraction; GO:0014819 regulation of skeletal muscle contraction; GO:0030001 metal ion transport; GO:0031446 regulation of fast-twitch skele…	GO:0005622 intracellular; GO:0005623 cell; GO:0005737 cytoplasm; GO:0005783 endoplasmic reticulum; GO:0005789 endoplasmic reticulum membrane; GO:0005793 endoplasmic reticulum-Golgi intermediate compartment; GO:0012505 endomembrane system; GO:0016020 membrane; GO:0016021 integral component of membrane; GO:0016528 sarcoplasm; GO:0016529 sarcoplasmic reticulum; GO:0030016 myofibril; GO:0030017 sarco…	GO:0000166 nucleotide binding; GO:0003824 catalytic activity; GO:0005215 transporter activity; GO:0005388 calcium transmembrane transporter activity, phosphorylative mechanism; GO:0005488 binding; GO:0005509 calcium ion binding; GO:0005524 ATP binding; GO:0008144 drug binding; GO:0008324 cation transmembrane transporter activity; GO:0015075 ion transmembrane transporter activity; GO:0015085 calci…	PF00690; PF00702	Cation transporter/ATPase, N-terminus; haloacid dehalogenase-like hydrolase	P	KOG0202	Ca2+ transporting ATPase
TGGT1_230420-t26_1-p1	641	K	sarco/endoplasmic reticulum Ca2+-ATPase GN=TGGT1_230420	TGGT1_230420	1	0.00148659	92.428	2	K(1)LLEDAANFAK	0.55456	1	plasma membrane	K05853	ATP2A; P-type Ca2+ transporter type 2A [EC:7.2.2.10]	map04020 Calcium signaling pathway; map04022 cGMP-PKG signaling pathway; map04024 cAMP signaling pathway; map04260 Cardiac muscle contraction; map04261 Adrenergic signaling in cardiomyocytes; map04919 Thyroid hormone signaling pathway; map04972 Pancreatic secretion; map05010 Alzheimer disease; map05410 Hypertrophic cardiomyopathy (HCM); map05412 Arrhythmogenic right ventricular cardiomyopathy (AR…	GO:0006810 transport; GO:0006811 ion transport; GO:0006812 cation transport; GO:0006816 calcium ion transport; GO:0006937 regulation of muscle contraction; GO:0006942 regulation of striated muscle contraction; GO:0014724 regulation of twitch skeletal muscle contraction; GO:0014819 regulation of skeletal muscle contraction; GO:0030001 metal ion transport; GO:0031446 regulation of fast-twitch skele…	GO:0005622 intracellular; GO:0005623 cell; GO:0005737 cytoplasm; GO:0005783 endoplasmic reticulum; GO:0005789 endoplasmic reticulum membrane; GO:0005793 endoplasmic reticulum-Golgi intermediate compartment; GO:0012505 endomembrane system; GO:0016020 membrane; GO:0016021 integral component of membrane; GO:0016528 sarcoplasm; GO:0016529 sarcoplasmic reticulum; GO:0030016 myofibril; GO:0030017 sarco…	GO:0000166 nucleotide binding; GO:0003824 catalytic activity; GO:0005215 transporter activity; GO:0005388 calcium transmembrane transporter activity, phosphorylative mechanism; GO:0005488 binding; GO:0005509 calcium ion binding; GO:0005524 ATP binding; GO:0008144 drug binding; GO:0008324 cation transmembrane transporter activity; GO:0015075 ion transmembrane transporter activity; GO:0015085 calci…	PF00690; PF00702	Cation transporter/ATPase, N-terminus; haloacid dehalogenase-like hydrolase	P	KOG0202	Ca2+ transporting ATPase
TGGT1_230420-t26_1-p1	209	K	sarco/endoplasmic reticulum Ca2+-ATPase GN=TGGT1_230420	TGGT1_230420	1	0.043462	58.916	2	VLALK(1)STTLR	-1.5499	1	plasma membrane	K05853	ATP2A; P-type Ca2+ transporter type 2A [EC:7.2.2.10]	map04020 Calcium signaling pathway; map04022 cGMP-PKG signaling pathway; map04024 cAMP signaling pathway; map04260 Cardiac muscle contraction; map04261 Adrenergic signaling in cardiomyocytes; map04919 Thyroid hormone signaling pathway; map04972 Pancreatic secretion; map05010 Alzheimer disease; map05410 Hypertrophic cardiomyopathy (HCM); map05412 Arrhythmogenic right ventricular cardiomyopathy (AR…	GO:0006810 transport; GO:0006811 ion transport; GO:0006812 cation transport; GO:0006816 calcium ion transport; GO:0006937 regulation of muscle contraction; GO:0006942 regulation of striated muscle contraction; GO:0014724 regulation of twitch skeletal muscle contraction; GO:0014819 regulation of skeletal muscle contraction; GO:0030001 metal ion transport; GO:0031446 regulation of fast-twitch skele…	GO:0005622 intracellular; GO:0005623 cell; GO:0005737 cytoplasm; GO:0005783 endoplasmic reticulum; GO:0005789 endoplasmic reticulum membrane; GO:0005793 endoplasmic reticulum-Golgi intermediate compartment; GO:0012505 endomembrane system; GO:0016020 membrane; GO:0016021 integral component of membrane; GO:0016528 sarcoplasm; GO:0016529 sarcoplasmic reticulum; GO:0030016 myofibril; GO:0030017 sarco…	GO:0000166 nucleotide binding; GO:0003824 catalytic activity; GO:0005215 transporter activity; GO:0005388 calcium transmembrane transporter activity, phosphorylative mechanism; GO:0005488 binding; GO:0005509 calcium ion binding; GO:0005524 ATP binding; GO:0008144 drug binding; GO:0008324 cation transmembrane transporter activity; GO:0015075 ion transmembrane transporter activity; GO:0015085 calci…	PF00690; PF00702	Cation transporter/ATPase, N-terminus; haloacid dehalogenase-like hydrolase	P	KOG0202	Ca2+ transporting ATPase
TGGT1_230450-t26_1-p1	399	K	bifunctional GMP synthase/glutamine amidotransferase protein GN=TGGT1_230450	TGGT1_230450	1	2.62225e-14	147.14	3	GPSHTIK(1)THHNVGGLPEK	1.5882	1	cytoplasm	K01951	guaA, GMPS; GMP synthase (glutamine-hydrolysing) [EC:6.3.5.2]	map00230 Purine metabolism; map00983 Drug metabolism - other enzymes; map01100 Metabolic pathways	GO:0006139 nucleobase-containing compound metabolic process; GO:0006163 purine nucleotide metabolic process; GO:0006164 purine nucleotide biosynthetic process; GO:0006177 GMP biosynthetic process; GO:0006725 cellular aromatic compound metabolic process; GO:0006753 nucleoside phosphate metabolic process; GO:0006793 phosphorus metabolic process; GO:0006796 phosphate-containing compound metabolic pr…	GO:0005622 intracellular; GO:0005623 cell; GO:0005737 cytoplasm; GO:0005829 cytosol;	GO:0003824 catalytic activity; GO:0003921 GMP synthase activity; GO:0003922 GMP synthase (glutamine-hydrolyzing) activity; GO:0005488 binding; GO:0005515 protein binding; GO:0016874 ligase activity; GO:0016879 ligase activity, forming carbon-nitrogen bonds; GO:0016884 carbon-nitrogen ligase activity, with glutamine as amido-N-donor; GO:0042802 identical protein binding;	PF00117; PF02540; PF00958	Glutamine amidotransferase class-I; NAD synthase; GMP synthase C terminal domain	F	KOG1622	GMP synthase
TGGT1_230520-t26_1-p1	109	K	putative cyclophilin 1 GN=TGGT1_230520	TGGT1_230520	1	0.00653658	71.219	2	ALCTGEK(1)GVGVSGK	-2.7682	1	extracellular	K03767	PPIA; peptidyl-prolyl cis-trans isomerase A (cyclophilin A) [EC:5.2.1.8]	map04217 Necroptosis				PF00160	Cyclophilin type peptidyl-prolyl cis-trans isomerase/CLD	O	KOG0865	Cyclophilin type peptidyl-prolyl cis-trans isomerase
TGGT1_230520-t26_1-p1	161	K	putative cyclophilin 1 GN=TGGT1_230520	TGGT1_230520	1	0.00295673	74.269	2	TFADENFK(1)LK	0.54714	1	extracellular	K03767	PPIA; peptidyl-prolyl cis-trans isomerase A (cyclophilin A) [EC:5.2.1.8]	map04217 Necroptosis				PF00160	Cyclophilin type peptidyl-prolyl cis-trans isomerase/CLD	O	KOG0865	Cyclophilin type peptidyl-prolyl cis-trans isomerase
TGGT1_230890-t26_1-p1	107	K	PHD-finger domain-containing protein GN=TGGT1_230890	TGGT1_230890	1	0.00092423	99.276	2	DANFK(1)DSQSSLR	-0.83574	1	nucleus	K11424	WHSC1, MMSET, NSD2; [histone H3]-lysine36 N-dimethyltransferase NSD2 [EC:2.1.1.357]	map00310 Lysine degradation; map01100 Metabolic pathways; map05202 Transcriptional misregulation in cancer				PF00628	PHD-finger
TGGT1_230890-t26_1-p1	102	K	PHD-finger domain-containing protein GN=TGGT1_230890	TGGT1_230890	1	0.0202041	55.782	3	FRPPSPLYPAK(1)DANFK	-2.0526	1	nucleus	K11424	WHSC1, MMSET, NSD2; [histone H3]-lysine36 N-dimethyltransferase NSD2 [EC:2.1.1.357]	map00310 Lysine degradation; map01100 Metabolic pathways; map05202 Transcriptional misregulation in cancer				PF00628	PHD-finger
TGGT1_231080-t26_1-p1	66	K	ribosomal protein RPL38 GN=TGGT1_231080	TGGT1_231080	1	0.000301174	85.813	2	AQK(1)LEGSLPPSLEK	-3.338	1	nucleus	K02923	RP-L38e, RPL38; large subunit ribosomal protein L38e	map03010 Ribosome						J	KOG3499	60S ribosomal protein L38
TGGT1_231140-t26_1-p1	123	K	ribosomal protein RPS25 GN=TGGT1_231140	TGGT1_231140	1	0.0175577	103.8	2	LK(1)VNASLAR	-1.9113	1	mitochondria	K02975	RP-S25e, RPS25; small subunit ribosomal protein S25e	map03010 Ribosome						J	KOG1767	40S ribosomal protein S25
TGGT1_231140-t26_1-p1	97	K	ribosomal protein RPS25 GN=TGGT1_231140	TGGT1_231140	1	0.00579082	76.255	3	LNHSVLFDK(1)ATYDK	-1.2255	2	mitochondria	K02975	RP-S25e, RPS25; small subunit ribosomal protein S25e	map03010 Ribosome						J	KOG1767	40S ribosomal protein S25
TGGT1_231140-t26_1-p1	62	K	ribosomal protein RPS25 GN=TGGT1_231140	TGGT1_231140	1	3.66925e-09	165.72	2	TK(1)EQIAAAAAAGSR	-1.4991	1	mitochondria	K02975	RP-S25e, RPS25; small subunit ribosomal protein S25e	map03010 Ribosome						J	KOG1767	40S ribosomal protein S25
TGGT1_231440-t26_1-p1	173	K	LsmAD domain-containing protein GN=TGGT1_231440	TGGT1_231440	1	4.2417e-06	108.93	2	ELQK(1)WVGDGSR	-3.754	1	nucleus							PF14438; PF06741	SM domain found in Ataxin-2; LsmAD domain	A	KOG2375	Protein interacting with poly(A)-binding protein
TGGT1_231440-t26_1-p1	22	K	LsmAD domain-containing protein GN=TGGT1_231440	TGGT1_231440	1	0.00200741	60	2	K(1)SVTPAEVNELR	-0.62451	1	nucleus							PF14438; PF06741	SM domain found in Ataxin-2; LsmAD domain	A	KOG2375	Protein interacting with poly(A)-binding protein
TGGT1_231630-t26_1-p1	57	K	alveolin domain containing intermediate filament IMC4 GN=TGGT1_231630	TGGT1_231630	1	0.00810741	61.577	2	VVEVLK(1)EEIQER	0.28995	1	cytoplasm
TGGT1_231630-t26_1-p1	273	K	alveolin domain containing intermediate filament IMC4 GN=TGGT1_231630	TGGT1_231630	1	0.00465704	40.533	2	YK(1)EVPVPVHVQR	1.0467	1	cytoplasm
TGGT1_231640-t26_1-p1	393	K	alveolin domain containing intermediate filament IMC1 GN=TGGT1_231640	TGGT1_231640	1	0.0618832	58.889	2	EK(1)PFLQVQDVIK	-2.7996	1	cytoplasm
TGGT1_231640-t26_1-p1	403	K	alveolin domain containing intermediate filament IMC1 GN=TGGT1_231640	TGGT1_231640	1	5.77385e-07	102.55	3	EKPFLQVQDVIK(1)PVPCDVEIR	-1.6275	1	cytoplasm
TGGT1_231640-t26_1-p1	270	K	alveolin domain containing intermediate filament IMC1 GN=TGGT1_231640	TGGT1_231640	1	1.10865e-05	97.268	2	EQIK(1)VQQQIIQQQLSAR	-0.53081	1	cytoplasm
TGGT1_231640-t26_1-p1	173	K	alveolin domain containing intermediate filament IMC1 GN=TGGT1_231640	TGGT1_231640	1	0.00281156	110.88	2	IETK(1)ENIIQRPK	-0.27888	1	cytoplasm
TGGT1_231640-t26_1-p1	516	K	alveolin domain containing intermediate filament IMC1 GN=TGGT1_231640	TGGT1_231640	1	1.34245e-07	88.203	3	K(1)STVTTHEMYTPEWFEAHQK	-1.6911	1	cytoplasm
TGGT1_231640-t26_1-p1	447	K	alveolin domain containing intermediate filament IMC1 GN=TGGT1_231640	TGGT1_231640	1	0.0274097	57.032	2	VNADLAEK(1)R	-1.7868	1	cytoplasm
TGGT1_231910-t26_1-p1	102	K	ATP synthase F1 gamma subunit GN=TGGT1_231910	TGGT1_231910	1	0.0173732	45.183	2	EK(1)GTLAVLALSSDK	0.17059	1	mitochondria	K02136	ATPeF1G, ATP5C1, ATP3; F-type H+-transporting ATPase subunit gamma	map00190 Oxidative phosphorylation; map01100 Metabolic pathways; map04714 Thermogenesis; map05010 Alzheimer disease; map05012 Parkinson disease; map05016 Huntington disease				PF00231	ATP synthase	C	KOG1531	F0F1-type ATP synthase, gamma subunit
TGGT1_231970-t26_1-p1	166	K	pre-mRNA processing splicing factor PRP8 GN=TGGT1_231970	TGGT1_231970	1	0.0254601	65.404	2	SPFYGK(1)DVR	0.045353	1	cytoplasm	K12856	PRPF8, PRP8; pre-mRNA-processing factor 8	map03040 Spliceosome				PF08082; PF08083; PF10598; PF10597; PF10596; PF12134; PF08084	PRO8NT (NUC069), PrP8 N-terminal domain; PROCN (NUC071) domain; RNA recognition motif of the spliceosomal PrP8; U5-snRNA binding site 2 of PrP8; U6-snRNA interacting domain of PrP8; PRP8 domain IV core; PROCT (NUC072) domain	A	KOG1795	U5 snRNP spliceosome subunit
TGGT1_232030-t26_1-p1	142	K	Inner membrane complex protein 21(predict) GN=TGGT1_232030	TGGT1_232030	1	0.0636505	50.297	2	MK(1)GTLSADQGR	1.6512	1	extracellular
TGGT1_232090-t26_1-p1	202	K	3-hydroxyacyl-CoA dehydrogenase, NAD binding domain-containing protein GN=TGGT1_232090	TGGT1_232090	1	1.7502e-09	148.9	2	LTDAEATEFFK(1)R	-0.033866	1	mitochondria	K00022	HADH; 3-hydroxyacyl-CoA dehydrogenase [EC:1.1.1.35]	map00062 Fatty acid elongation; map00071 Fatty acid degradation; map00280 Valine, leucine and isoleucine degradation; map00310 Lysine degradation; map00380 Tryptophan metabolism; map00650 Butanoate metabolism; map01100 Metabolic pathways; map01212 Fatty acid metabolism				PF02737; PF00725	3-hydroxyacyl-CoA dehydrogenase, NAD binding domain; 3-hydroxyacyl-CoA dehydrogenase, C-terminal domain	I	KOG2304	3-hydroxyacyl-CoA dehydrogenase
TGGT1_232250-t26_1-p1	260	K	catalase GN=TGGT1_232250	TGGT1_232250	1	0.0580521	70.67	2	DLFNAIAK(1)R	-1.522	1	cytoplasm	K03781	katE, CAT, catB, srpA; catalase [EC:1.11.1.6]	map00380 Tryptophan metabolism; map00630 Glyoxylate and dicarboxylate metabolism; map01100 Metabolic pathways; map01200 Carbon metabolism; map04068 FoxO signaling pathway; map04146 Peroxisome; map04211 Longevity regulating pathway; map04212 Longevity regulating pathway - worm; map04213 Longevity regulating pathway - multiple species; map05014 Amyotrophic lateral sclerosis (ALS)				PF00199	Catalase	Q	KOG0047	Catalase
TGGT1_232280-t26_1-p1	173	K	IMP2_N domain-containing protein(predict) GN=TGGT1_232280	TGGT1_232280	1	0.00807551	71.066	2	DTVAIGK(1)DALEK	-1.6943	1	mitochondria
TGGT1_232340-t26_1-p1	532	K	protein phosphatase 2C domain-containing protein GN=TGGT1_232340	TGGT1_232340	1	0.00198861	84.309	2	ITLYGGCEDK(1)YLGR	-2.2964	1	plasma membrane	K17499	PPM1G, PP2CG; protein phosphatase 1G [EC:3.1.3.16]		GO:0000122 negative regulation of transcription by RNA polymerase II; GO:0006355 regulation of transcription, DNA-templated; GO:0006357 regulation of transcription by RNA polymerase II; GO:0006464 cellular protein modification process; GO:0006470 protein dephosphorylation; GO:0006497 protein lipidation; GO:0006498 N-terminal protein lipidation; GO:0006499 N-terminal protein myristoylation; GO:000…	GO:0005622 intracellular; GO:0005623 cell; GO:0005634 nucleus; GO:0005654 nucleoplasm; GO:0005737 cytoplasm; GO:0005829 cytosol; GO:0005886 plasma membrane; GO:0016020 membrane; GO:0031974 membrane-enclosed lumen; GO:0031981 nuclear lumen; GO:0043226 organelle; GO:0043227 membrane-bounded organelle; GO:0043229 intracellular organelle; GO:0043231 intracellular membrane-bounded organelle; GO:004323…	GO:0003824 catalytic activity; GO:0004721 phosphoprotein phosphatase activity; GO:0004722 protein serine/threonine phosphatase activity; GO:0004723 calcium-dependent protein serine/threonine phosphatase activity; GO:0005488 binding; GO:0005515 protein binding; GO:0016787 hydrolase activity; GO:0016788 hydrolase activity, acting on ester bonds; GO:0016791 phosphatase activity; GO:0033192 calmoduli…			T	KOG0699	Serine/threonine protein phosphatase
TGGT1_232340-t26_1-p1	270	K	protein phosphatase 2C domain-containing protein GN=TGGT1_232340	TGGT1_232340	1	3.59882e-14	148.76	2	TAEAETVNK(1)LTR	-1.0547	1	plasma membrane	K17499	PPM1G, PP2CG; protein phosphatase 1G [EC:3.1.3.16]		GO:0000122 negative regulation of transcription by RNA polymerase II; GO:0006355 regulation of transcription, DNA-templated; GO:0006357 regulation of transcription by RNA polymerase II; GO:0006464 cellular protein modification process; GO:0006470 protein dephosphorylation; GO:0006497 protein lipidation; GO:0006498 N-terminal protein lipidation; GO:0006499 N-terminal protein myristoylation; GO:000…	GO:0005622 intracellular; GO:0005623 cell; GO:0005634 nucleus; GO:0005654 nucleoplasm; GO:0005737 cytoplasm; GO:0005829 cytosol; GO:0005886 plasma membrane; GO:0016020 membrane; GO:0031974 membrane-enclosed lumen; GO:0031981 nuclear lumen; GO:0043226 organelle; GO:0043227 membrane-bounded organelle; GO:0043229 intracellular organelle; GO:0043231 intracellular membrane-bounded organelle; GO:004323…	GO:0003824 catalytic activity; GO:0004721 phosphoprotein phosphatase activity; GO:0004722 protein serine/threonine phosphatase activity; GO:0004723 calcium-dependent protein serine/threonine phosphatase activity; GO:0005488 binding; GO:0005515 protein binding; GO:0016787 hydrolase activity; GO:0016788 hydrolase activity, acting on ester bonds; GO:0016791 phosphatase activity; GO:0033192 calmoduli…			T	KOG0699	Serine/threonine protein phosphatase
TGGT1_232350-t26_1-p1	218	K	lactate dehydrogenase LDH1 GN=TGGT1_232350	TGGT1_232350	1	0.000226041	80.026	2	DGVVTEK(1)QLEEIAEHTK	-1.9638	1	cytoplasm	K00016	LDH, ldh; L-lactate dehydrogenase [EC:1.1.1.27]	map00010 Glycolysis / Gluconeogenesis; map00270 Cysteine and methionine metabolism; map00620 Pyruvate metabolism; map00640 Propanoate metabolism; map01100 Metabolic pathways; map04066 HIF-1 signaling pathway; map04922 Glucagon signaling pathway; map05230 Central carbon metabolism in cancer				PF02866	lactate/malate dehydrogenase, alpha/beta C-terminal domain	C	KOG1495	Lactate dehydrogenase
TGGT1_232350-t26_1-p1	120	K	lactate dehydrogenase LDH1 GN=TGGT1_232350	TGGT1_232350	1	0.0187248	80.294	2	EIGQNIK(1)K	-2.855	1	cytoplasm	K00016	LDH, ldh; L-lactate dehydrogenase [EC:1.1.1.27]	map00010 Glycolysis / Gluconeogenesis; map00270 Cysteine and methionine metabolism; map00620 Pyruvate metabolism; map00640 Propanoate metabolism; map01100 Metabolic pathways; map04066 HIF-1 signaling pathway; map04922 Glucagon signaling pathway; map05230 Central carbon metabolism in cancer				PF02866	lactate/malate dehydrogenase, alpha/beta C-terminal domain	C	KOG1495	Lactate dehydrogenase
TGGT1_232350-t26_1-p1	211	K	lactate dehydrogenase LDH1 GN=TGGT1_232350	TGGT1_232350	1	0.00814581	90.761	2	FIK(1)DGVVTEK	0.50446	3	cytoplasm	K00016	LDH, ldh; L-lactate dehydrogenase [EC:1.1.1.27]	map00010 Glycolysis / Gluconeogenesis; map00270 Cysteine and methionine metabolism; map00620 Pyruvate metabolism; map00640 Propanoate metabolism; map01100 Metabolic pathways; map04066 HIF-1 signaling pathway; map04922 Glucagon signaling pathway; map05230 Central carbon metabolism in cancer				PF02866	lactate/malate dehydrogenase, alpha/beta C-terminal domain	C	KOG1495	Lactate dehydrogenase
TGGT1_232350-t26_1-p1	312	K	lactate dehydrogenase LDH1 GN=TGGT1_232350	TGGT1_232350	1	8.00503e-06	124.06	2	QFQK(1)SVDDVMALNK	-1.3424	1	cytoplasm	K00016	LDH, ldh; L-lactate dehydrogenase [EC:1.1.1.27]	map00010 Glycolysis / Gluconeogenesis; map00270 Cysteine and methionine metabolism; map00620 Pyruvate metabolism; map00640 Propanoate metabolism; map01100 Metabolic pathways; map04066 HIF-1 signaling pathway; map04922 Glucagon signaling pathway; map05230 Central carbon metabolism in cancer				PF02866	lactate/malate dehydrogenase, alpha/beta C-terminal domain	C	KOG1495	Lactate dehydrogenase
TGGT1_232350-t26_1-p1	322	K	lactate dehydrogenase LDH1 GN=TGGT1_232350	TGGT1_232350	1	0.000292541	124.06	2	SVDDVMALNK(1)AVAALQA	1.2334	2	cytoplasm	K00016	LDH, ldh; L-lactate dehydrogenase [EC:1.1.1.27]	map00010 Glycolysis / Gluconeogenesis; map00270 Cysteine and methionine metabolism; map00620 Pyruvate metabolism; map00640 Propanoate metabolism; map01100 Metabolic pathways; map04066 HIF-1 signaling pathway; map04922 Glucagon signaling pathway; map05230 Central carbon metabolism in cancer				PF02866	lactate/malate dehydrogenase, alpha/beta C-terminal domain	C	KOG1495	Lactate dehydrogenase
TGGT1_232350-t26_1-p1	307	K	lactate dehydrogenase LDH1 GN=TGGT1_232350	TGGT1_232350	1	0.0127193	47.334	2	VIELELNEEEK(1)K	-2.2456	1	cytoplasm	K00016	LDH, ldh; L-lactate dehydrogenase [EC:1.1.1.27]	map00010 Glycolysis / Gluconeogenesis; map00270 Cysteine and methionine metabolism; map00620 Pyruvate metabolism; map00640 Propanoate metabolism; map01100 Metabolic pathways; map04066 HIF-1 signaling pathway; map04922 Glucagon signaling pathway; map05230 Central carbon metabolism in cancer				PF02866	lactate/malate dehydrogenase, alpha/beta C-terminal domain	C	KOG1495	Lactate dehydrogenase
TGGT1_232370-t26_1-p1	241	K	CW-type Zinc Finger protein GN=TGGT1_232370	TGGT1_232370	1	7.72244e-05	63.947	2	AK(1)GAPAVCVAGASPPAAK	-1.8947	1	nucleus							PF07496	CW-type Zinc Finger
TGGT1_232370-t26_1-p1	220	K	CW-type Zinc Finger protein GN=TGGT1_232370	TGGT1_232370	1	2.22727e-10	122.66	2	GAGVSAGAAPAGPSLGPGK(1)VK	-3.7646	1	nucleus							PF07496	CW-type Zinc Finger
TGGT1_232440-t26_1-p1	365	K	Brf1p family coiled coil protein GN=TGGT1_232440	TGGT1_232440	1	0.00529936	74.269	2	EEEYFFAPK(1)GGK	-0.30002	1	cytoplasm
TGGT1_232520-t26_1-p1	379	K	brix domain-containing protein GN=TGGT1_232520	TGGT1_232520	1	4.47101e-09	117.18	2	NVLLIK(1)HNR	-1.3655	1	nucleus	K14847	RPF2; ribosome production factor 2					PF04427	Brix domain	J	KOG3031	Protein required for biogenesis of the ribosomal 60S subunit
TGGT1_232680-t26_1-p1	340	K	mediator of RNA polymerase II transcription subunit 15(predict) GN=TGGT1_232680	TGGT1_232680	1	0.00318928	63.908	2	LNPSGPPSQAASK(1)AVR	-3.155	1	nucleus
TGGT1_232680-t26_1-p1	579	K	mediator of RNA polymerase II transcription subunit 15(predict) GN=TGGT1_232680	TGGT1_232680	1	0.00103523	110.44	2	PSK(1)ASPEGVDCLR	-2.1372	1	nucleus
TGGT1_232710-t26_1-p1	85	K	ribosomal protein RPS3A GN=TGGT1_232710	TGGT1_232710	1	0.000807946	72.922	2	IK(1)LCCEDIQGR	-0.1099	1	extracellular	K02984	RP-S3Ae, RPS3A; small subunit ribosomal protein S3Ae	map03010 Ribosome						J	KOG1628	40S ribosomal protein S3A
TGGT1_232710-t26_1-p1	19	K	ribosomal protein RPS3A GN=TGGT1_232710	TGGT1_232710	1	0.0481124	49.96	2	K(1)IGDPFLK	0.1224	1	extracellular	K02984	RP-S3Ae, RPS3A; small subunit ribosomal protein S3Ae	map03010 Ribosome						J	KOG1628	40S ribosomal protein S3A
TGGT1_232710-t26_1-p1	241	K	ribosomal protein RPS3A GN=TGGT1_232710	TGGT1_232710	1	2.17076e-17	136.39	2	K(1)VQAESGEAQNTLTAETK	-2.9837	1	extracellular	K02984	RP-S3Ae, RPS3A; small subunit ribosomal protein S3Ae	map03010 Ribosome						J	KOG1628	40S ribosomal protein S3A
TGGT1_233110-t26_1-p1	450	K	IMP dehydrogenasa GN=TGGT1_233110	TGGT1_233110	1	2.64177e-07	102.03	2	ASALSEASPSAK(1)SEASR	-3.8633	1	cytoplasm	K00088	IMPDH, guaB; IMP dehydrogenase [EC:1.1.1.205]	map00230 Purine metabolism; map00983 Drug metabolism - other enzymes; map01100 Metabolic pathways	GO:0001775 cell activation; GO:0002252 immune effector process; GO:0002263 cell activation involved in immune response; GO:0002274 myeloid leukocyte activation; GO:0002275 myeloid cell activation involved in immune response; GO:0002283 neutrophil activation involved in immune response; GO:0002366 leukocyte activation involved in immune response; GO:0002376 immune system process; GO:0002443 leukoc…	GO:0005576 extracellular region; GO:0005622 intracellular; GO:0005623 cell; GO:0005634 nucleus; GO:0005737 cytoplasm; GO:0005829 cytosol; GO:0012505 endomembrane system; GO:0030141 secretory granule; GO:0031410 cytoplasmic vesicle; GO:0031974 membrane-enclosed lumen; GO:0031982 vesicle; GO:0031983 vesicle lumen; GO:0034774 secretory granule lumen; GO:0043226 organelle; GO:0043227 membrane-bounded…	GO:0000166 nucleotide binding; GO:0003824 catalytic activity; GO:0003938 IMP dehydrogenase activity; GO:0005488 binding; GO:0016491 oxidoreductase activity; GO:0016614 oxidoreductase activity, acting on CH-OH group of donors; GO:0016616 oxidoreductase activity, acting on the CH-OH group of donors, NAD or NADP as acceptor; GO:0036094 small molecule binding; GO:0097159 organic cyclic compound bindi…	PF00478; PF00571	IMP dehydrogenase / GMP reductase domain; CBS domain	F	KOG2550	IMP dehydrogenase/GMP reductase
TGGT1_233140-t26_1-p1	162	K	putative deoxyuridine 5'-triphosphate nucleotidohydrolase GN=TGGT1_233140	TGGT1_233140	1	0.000320594	47.915	2	GEGGFGSTTCPAGEPEMK(1)K	-3.708	2	cytoplasm	K01520	dut, DUT; dUTP pyrophosphatase [EC:3.6.1.23]	map00240 Pyrimidine metabolism; map00983 Drug metabolism - other enzymes; map01100 Metabolic pathways				PF00692	dUTPase
TGGT1_233190-t26_1-p1	288	K	SKIP/SNW domain-containing protein GN=TGGT1_233190	TGGT1_233190	1	0.000331127	115.41	2	K(1)LTQQDQAEWK	-1.308	1	mitochondria	K06063	SNW1, SKIIP, SKIP; SNW domain-containing protein 1	map03040 Spliceosome; map04330 Notch signaling pathway; map05169 Epstein-Barr virus infection; map05203 Viral carcinogenesis						AB	KOG2441	mRNA splicing factor/probable chromatin binding snw family nuclear protein
TGGT1_233460-t26_1-p1	84	K	SAG-related sequence SRS29B GN=TGGT1_233460	TGGT1_233460	1	9.21638e-09	104.86	2	CPK(1)TALTEPPTLAYSPNR	-1.6542	1	extracellular
TGGT1_233460-t26_1-p1	298	K	SAG-related sequence SRS29B GN=TGGT1_233460	TGGT1_233460	1	0.00045321	52.662	3	HHCTVK(1)LEFAGAAGSAK	-0.55094	2	extracellular
TGGT1_233460-t26_1-p1	64	K	SAG-related sequence SRS29B GN=TGGT1_233460	TGGT1_233460	1	1.70548e-05	107.6	3	K(1)STAAVILTPTENHFTLK	1.5353	2	extracellular
TGGT1_233460-t26_1-p1	217	K	SAG-related sequence SRS29B GN=TGGT1_233460	TGGT1_233460	1	3.82038e-12	114.5	2	LSAEGPTTMTLVCGK(1)DGVK	-2.7863	2	extracellular
TGGT1_233460-t26_1-p1	244	K	SAG-related sequence SRS29B GN=TGGT1_233460	TGGT1_233460	1	0.0447425	72.038	2	SFK(1)DILPK	-1.3269	1	extracellular
TGGT1_233460-t26_1-p1	292	K	SAG-related sequence SRS29B GN=TGGT1_233460	TGGT1_233460	1	6.56615e-08	116.36	3	SVIIGCTGGSPEK(1)HHCTVK	-2.6916	1	extracellular
TGGT1_233520-t26_1-p1	7	K	ATP-dependent RNA helicase GN=TGGT1_233520	TGGT1_233520	1	0.00297971	88.734	2	MDGPAPK(1)LDLGSK	4.7753	1	nucleus	K12820	DHX15, PRP43; pre-mRNA-splicing factor ATP-dependent RNA helicase DHX15/PRP43 [EC:3.6.4.13]	map03040 Spliceosome				PF00270; PF04408; PF07717	DEAD/DEAH box helicase; Helicase associated domain (HA2); Oligonucleotide/oligosaccharide-binding (OB)-fold	A	KOG0925	mRNA splicing factor ATP-dependent RNA helicase
TGGT1_233680-t26_1-p1	301	K	nuclear movement family protein GN=TGGT1_233680	TGGT1_233680	1	0.000148724	106	2	QK(1)AAGLPTSDQQK	-3.1218	1	cytoplasm				GO:0006457 protein folding; GO:0006810 transport; GO:0007097 nuclear migration; GO:0009987 cellular process; GO:0032502 developmental process; GO:0046907 intracellular transport; GO:0051179 localization; GO:0051234 establishment of localization; GO:0051640 organelle localization; GO:0051641 cellular localization; GO:0051647 nucleus localization; GO:0051649 establishment of localization in cell; G…	GO:0005622 intracellular; GO:0005623 cell; GO:0005737 cytoplasm; GO:0005794 Golgi apparatus; GO:0005829 cytosol; GO:0012505 endomembrane system; GO:0043226 organelle; GO:0043227 membrane-bounded organelle; GO:0043229 intracellular organelle; GO:0043231 intracellular membrane-bounded organelle;	GO:0005488 binding; GO:0005515 protein binding; GO:0051082 unfolded protein binding;	PF04969	CS domain	T	KOG2265	Nuclear distribution protein NUDC
TGGT1_233680-t26_1-p1	110	K	nuclear movement family protein GN=TGGT1_233680	TGGT1_233680	1	4.94749e-21	184.43	2	VNK(1)IEELTEEEER	0.31984	1	cytoplasm				GO:0006457 protein folding; GO:0006810 transport; GO:0007097 nuclear migration; GO:0009987 cellular process; GO:0032502 developmental process; GO:0046907 intracellular transport; GO:0051179 localization; GO:0051234 establishment of localization; GO:0051640 organelle localization; GO:0051641 cellular localization; GO:0051647 nucleus localization; GO:0051649 establishment of localization in cell; G…	GO:0005622 intracellular; GO:0005623 cell; GO:0005737 cytoplasm; GO:0005794 Golgi apparatus; GO:0005829 cytosol; GO:0012505 endomembrane system; GO:0043226 organelle; GO:0043227 membrane-bounded organelle; GO:0043229 intracellular organelle; GO:0043231 intracellular membrane-bounded organelle;	GO:0005488 binding; GO:0005515 protein binding; GO:0051082 unfolded protein binding;	PF04969	CS domain	T	KOG2265	Nuclear distribution protein NUDC
TGGT1_233890-t26_1-p1	268	K	Putative transmembrane protein (Fragment)(predict) GN=TGGT1_233890	TGGT1_233890	1	8.85859e-06	117.45	2	TPAQAK(1)ADAPAR	-2.7259	1	mitochondria
TGGT1_233930-t26_1-p1	458	K	CAF1 family ribonuclease GN=TGGT1_233930	TGGT1_233930	1	0.00321555	57.888	2	IDDLEHLIK(1)HR	-3.9029	1	mitochondria	K01148	PARN, PNLDC1; poly(A)-specific ribonuclease [EC:3.1.13.4]	map03018 RNA degradation	GO:0000003 reproduction; GO:0000288 nuclear-transcribed mRNA catabolic process, deadenylation-dependent decay; GO:0000289 nuclear-transcribed mRNA poly(A) tail shortening; GO:0000495 box H/ACA snoRNA 3'-end processing; GO:0000956 nuclear-transcribed mRNA catabolic process; GO:0006139 nucleobase-containing compound metabolic process; GO:0006396 RNA processing; GO:0006401 RNA catabolic process; GO:…	GO:0005622 intracellular; GO:0005623 cell; GO:0005634 nucleus; GO:0005730 nucleolus; GO:0005737 cytoplasm; GO:0005829 cytosol; GO:0031974 membrane-enclosed lumen; GO:0031981 nuclear lumen; GO:0043226 organelle; GO:0043227 membrane-bounded organelle; GO:0043228 non-membrane-bounded organelle; GO:0043229 intracellular organelle; GO:0043231 intracellular membrane-bounded organelle; GO:0043232 intrac…	GO:0000175 3'-5'-exoribonuclease activity; GO:0003676 nucleic acid binding; GO:0003723 RNA binding; GO:0003729 mRNA binding; GO:0003730 mRNA 3'-UTR binding; GO:0003824 catalytic activity; GO:0004518 nuclease activity; GO:0004527 exonuclease activity; GO:0004532 exoribonuclease activity; GO:0004535 poly(A)-specific ribonuclease activity; GO:0004540 ribonuclease activity; GO:0005488 binding; GO:000…			L	KOG1990	Poly(A)-specific exoribonuclease PARN
TGGT1_234230-t26_1-p1	1983	K	hypothetical protein GN=TGGT1_234230	TGGT1_234230	1	0.00138288	108.3	2	ETTGGAGAWK(1)R	-1.9841	1	nucleus
TGGT1_234230-t26_1-p1	1969	K	hypothetical protein GN=TGGT1_234230	TGGT1_234230	1	1.09112e-23	132.93	2	GAVSAAAESPAAATVGK(1)K	-1.8284	1	nucleus
TGGT1_234230-t26_1-p1	1856	K	hypothetical protein GN=TGGT1_234230	TGGT1_234230	0.999671	0.000225785	137.39	2	GVVVSAK(1)KPVTGGEEK	-4.8538	1	nucleus
TGGT1_234230-t26_1-p1	4219	K	hypothetical protein GN=TGGT1_234230	TGGT1_234230	1	0.020071	64.906	2	K(1)LSPVTVHISK	-1.642	1	nucleus
TGGT1_234230-t26_1-p1	4229	K	hypothetical protein GN=TGGT1_234230	TGGT1_234230	1	0.00653505	67.548	2	LSPVTVHISK(1)GQK	0.931	1	nucleus
TGGT1_234420-t26_1-p1	59	K	ATPase, AAA family protein GN=TGGT1_234420	TGGT1_234420	1	5.54159e-07	132.93	2	ELDSSPNAAK(1)AFEVTK	-6.7077	1	cytoplasm	K17681	ATAD3A_B; ATPase family AAA domain-containing protein 3A/B					PF00004	ATPase family associated with various cellular activities (AAA)	O	KOG0742	AAA+-type ATPase
TGGT1_234420-t26_1-p1	576	K	ATPase, AAA family protein GN=TGGT1_234420	TGGT1_234420	1	1.17628e-09	178.52	2	EQK(1)LSGAQTEASTQI	-3.5626	1	cytoplasm	K17681	ATAD3A_B; ATPase family AAA domain-containing protein 3A/B					PF00004	ATPase family associated with various cellular activities (AAA)	O	KOG0742	AAA+-type ATPase
TGGT1_235170-t26_1-p1	960	K	ATPase, AAA family protein GN=TGGT1_235170	TGGT1_235170	1	0.00431639	107.08	2	K(1)TSLSSASSR	-2.8124	1	nucleus	K10754	RFC1; replication factor C subunit 1	map03030 DNA replication; map03420 Nucleotide excision repair; map03430 Mismatch repair	GO:0000278 mitotic cell cycle; GO:0006139 nucleobase-containing compound metabolic process; GO:0006259 DNA metabolic process; GO:0006260 DNA replication; GO:0006261 DNA-dependent DNA replication; GO:0006271 DNA strand elongation involved in DNA replication; GO:0006272 leading strand elongation; GO:0006281 DNA repair; GO:0006298 mismatch repair; GO:0006725 cellular aromatic compound metabolic proc…	GO:0005622 intracellular; GO:0005623 cell; GO:0005634 nucleus; GO:0005657 replication fork; GO:0005663 DNA replication factor C complex; GO:0005694 chromosome; GO:0032991 protein-containing complex; GO:0043226 organelle; GO:0043227 membrane-bounded organelle; GO:0043228 non-membrane-bounded organelle; GO:0043229 intracellular organelle; GO:0043231 intracellular membrane-bounded organelle; GO:0043…		PF00004; PF08519	ATPase family associated with various cellular activities (AAA); Replication factor RFC1 C terminal domain	L	KOG1968	Replication factor C, subunit RFC1 (large subunit)
TGGT1_235170-t26_1-p1	439	K	ATPase, AAA family protein GN=TGGT1_235170	TGGT1_235170	1	0.00147512	86.243	2	K(1)VEESVVPLTK	3.012	1	nucleus	K10754	RFC1; replication factor C subunit 1	map03030 DNA replication; map03420 Nucleotide excision repair; map03430 Mismatch repair	GO:0000278 mitotic cell cycle; GO:0006139 nucleobase-containing compound metabolic process; GO:0006259 DNA metabolic process; GO:0006260 DNA replication; GO:0006261 DNA-dependent DNA replication; GO:0006271 DNA strand elongation involved in DNA replication; GO:0006272 leading strand elongation; GO:0006281 DNA repair; GO:0006298 mismatch repair; GO:0006725 cellular aromatic compound metabolic proc…	GO:0005622 intracellular; GO:0005623 cell; GO:0005634 nucleus; GO:0005657 replication fork; GO:0005663 DNA replication factor C complex; GO:0005694 chromosome; GO:0032991 protein-containing complex; GO:0043226 organelle; GO:0043227 membrane-bounded organelle; GO:0043228 non-membrane-bounded organelle; GO:0043229 intracellular organelle; GO:0043231 intracellular membrane-bounded organelle; GO:0043…		PF00004; PF08519	ATPase family associated with various cellular activities (AAA); Replication factor RFC1 C terminal domain	L	KOG1968	Replication factor C, subunit RFC1 (large subunit)
TGGT1_235170-t26_1-p1	155	K	ATPase, AAA family protein GN=TGGT1_235170	TGGT1_235170	1	0.0272673	87.895	2	K(1)VSPAVEVK	-1.0542	1	nucleus	K10754	RFC1; replication factor C subunit 1	map03030 DNA replication; map03420 Nucleotide excision repair; map03430 Mismatch repair	GO:0000278 mitotic cell cycle; GO:0006139 nucleobase-containing compound metabolic process; GO:0006259 DNA metabolic process; GO:0006260 DNA replication; GO:0006261 DNA-dependent DNA replication; GO:0006271 DNA strand elongation involved in DNA replication; GO:0006272 leading strand elongation; GO:0006281 DNA repair; GO:0006298 mismatch repair; GO:0006725 cellular aromatic compound metabolic proc…	GO:0005622 intracellular; GO:0005623 cell; GO:0005634 nucleus; GO:0005657 replication fork; GO:0005663 DNA replication factor C complex; GO:0005694 chromosome; GO:0032991 protein-containing complex; GO:0043226 organelle; GO:0043227 membrane-bounded organelle; GO:0043228 non-membrane-bounded organelle; GO:0043229 intracellular organelle; GO:0043231 intracellular membrane-bounded organelle; GO:0043…		PF00004; PF08519	ATPase family associated with various cellular activities (AAA); Replication factor RFC1 C terminal domain	L	KOG1968	Replication factor C, subunit RFC1 (large subunit)
TGGT1_235170-t26_1-p1	279	K	ATPase, AAA family protein GN=TGGT1_235170	TGGT1_235170	1	0.000384612	106.47	2	PANTTSQWTK(1)LVR	-1.4729	1	nucleus	K10754	RFC1; replication factor C subunit 1	map03030 DNA replication; map03420 Nucleotide excision repair; map03430 Mismatch repair	GO:0000278 mitotic cell cycle; GO:0006139 nucleobase-containing compound metabolic process; GO:0006259 DNA metabolic process; GO:0006260 DNA replication; GO:0006261 DNA-dependent DNA replication; GO:0006271 DNA strand elongation involved in DNA replication; GO:0006272 leading strand elongation; GO:0006281 DNA repair; GO:0006298 mismatch repair; GO:0006725 cellular aromatic compound metabolic proc…	GO:0005622 intracellular; GO:0005623 cell; GO:0005634 nucleus; GO:0005657 replication fork; GO:0005663 DNA replication factor C complex; GO:0005694 chromosome; GO:0032991 protein-containing complex; GO:0043226 organelle; GO:0043227 membrane-bounded organelle; GO:0043228 non-membrane-bounded organelle; GO:0043229 intracellular organelle; GO:0043231 intracellular membrane-bounded organelle; GO:0043…		PF00004; PF08519	ATPase family associated with various cellular activities (AAA); Replication factor RFC1 C terminal domain	L	KOG1968	Replication factor C, subunit RFC1 (large subunit)
TGGT1_235340-t26_1-p1	151	K	hypothetical protein GN=TGGT1_235340	TGGT1_235340	1	0.00869829	67.881	2	AATACPDK(1)LAAK	-1.1457	1	nucleus
TGGT1_235398-t26_1-p1	182	K	Putative DNA double-strand break repair rad50 ATPase(predict) GN=TGGT1_235398	TGGT1_235398	1	0.0651531	63.301	2	LK(1)ILAEK	0.42699	1	nucleus
TGGT1_235470-t26_1-p1	4	K	myosin A GN=TGGT1_235470	TGGT1_235470	1	0.00296159	63.397	2	ASK(1)TTSEELK	-2.2249	1	cytoplasm	K10356	MYO1; myosin I	map05130 Pathogenic Escherichia coli infection				PF00063	Myosin head (motor domain)	Z	KOG0160	Myosin class V heavy chain
TGGT1_235470-t26_1-p1	11	K	myosin A GN=TGGT1_235470	TGGT1_235470	1	8.38054e-21	157.77	2	TTSEELK(1)TATALK	-0.98727	1	cytoplasm	K10356	MYO1; myosin I	map05130 Pathogenic Escherichia coli infection				PF00063	Myosin head (motor domain)	Z	KOG0160	Myosin class V heavy chain
TGGT1_235470-t26_1-p1	393	K	myosin A GN=TGGT1_235470	TGGT1_235470	1	0.00460856	73.655	2	K(1)ACGLLFLDAER	-0.24173	1	cytoplasm	K10356	MYO1; myosin I	map05130 Pathogenic Escherichia coli infection				PF00063	Myosin head (motor domain)	Z	KOG0160	Myosin class V heavy chain
TGGT1_235740-t26_1-p1	807	K	SMAP domain-containing protein(predict) GN=TGGT1_235740	TGGT1_235740	1	0.0446065	44.767	2	FLK(1)LMGFK	-1.7666	1	plasma membrane
TGGT1_235880-t26_1-p1	38	K	brain protein 44 family protein GN=TGGT1_235880	TGGT1_235880	1	6.03379e-10	133.76	2	LVK(1)NASEAASK	-1.8608	1	mitochondria	K22138	MPC1; mitochondrial pyruvate carrier 1							C	KOG1590	Uncharacterized conserved protein
TGGT1_236040-t26_1-p1	177	K	fructose-1,6-bisphosphate aldolase GN=TGGT1_236040	TGGT1_236040	1	0.0545661	68.49	2	AEGIIPGIK(1)VDK	-0.070951	1	Golgi apparatus	K01623	ALDO; fructose-bisphosphate aldolase, class I [EC:4.1.2.13]	map00010 Glycolysis / Gluconeogenesis; map00030 Pentose phosphate pathway; map00051 Fructose and mannose metabolism; map01100 Metabolic pathways; map01200 Carbon metabolism; map01230 Biosynthesis of amino acids; map04066 HIF-1 signaling pathway	GO:0005975 carbohydrate metabolic process; GO:0005996 monosaccharide metabolic process; GO:0006000 fructose metabolic process; GO:0006001 fructose catabolic process; GO:0006006 glucose metabolic process; GO:0006007 glucose catabolic process; GO:0006081 cellular aldehyde metabolic process; GO:0006082 organic acid metabolic process; GO:0006090 pyruvate metabolic process; GO:0006091 generation of pr…	GO:0005622 intracellular; GO:0005623 cell; GO:0005737 cytoplasm; GO:0005813 centrosome; GO:0005815 microtubule organizing center; GO:0005829 cytosol; GO:0005856 cytoskeleton; GO:0015630 microtubule cytoskeleton; GO:0034451 centriolar satellite; GO:0043226 organelle; GO:0043228 non-membrane-bounded organelle; GO:0043229 intracellular organelle; GO:0043232 intracellular non-membrane-bounded organel…	GO:0003824 catalytic activity; GO:0004332 fructose-bisphosphate aldolase activity; GO:0005488 binding; GO:0005515 protein binding; GO:0008092 cytoskeletal protein binding; GO:0016829 lyase activity; GO:0016830 carbon-carbon lyase activity; GO:0016832 aldehyde-lyase activity; GO:0019899 enzyme binding; GO:0030246 carbohydrate binding; GO:0036094 small molecule binding; GO:0042802 identical protein…	PF00274	Fructose-bisphosphate aldolase class-I	G	KOG1557	Fructose-biphosphate aldolase
TGGT1_236040-t26_1-p1	180	K	fructose-1,6-bisphosphate aldolase GN=TGGT1_236040	TGGT1_236040	1	0.000256079	91.032	2	VDK(1)GLETLPLTDDEK	-1.0243	1	Golgi apparatus	K01623	ALDO; fructose-bisphosphate aldolase, class I [EC:4.1.2.13]	map00010 Glycolysis / Gluconeogenesis; map00030 Pentose phosphate pathway; map00051 Fructose and mannose metabolism; map01100 Metabolic pathways; map01200 Carbon metabolism; map01230 Biosynthesis of amino acids; map04066 HIF-1 signaling pathway	GO:0005975 carbohydrate metabolic process; GO:0005996 monosaccharide metabolic process; GO:0006000 fructose metabolic process; GO:0006001 fructose catabolic process; GO:0006006 glucose metabolic process; GO:0006007 glucose catabolic process; GO:0006081 cellular aldehyde metabolic process; GO:0006082 organic acid metabolic process; GO:0006090 pyruvate metabolic process; GO:0006091 generation of pr…	GO:0005622 intracellular; GO:0005623 cell; GO:0005737 cytoplasm; GO:0005813 centrosome; GO:0005815 microtubule organizing center; GO:0005829 cytosol; GO:0005856 cytoskeleton; GO:0015630 microtubule cytoskeleton; GO:0034451 centriolar satellite; GO:0043226 organelle; GO:0043228 non-membrane-bounded organelle; GO:0043229 intracellular organelle; GO:0043232 intracellular non-membrane-bounded organel…	GO:0003824 catalytic activity; GO:0004332 fructose-bisphosphate aldolase activity; GO:0005488 binding; GO:0005515 protein binding; GO:0008092 cytoskeletal protein binding; GO:0016829 lyase activity; GO:0016830 carbon-carbon lyase activity; GO:0016832 aldehyde-lyase activity; GO:0019899 enzyme binding; GO:0030246 carbohydrate binding; GO:0036094 small molecule binding; GO:0042802 identical protein…	PF00274	Fructose-bisphosphate aldolase class-I	G	KOG1557	Fructose-biphosphate aldolase
TGGT1_236040-t26_1-p1	393	K	fructose-1,6-bisphosphate aldolase GN=TGGT1_236040	TGGT1_236040	1	9.92832e-07	131.22	2	AK(1)AQQVLMER	-1.8422	2	Golgi apparatus	K01623	ALDO; fructose-bisphosphate aldolase, class I [EC:4.1.2.13]	map00010 Glycolysis / Gluconeogenesis; map00030 Pentose phosphate pathway; map00051 Fructose and mannose metabolism; map01100 Metabolic pathways; map01200 Carbon metabolism; map01230 Biosynthesis of amino acids; map04066 HIF-1 signaling pathway	GO:0005975 carbohydrate metabolic process; GO:0005996 monosaccharide metabolic process; GO:0006000 fructose metabolic process; GO:0006001 fructose catabolic process; GO:0006006 glucose metabolic process; GO:0006007 glucose catabolic process; GO:0006081 cellular aldehyde metabolic process; GO:0006082 organic acid metabolic process; GO:0006090 pyruvate metabolic process; GO:0006091 generation of pr…	GO:0005622 intracellular; GO:0005623 cell; GO:0005737 cytoplasm; GO:0005813 centrosome; GO:0005815 microtubule organizing center; GO:0005829 cytosol; GO:0005856 cytoskeleton; GO:0015630 microtubule cytoskeleton; GO:0034451 centriolar satellite; GO:0043226 organelle; GO:0043228 non-membrane-bounded organelle; GO:0043229 intracellular organelle; GO:0043232 intracellular non-membrane-bounded organel…	GO:0003824 catalytic activity; GO:0004332 fructose-bisphosphate aldolase activity; GO:0005488 binding; GO:0005515 protein binding; GO:0008092 cytoskeletal protein binding; GO:0016829 lyase activity; GO:0016830 carbon-carbon lyase activity; GO:0016832 aldehyde-lyase activity; GO:0019899 enzyme binding; GO:0030246 carbohydrate binding; GO:0036094 small molecule binding; GO:0042802 identical protein…	PF00274	Fructose-bisphosphate aldolase class-I	G	KOG1557	Fructose-biphosphate aldolase
TGGT1_236040-t26_1-p1	382	K	fructose-1,6-bisphosphate aldolase GN=TGGT1_236040	TGGT1_236040	1	0.00350619	64.064	2	ALQASCLK(1)AWK	1.3124	1	Golgi apparatus	K01623	ALDO; fructose-bisphosphate aldolase, class I [EC:4.1.2.13]	map00010 Glycolysis / Gluconeogenesis; map00030 Pentose phosphate pathway; map00051 Fructose and mannose metabolism; map01100 Metabolic pathways; map01200 Carbon metabolism; map01230 Biosynthesis of amino acids; map04066 HIF-1 signaling pathway	GO:0005975 carbohydrate metabolic process; GO:0005996 monosaccharide metabolic process; GO:0006000 fructose metabolic process; GO:0006001 fructose catabolic process; GO:0006006 glucose metabolic process; GO:0006007 glucose catabolic process; GO:0006081 cellular aldehyde metabolic process; GO:0006082 organic acid metabolic process; GO:0006090 pyruvate metabolic process; GO:0006091 generation of pr…	GO:0005622 intracellular; GO:0005623 cell; GO:0005737 cytoplasm; GO:0005813 centrosome; GO:0005815 microtubule organizing center; GO:0005829 cytosol; GO:0005856 cytoskeleton; GO:0015630 microtubule cytoskeleton; GO:0034451 centriolar satellite; GO:0043226 organelle; GO:0043228 non-membrane-bounded organelle; GO:0043229 intracellular organelle; GO:0043232 intracellular non-membrane-bounded organel…	GO:0003824 catalytic activity; GO:0004332 fructose-bisphosphate aldolase activity; GO:0005488 binding; GO:0005515 protein binding; GO:0008092 cytoskeletal protein binding; GO:0016829 lyase activity; GO:0016830 carbon-carbon lyase activity; GO:0016832 aldehyde-lyase activity; GO:0019899 enzyme binding; GO:0030246 carbohydrate binding; GO:0036094 small molecule binding; GO:0042802 identical protein…	PF00274	Fructose-bisphosphate aldolase class-I	G	KOG1557	Fructose-biphosphate aldolase
TGGT1_236040-t26_1-p1	385	K	fructose-1,6-bisphosphate aldolase GN=TGGT1_236040	TGGT1_236040	1	0.00715651	87.251	2	AWK(1)GVPENK	-3.5423	1	Golgi apparatus	K01623	ALDO; fructose-bisphosphate aldolase, class I [EC:4.1.2.13]	map00010 Glycolysis / Gluconeogenesis; map00030 Pentose phosphate pathway; map00051 Fructose and mannose metabolism; map01100 Metabolic pathways; map01200 Carbon metabolism; map01230 Biosynthesis of amino acids; map04066 HIF-1 signaling pathway	GO:0005975 carbohydrate metabolic process; GO:0005996 monosaccharide metabolic process; GO:0006000 fructose metabolic process; GO:0006001 fructose catabolic process; GO:0006006 glucose metabolic process; GO:0006007 glucose catabolic process; GO:0006081 cellular aldehyde metabolic process; GO:0006082 organic acid metabolic process; GO:0006090 pyruvate metabolic process; GO:0006091 generation of pr…	GO:0005622 intracellular; GO:0005623 cell; GO:0005737 cytoplasm; GO:0005813 centrosome; GO:0005815 microtubule organizing center; GO:0005829 cytosol; GO:0005856 cytoskeleton; GO:0015630 microtubule cytoskeleton; GO:0034451 centriolar satellite; GO:0043226 organelle; GO:0043228 non-membrane-bounded organelle; GO:0043229 intracellular organelle; GO:0043232 intracellular non-membrane-bounded organel…	GO:0003824 catalytic activity; GO:0004332 fructose-bisphosphate aldolase activity; GO:0005488 binding; GO:0005515 protein binding; GO:0008092 cytoskeletal protein binding; GO:0016829 lyase activity; GO:0016830 carbon-carbon lyase activity; GO:0016832 aldehyde-lyase activity; GO:0019899 enzyme binding; GO:0030246 carbohydrate binding; GO:0036094 small molecule binding; GO:0042802 identical protein…	PF00274	Fructose-bisphosphate aldolase class-I	G	KOG1557	Fructose-biphosphate aldolase
TGGT1_236040-t26_1-p1	111	K	fructose-1,6-bisphosphate aldolase GN=TGGT1_236040	TGGT1_236040	1	6.99149e-06	122.51	2	GILAADESTGTIK(1)K	-0.60879	1	Golgi apparatus	K01623	ALDO; fructose-bisphosphate aldolase, class I [EC:4.1.2.13]	map00010 Glycolysis / Gluconeogenesis; map00030 Pentose phosphate pathway; map00051 Fructose and mannose metabolism; map01100 Metabolic pathways; map01200 Carbon metabolism; map01230 Biosynthesis of amino acids; map04066 HIF-1 signaling pathway	GO:0005975 carbohydrate metabolic process; GO:0005996 monosaccharide metabolic process; GO:0006000 fructose metabolic process; GO:0006001 fructose catabolic process; GO:0006006 glucose metabolic process; GO:0006007 glucose catabolic process; GO:0006081 cellular aldehyde metabolic process; GO:0006082 organic acid metabolic process; GO:0006090 pyruvate metabolic process; GO:0006091 generation of pr…	GO:0005622 intracellular; GO:0005623 cell; GO:0005737 cytoplasm; GO:0005813 centrosome; GO:0005815 microtubule organizing center; GO:0005829 cytosol; GO:0005856 cytoskeleton; GO:0015630 microtubule cytoskeleton; GO:0034451 centriolar satellite; GO:0043226 organelle; GO:0043228 non-membrane-bounded organelle; GO:0043229 intracellular organelle; GO:0043232 intracellular non-membrane-bounded organel…	GO:0003824 catalytic activity; GO:0004332 fructose-bisphosphate aldolase activity; GO:0005488 binding; GO:0005515 protein binding; GO:0008092 cytoskeletal protein binding; GO:0016829 lyase activity; GO:0016830 carbon-carbon lyase activity; GO:0016832 aldehyde-lyase activity; GO:0019899 enzyme binding; GO:0030246 carbohydrate binding; GO:0036094 small molecule binding; GO:0042802 identical protein…	PF00274	Fructose-bisphosphate aldolase class-I	G	KOG1557	Fructose-biphosphate aldolase
TGGT1_236040-t26_1-p1	229	K	fructose-1,6-bisphosphate aldolase GN=TGGT1_236040	TGGT1_236040	1	9.60137e-05	73.891	3	GK(1)PTNLSITEVAHGLAR	1.3072	1	Golgi apparatus	K01623	ALDO; fructose-bisphosphate aldolase, class I [EC:4.1.2.13]	map00010 Glycolysis / Gluconeogenesis; map00030 Pentose phosphate pathway; map00051 Fructose and mannose metabolism; map01100 Metabolic pathways; map01200 Carbon metabolism; map01230 Biosynthesis of amino acids; map04066 HIF-1 signaling pathway	GO:0005975 carbohydrate metabolic process; GO:0005996 monosaccharide metabolic process; GO:0006000 fructose metabolic process; GO:0006001 fructose catabolic process; GO:0006006 glucose metabolic process; GO:0006007 glucose catabolic process; GO:0006081 cellular aldehyde metabolic process; GO:0006082 organic acid metabolic process; GO:0006090 pyruvate metabolic process; GO:0006091 generation of pr…	GO:0005622 intracellular; GO:0005623 cell; GO:0005737 cytoplasm; GO:0005813 centrosome; GO:0005815 microtubule organizing center; GO:0005829 cytosol; GO:0005856 cytoskeleton; GO:0015630 microtubule cytoskeleton; GO:0034451 centriolar satellite; GO:0043226 organelle; GO:0043228 non-membrane-bounded organelle; GO:0043229 intracellular organelle; GO:0043232 intracellular non-membrane-bounded organel…	GO:0003824 catalytic activity; GO:0004332 fructose-bisphosphate aldolase activity; GO:0005488 binding; GO:0005515 protein binding; GO:0008092 cytoskeletal protein binding; GO:0016829 lyase activity; GO:0016830 carbon-carbon lyase activity; GO:0016832 aldehyde-lyase activity; GO:0019899 enzyme binding; GO:0030246 carbohydrate binding; GO:0036094 small molecule binding; GO:0042802 identical protein…	PF00274	Fructose-bisphosphate aldolase class-I	G	KOG1557	Fructose-biphosphate aldolase
TGGT1_236040-t26_1-p1	429	K	fructose-1,6-bisphosphate aldolase GN=TGGT1_236040	TGGT1_236040	1	3.70051e-32	211.52	2	YGGGAGGAAAASSLFEK(1)R	-2.3841	1	Golgi apparatus	K01623	ALDO; fructose-bisphosphate aldolase, class I [EC:4.1.2.13]	map00010 Glycolysis / Gluconeogenesis; map00030 Pentose phosphate pathway; map00051 Fructose and mannose metabolism; map01100 Metabolic pathways; map01200 Carbon metabolism; map01230 Biosynthesis of amino acids; map04066 HIF-1 signaling pathway	GO:0005975 carbohydrate metabolic process; GO:0005996 monosaccharide metabolic process; GO:0006000 fructose metabolic process; GO:0006001 fructose catabolic process; GO:0006006 glucose metabolic process; GO:0006007 glucose catabolic process; GO:0006081 cellular aldehyde metabolic process; GO:0006082 organic acid metabolic process; GO:0006090 pyruvate metabolic process; GO:0006091 generation of pr…	GO:0005622 intracellular; GO:0005623 cell; GO:0005737 cytoplasm; GO:0005813 centrosome; GO:0005815 microtubule organizing center; GO:0005829 cytosol; GO:0005856 cytoskeleton; GO:0015630 microtubule cytoskeleton; GO:0034451 centriolar satellite; GO:0043226 organelle; GO:0043228 non-membrane-bounded organelle; GO:0043229 intracellular organelle; GO:0043232 intracellular non-membrane-bounded organel…	GO:0003824 catalytic activity; GO:0004332 fructose-bisphosphate aldolase activity; GO:0005488 binding; GO:0005515 protein binding; GO:0008092 cytoskeletal protein binding; GO:0016829 lyase activity; GO:0016830 carbon-carbon lyase activity; GO:0016832 aldehyde-lyase activity; GO:0019899 enzyme binding; GO:0030246 carbohydrate binding; GO:0036094 small molecule binding; GO:0042802 identical protein…	PF00274	Fructose-bisphosphate aldolase class-I	G	KOG1557	Fructose-biphosphate aldolase
TGGT1_236210-t26_1-p1	270	K	putative peptidase M16 family potein GN=TGGT1_236210	TGGT1_236210	1	1.78707e-07	156.73	2	ELTALVEK(1)HFAGLPQPK	2.0787	2	mitochondria	K17732	PMPCB, MAS1; mitochondrial-processing peptidase subunit beta [EC:3.4.24.64]		GO:0006091 generation of precursor metabolites and energy; GO:0006119 oxidative phosphorylation; GO:0006122 mitochondrial electron transport, ubiquinol to cytochrome c; GO:0006139 nucleobase-containing compound metabolic process; GO:0006163 purine nucleotide metabolic process; GO:0006508 proteolysis; GO:0006605 protein targeting; GO:0006626 protein targeting to mitochondrion; GO:0006627 protein p…	GO:0005622 intracellular; GO:0005623 cell; GO:0005737 cytoplasm; GO:0005739 mitochondrion; GO:0005740 mitochondrial envelope; GO:0005743 mitochondrial inner membrane; GO:0005746 mitochondrial respirasome; GO:0005750 mitochondrial respiratory chain complex III; GO:0005759 mitochondrial matrix; GO:0016020 membrane; GO:0017087 mitochondrial processing peptidase complex; GO:0019866 organelle inner me…	GO:0003824 catalytic activity; GO:0004175 endopeptidase activity; GO:0004222 metalloendopeptidase activity; GO:0005488 binding; GO:0008233 peptidase activity; GO:0008237 metallopeptidase activity; GO:0008270 zinc ion binding; GO:0016787 hydrolase activity; GO:0043167 ion binding; GO:0043169 cation binding; GO:0046872 metal ion binding; GO:0046914 transition metal ion binding; GO:0070011 peptidase…	PF05193	Peptidase M16 inactive domain	O	KOG0960	Mitochondrial processing peptidase, beta subunit, and related enzymes (insulinase superfamily)
TGGT1_236210-t26_1-p1	279	K	putative peptidase M16 family potein GN=TGGT1_236210	TGGT1_236210	1	8.88289e-07	130	2	HFAGLPQPK(1)R	-1.9034	1	mitochondria	K17732	PMPCB, MAS1; mitochondrial-processing peptidase subunit beta [EC:3.4.24.64]		GO:0006091 generation of precursor metabolites and energy; GO:0006119 oxidative phosphorylation; GO:0006122 mitochondrial electron transport, ubiquinol to cytochrome c; GO:0006139 nucleobase-containing compound metabolic process; GO:0006163 purine nucleotide metabolic process; GO:0006508 proteolysis; GO:0006605 protein targeting; GO:0006626 protein targeting to mitochondrion; GO:0006627 protein p…	GO:0005622 intracellular; GO:0005623 cell; GO:0005737 cytoplasm; GO:0005739 mitochondrion; GO:0005740 mitochondrial envelope; GO:0005743 mitochondrial inner membrane; GO:0005746 mitochondrial respirasome; GO:0005750 mitochondrial respiratory chain complex III; GO:0005759 mitochondrial matrix; GO:0016020 membrane; GO:0017087 mitochondrial processing peptidase complex; GO:0019866 organelle inner me…	GO:0003824 catalytic activity; GO:0004175 endopeptidase activity; GO:0004222 metalloendopeptidase activity; GO:0005488 binding; GO:0008233 peptidase activity; GO:0008237 metallopeptidase activity; GO:0008270 zinc ion binding; GO:0016787 hydrolase activity; GO:0043167 ion binding; GO:0043169 cation binding; GO:0046872 metal ion binding; GO:0046914 transition metal ion binding; GO:0070011 peptidase…	PF05193	Peptidase M16 inactive domain	O	KOG0960	Mitochondrial processing peptidase, beta subunit, and related enzymes (insulinase superfamily)
TGGT1_236210-t26_1-p1	289	K	putative peptidase M16 family potein GN=TGGT1_236210	TGGT1_236210	1	1.44777e-05	77.431	3	IILPTEK(1)PFFCGSELLHR	-0.24603	1	mitochondria	K17732	PMPCB, MAS1; mitochondrial-processing peptidase subunit beta [EC:3.4.24.64]		GO:0006091 generation of precursor metabolites and energy; GO:0006119 oxidative phosphorylation; GO:0006122 mitochondrial electron transport, ubiquinol to cytochrome c; GO:0006139 nucleobase-containing compound metabolic process; GO:0006163 purine nucleotide metabolic process; GO:0006508 proteolysis; GO:0006605 protein targeting; GO:0006626 protein targeting to mitochondrion; GO:0006627 protein p…	GO:0005622 intracellular; GO:0005623 cell; GO:0005737 cytoplasm; GO:0005739 mitochondrion; GO:0005740 mitochondrial envelope; GO:0005743 mitochondrial inner membrane; GO:0005746 mitochondrial respirasome; GO:0005750 mitochondrial respiratory chain complex III; GO:0005759 mitochondrial matrix; GO:0016020 membrane; GO:0017087 mitochondrial processing peptidase complex; GO:0019866 organelle inner me…	GO:0003824 catalytic activity; GO:0004175 endopeptidase activity; GO:0004222 metalloendopeptidase activity; GO:0005488 binding; GO:0008233 peptidase activity; GO:0008237 metallopeptidase activity; GO:0008270 zinc ion binding; GO:0016787 hydrolase activity; GO:0043167 ion binding; GO:0043169 cation binding; GO:0046872 metal ion binding; GO:0046914 transition metal ion binding; GO:0070011 peptidase…	PF05193	Peptidase M16 inactive domain	O	KOG0960	Mitochondrial processing peptidase, beta subunit, and related enzymes (insulinase superfamily)
TGGT1_236210-t26_1-p1	262	K	putative peptidase M16 family potein GN=TGGT1_236210	TGGT1_236210	1	1.72498e-10	118.87	3	MVVAAAGDVDHK(1)ELTALVEK	1.3805	3	mitochondria	K17732	PMPCB, MAS1; mitochondrial-processing peptidase subunit beta [EC:3.4.24.64]		GO:0006091 generation of precursor metabolites and energy; GO:0006119 oxidative phosphorylation; GO:0006122 mitochondrial electron transport, ubiquinol to cytochrome c; GO:0006139 nucleobase-containing compound metabolic process; GO:0006163 purine nucleotide metabolic process; GO:0006508 proteolysis; GO:0006605 protein targeting; GO:0006626 protein targeting to mitochondrion; GO:0006627 protein p…	GO:0005622 intracellular; GO:0005623 cell; GO:0005737 cytoplasm; GO:0005739 mitochondrion; GO:0005740 mitochondrial envelope; GO:0005743 mitochondrial inner membrane; GO:0005746 mitochondrial respirasome; GO:0005750 mitochondrial respiratory chain complex III; GO:0005759 mitochondrial matrix; GO:0016020 membrane; GO:0017087 mitochondrial processing peptidase complex; GO:0019866 organelle inner me…	GO:0003824 catalytic activity; GO:0004175 endopeptidase activity; GO:0004222 metalloendopeptidase activity; GO:0005488 binding; GO:0008233 peptidase activity; GO:0008237 metallopeptidase activity; GO:0008270 zinc ion binding; GO:0016787 hydrolase activity; GO:0043167 ion binding; GO:0043169 cation binding; GO:0046872 metal ion binding; GO:0046914 transition metal ion binding; GO:0070011 peptidase…	PF05193	Peptidase M16 inactive domain	O	KOG0960	Mitochondrial processing peptidase, beta subunit, and related enzymes (insulinase superfamily)
TGGT1_236210-t26_1-p1	282	K	putative peptidase M16 family potein GN=TGGT1_236210	TGGT1_236210	1	1.08957e-09	132.63	2	SK(1)IILPTEK	-1.3039	2	mitochondria	K17732	PMPCB, MAS1; mitochondrial-processing peptidase subunit beta [EC:3.4.24.64]		GO:0006091 generation of precursor metabolites and energy; GO:0006119 oxidative phosphorylation; GO:0006122 mitochondrial electron transport, ubiquinol to cytochrome c; GO:0006139 nucleobase-containing compound metabolic process; GO:0006163 purine nucleotide metabolic process; GO:0006508 proteolysis; GO:0006605 protein targeting; GO:0006626 protein targeting to mitochondrion; GO:0006627 protein p…	GO:0005622 intracellular; GO:0005623 cell; GO:0005737 cytoplasm; GO:0005739 mitochondrion; GO:0005740 mitochondrial envelope; GO:0005743 mitochondrial inner membrane; GO:0005746 mitochondrial respirasome; GO:0005750 mitochondrial respiratory chain complex III; GO:0005759 mitochondrial matrix; GO:0016020 membrane; GO:0017087 mitochondrial processing peptidase complex; GO:0019866 organelle inner me…	GO:0003824 catalytic activity; GO:0004175 endopeptidase activity; GO:0004222 metalloendopeptidase activity; GO:0005488 binding; GO:0008233 peptidase activity; GO:0008237 metallopeptidase activity; GO:0008270 zinc ion binding; GO:0016787 hydrolase activity; GO:0043167 ion binding; GO:0043169 cation binding; GO:0046872 metal ion binding; GO:0046914 transition metal ion binding; GO:0070011 peptidase…	PF05193	Peptidase M16 inactive domain	O	KOG0960	Mitochondrial processing peptidase, beta subunit, and related enzymes (insulinase superfamily)
TGGT1_236540-t26_1-p1	112	K	RNA recognition motif-containing protein GN=TGGT1_236540	TGGT1_236540	1	0.00956139	61.48	2	EQAIK(1)DLHGR	-2.5101	1	cytoplasm,nucleus	K12898	HNRNPF_H; heterogeneous nuclear ribonucleoprotein F/H					PF00076	RNA recognition motif. (a.k.a. RRM, RBD, or RNP domain)	A	KOG4211	Splicing factor hnRNP-F and related RNA-binding proteins
TGGT1_236560-t26_1-p1	643	K	hypothetical protein GN=TGGT1_236560	TGGT1_236560	1	0.0327712	83.623	2	PVFVSTWK(1)GR	0.6548	1	nucleus
TGGT1_236570-t26_1-p1	4	K	lysine decarboxylase family protein GN=TGGT1_236570	TGGT1_236570	1	2.26064e-06	121.96	2	AK(1)MSHEALTETAR	-2.0552	4	nucleus
TGGT1_236570-t26_1-p1	363	K	lysine decarboxylase family protein GN=TGGT1_236570	TGGT1_236570	1	3.56266e-14	189.56	2	LVLGDQYVHK(1)SLR	-4.8097	2	nucleus
TGGT1_236570-t26_1-p1	353	K	lysine decarboxylase family protein GN=TGGT1_236570	TGGT1_236570	1	0.0001477	80.815	3	QFLLNDK(1)LVLGDQYVHK	-2.9875	1	nucleus
TGGT1_236820-t26_1-p1	278	K	hypothetical protein GN=TGGT1_236820	TGGT1_236820	1	0.000384623	87.942	2	VACVK(1)AAQESR	0.94686	1	mitochondria
TGGT1_236910-t26_1-p1	244	K	putative U2 snRNP auxiliary factor GN=TGGT1_236910	TGGT1_236910	1	0.00210689	63.397	2	AMIAK(1)WNEER	-0.65353	1	nucleus	K12836	U2AF1; splicing factor U2AF 35 kDa subunit	map03040 Spliceosome; map05131 Shigellosis	GO:0000375 RNA splicing, via transesterification reactions; GO:0000377 RNA splicing, via transesterification reactions with bulged adenosine as nucleophile; GO:0000398 mRNA splicing, via spliceosome; GO:0006139 nucleobase-containing compound metabolic process; GO:0006396 RNA processing; GO:0006397 mRNA processing; GO:0006403 RNA localization; GO:0006405 RNA export from nucleus; GO:0006406 mRNA ex…	GO:0005622 intracellular; GO:0005623 cell; GO:0005634 nucleus; GO:0005654 nucleoplasm; GO:0005681 spliceosomal complex; GO:0015030 Cajal body; GO:0016604 nuclear body; GO:0016607 nuclear speck; GO:0031974 membrane-enclosed lumen; GO:0031981 nuclear lumen; GO:0032991 protein-containing complex; GO:0043226 organelle; GO:0043227 membrane-bounded organelle; GO:0043229 intracellular organelle; GO:0043…	GO:0003676 nucleic acid binding; GO:0003723 RNA binding; GO:0005488 binding; GO:0030628 pre-mRNA 3'-splice site binding; GO:0036002 pre-mRNA binding; GO:0097159 organic cyclic compound binding; GO:1901363 heterocyclic compound binding;	PF00076	RNA recognition motif. (a.k.a. RRM, RBD, or RNP domain)	A	KOG2202	U2 snRNP splicing factor, small subunit, and related proteins
TGGT1_236975-t26_1-p1	305	K	Toxoplasma gondii family D protein GN=TGGT1_236975	TGGT1_236975	1	0.0281015	60.892	2	ECK(1)LRQLK(1)K(1)QR	-4.4438	1	extracellular									S	KOG2552	Major facilitator superfamily permease - Cdc91p
TGGT1_236975-t26_1-p1	310	K	Toxoplasma gondii family D protein GN=TGGT1_236975	TGGT1_236975	1	0.0281015	60.892	2	ECK(1)LRQLK(1)K(1)QR	-4.4438	1	extracellular									S	KOG2552	Major facilitator superfamily permease - Cdc91p
TGGT1_236975-t26_1-p1	311	K	Toxoplasma gondii family D protein GN=TGGT1_236975	TGGT1_236975	1	0.0281015	60.892	2	ECK(1)LRQLK(1)K(1)QR	-4.4438	1	extracellular									S	KOG2552	Major facilitator superfamily permease - Cdc91p
TGGT1_237010-t26_1-p1	201	K	Putative Pb-reticulocyte-binding protein(predict) GN=TGGT1_237010	TGGT1_237010	1	0.00243328	64.266	2	HAVLETVAK(1)DER	-5.4344	1	mitochondria	K18190	FASTKD2; FAST kinase domain-containing protein 2					PF08373	RAP domain
TGGT1_237010-t26_1-p1	192	K	Putative Pb-reticulocyte-binding protein(predict) GN=TGGT1_237010	TGGT1_237010	1	0.00046936	96.957	2	K(1)HAVLETVAK	-2.0629	1	mitochondria	K18190	FASTKD2; FAST kinase domain-containing protein 2					PF08373	RAP domain
TGGT1_237010-t26_1-p1	506	K	Putative Pb-reticulocyte-binding protein(predict) GN=TGGT1_237010	TGGT1_237010	1	1.71437e-10	161.23	2	VEEVIHALDLEK(1)ASPR	-1.4373	2	mitochondria	K18190	FASTKD2; FAST kinase domain-containing protein 2					PF08373	RAP domain
TGGT1_237140-t26_1-p1	90	K	putative ethylene inducible protein GN=TGGT1_237140	TGGT1_237140	1	0.00447288	62.969	2	AVSIPVMAK(1)CR	-1.6956	2	cytoplasm	K06215	pdxS, pdx1; pyridoxal 5'-phosphate synthase pdxS subunit [EC:4.3.3.6]	map00750 Vitamin B6 metabolism				PF01680	SOR/SNZ family	H	KOG1606	Stationary phase-induced protein, SOR/SNZ family
TGGT1_237470-t26_1-p1	767	K	glycine cleavage T-protein (aminomethyl transferase) domain-containing protein GN=TGGT1_237470	TGGT1_237470	1	0.0163578	66.664	2	ALAAEAEK(1)AGLR	-0.29098	1	mitochondria	K00605	gcvT, AMT; aminomethyltransferase [EC:2.1.2.10]	map00260 Glycine, serine and threonine metabolism; map00630 Glyoxylate and dicarboxylate metabolism; map00670 One carbon pool by folate; map01100 Metabolic pathways; map01200 Carbon metabolism				PF01571; PF08669	Aminomethyltransferase folate-binding domain; Glycine cleavage T-protein C-terminal barrel domain	E	KOG2770	Aminomethyl transferase
TGGT1_237520-t26_1-p1	1013	K	Putative Myb-like DNA-binding domain protein(predict) GN=TGGT1_237520	TGGT1_237520	1	5.26043e-12	148.69	2	EAK(1)DGSGAFGAAGAGGGR	-1.6894	1	nucleus	K11660	MTA; metastasis-associated protein MTA		GO:0006355 regulation of transcription, DNA-templated; GO:0007346 regulation of mitotic cell cycle; GO:0008284 positive regulation of cell population proliferation; GO:0009889 regulation of biosynthetic process; GO:0009890 negative regulation of biosynthetic process; GO:0009892 negative regulation of metabolic process; GO:0010389 regulation of G2/M transition of mitotic cell cycle; GO:0010468 reg…	GO:0005622 intracellular; GO:0005623 cell; GO:0005634 nucleus; GO:0005654 nucleoplasm; GO:0005737 cytoplasm; GO:0031974 membrane-enclosed lumen; GO:0031981 nuclear lumen; GO:0043226 organelle; GO:0043227 membrane-bounded organelle; GO:0043229 intracellular organelle; GO:0043231 intracellular membrane-bounded organelle; GO:0043233 organelle lumen; GO:0070013 intracellular organelle lumen;	GO:0005488 binding; GO:0044877 protein-containing complex binding;			K	KOG4167	Predicted DNA-binding protein, contains SANT and ELM2 domains
TGGT1_237520-t26_1-p1	385	K	Putative Myb-like DNA-binding domain protein(predict) GN=TGGT1_237520	TGGT1_237520	1	5.80693e-06	121.96	2	STLGEK(1)TGDGGGR	-2.1451	1	nucleus	K11660	MTA; metastasis-associated protein MTA		GO:0006355 regulation of transcription, DNA-templated; GO:0007346 regulation of mitotic cell cycle; GO:0008284 positive regulation of cell population proliferation; GO:0009889 regulation of biosynthetic process; GO:0009890 negative regulation of biosynthetic process; GO:0009892 negative regulation of metabolic process; GO:0010389 regulation of G2/M transition of mitotic cell cycle; GO:0010468 reg…	GO:0005622 intracellular; GO:0005623 cell; GO:0005634 nucleus; GO:0005654 nucleoplasm; GO:0005737 cytoplasm; GO:0031974 membrane-enclosed lumen; GO:0031981 nuclear lumen; GO:0043226 organelle; GO:0043227 membrane-bounded organelle; GO:0043229 intracellular organelle; GO:0043231 intracellular membrane-bounded organelle; GO:0043233 organelle lumen; GO:0070013 intracellular organelle lumen;	GO:0005488 binding; GO:0044877 protein-containing complex binding;			K	KOG4167	Predicted DNA-binding protein, contains SANT and ELM2 domains
TGGT1_237520-t26_1-p1	400	K	Putative Myb-like DNA-binding domain protein(predict) GN=TGGT1_237520	TGGT1_237520	0.999984	0.0176276	58.313	2	TGK(1)NVEPIKPEK	-1.0941	1	nucleus	K11660	MTA; metastasis-associated protein MTA		GO:0006355 regulation of transcription, DNA-templated; GO:0007346 regulation of mitotic cell cycle; GO:0008284 positive regulation of cell population proliferation; GO:0009889 regulation of biosynthetic process; GO:0009890 negative regulation of biosynthetic process; GO:0009892 negative regulation of metabolic process; GO:0010389 regulation of G2/M transition of mitotic cell cycle; GO:0010468 reg…	GO:0005622 intracellular; GO:0005623 cell; GO:0005634 nucleus; GO:0005654 nucleoplasm; GO:0005737 cytoplasm; GO:0031974 membrane-enclosed lumen; GO:0031981 nuclear lumen; GO:0043226 organelle; GO:0043227 membrane-bounded organelle; GO:0043229 intracellular organelle; GO:0043231 intracellular membrane-bounded organelle; GO:0043233 organelle lumen; GO:0070013 intracellular organelle lumen;	GO:0005488 binding; GO:0044877 protein-containing complex binding;			K	KOG4167	Predicted DNA-binding protein, contains SANT and ELM2 domains
TGGT1_237520-t26_1-p1	180	K	Putative Myb-like DNA-binding domain protein(predict) GN=TGGT1_237520	TGGT1_237520	1	0.0166421	57.032	2	TPYAK(1)SLPAR	-2.3797	1	nucleus	K11660	MTA; metastasis-associated protein MTA		GO:0006355 regulation of transcription, DNA-templated; GO:0007346 regulation of mitotic cell cycle; GO:0008284 positive regulation of cell population proliferation; GO:0009889 regulation of biosynthetic process; GO:0009890 negative regulation of biosynthetic process; GO:0009892 negative regulation of metabolic process; GO:0010389 regulation of G2/M transition of mitotic cell cycle; GO:0010468 reg…	GO:0005622 intracellular; GO:0005623 cell; GO:0005634 nucleus; GO:0005654 nucleoplasm; GO:0005737 cytoplasm; GO:0031974 membrane-enclosed lumen; GO:0031981 nuclear lumen; GO:0043226 organelle; GO:0043227 membrane-bounded organelle; GO:0043229 intracellular organelle; GO:0043231 intracellular membrane-bounded organelle; GO:0043233 organelle lumen; GO:0070013 intracellular organelle lumen;	GO:0005488 binding; GO:0044877 protein-containing complex binding;			K	KOG4167	Predicted DNA-binding protein, contains SANT and ELM2 domains
TGGT1_238230-t26_1-p1	313	K	Ser/Thr phosphatase family protein GN=TGGT1_238230	TGGT1_238230	1	0.0511736	45.939	2	FPQK(1)SCLVTK	-2.5753	1	cytoplasm	K18328	DBR1; lariat debranching enzyme [EC:3.1.-.-]					PF00149; PF05011	Calcineurin-like phosphoesterase; Lariat debranching enzyme, C-terminal domain	A	KOG2863	RNA lariat debranching enzyme
TGGT1_239100-t26_1-p1	93	K	ribosomal protein RPS7 GN=TGGT1_239100	TGGT1_239100	1	0.0119103	79.809	2	K(1)HVVLVAQR	-1.3466	1	nucleus	K02993	RP-S7e, RPS7; small subunit ribosomal protein S7e	map03010 Ribosome						J	KOG3320	40S ribosomal protein S7
TGGT1_239260-t26_1-p1	32	K	histone H4 GN=TGGT1_239260	TGGT1_239260	1	0.00942763	66.664	2	DNIQGITK(1)PAIR	-1.9488	1	nucleus	K11254	H4; histone H4	map05034 Alcoholism; map05203 Viral carcinogenesis; map05322 Systemic lupus erythematosus		GO:0005622 intracellular; GO:0005623 cell; GO:0005634 nucleus; GO:0005694 chromosome; GO:0043226 organelle; GO:0043227 membrane-bounded organelle; GO:0043228 non-membrane-bounded organelle; GO:0043229 intracellular organelle; GO:0043231 intracellular membrane-bounded organelle; GO:0043232 intracellular non-membrane-bounded organelle;				B	KOG3467	Histone H4
TGGT1_239490-t26_1-p1	566	K	dehydrogenase E1 component family protein GN=TGGT1_239490	TGGT1_239490	1	0.00379207	74.424	2	QHYPQLK(1)EYESL	-0.25691	1	nucleus	K00166	BCKDHA, bkdA1; 2-oxoisovalerate dehydrogenase E1 component alpha subunit [EC:1.2.4.4]	map00280 Valine, leucine and isoleucine degradation; map00640 Propanoate metabolism; map01100 Metabolic pathways	GO:0006082 organic acid metabolic process; GO:0006520 cellular amino acid metabolic process; GO:0006807 nitrogen compound metabolic process; GO:0008152 metabolic process; GO:0009056 catabolic process; GO:0009063 cellular amino acid catabolic process; GO:0009081 branched-chain amino acid metabolic process; GO:0009083 branched-chain amino acid catabolic process; GO:0009987 cellular process; GO:0016…	GO:0005622 intracellular; GO:0005623 cell; GO:0005737 cytoplasm; GO:0005739 mitochondrion; GO:0005759 mitochondrial matrix; GO:0005947 mitochondrial alpha-ketoglutarate dehydrogenase complex; GO:0030062 mitochondrial tricarboxylic acid cycle enzyme complex; GO:0031974 membrane-enclosed lumen; GO:0032991 protein-containing complex; GO:0043226 organelle; GO:0043227 membrane-bounded organelle; GO:00…	GO:0003824 catalytic activity; GO:0003826 alpha-ketoacid dehydrogenase activity; GO:0003863 3-methyl-2-oxobutanoate dehydrogenase (2-methylpropanoyl-transferring) activity; GO:0016491 oxidoreductase activity; GO:0016624 oxidoreductase activity, acting on the aldehyde or oxo group of donors, disulfide as acceptor; GO:0016829 lyase activity; GO:0016830 carbon-carbon lyase activity; GO:0016831 carbo…			C	KOG1182	Branched chain alpha-keto acid dehydrogenase complex, alpha subunit
TGGT1_239490-t26_1-p1	500	K	dehydrogenase E1 component family protein GN=TGGT1_239490	TGGT1_239490	1	1.9441e-12	115.79	3	YLDNLNLWSDK(1)QDEELRK	-0.95184	1	nucleus	K00166	BCKDHA, bkdA1; 2-oxoisovalerate dehydrogenase E1 component alpha subunit [EC:1.2.4.4]	map00280 Valine, leucine and isoleucine degradation; map00640 Propanoate metabolism; map01100 Metabolic pathways	GO:0006082 organic acid metabolic process; GO:0006520 cellular amino acid metabolic process; GO:0006807 nitrogen compound metabolic process; GO:0008152 metabolic process; GO:0009056 catabolic process; GO:0009063 cellular amino acid catabolic process; GO:0009081 branched-chain amino acid metabolic process; GO:0009083 branched-chain amino acid catabolic process; GO:0009987 cellular process; GO:0016…	GO:0005622 intracellular; GO:0005623 cell; GO:0005737 cytoplasm; GO:0005739 mitochondrion; GO:0005759 mitochondrial matrix; GO:0005947 mitochondrial alpha-ketoglutarate dehydrogenase complex; GO:0030062 mitochondrial tricarboxylic acid cycle enzyme complex; GO:0031974 membrane-enclosed lumen; GO:0032991 protein-containing complex; GO:0043226 organelle; GO:0043227 membrane-bounded organelle; GO:00…	GO:0003824 catalytic activity; GO:0003826 alpha-ketoacid dehydrogenase activity; GO:0003863 3-methyl-2-oxobutanoate dehydrogenase (2-methylpropanoyl-transferring) activity; GO:0016491 oxidoreductase activity; GO:0016624 oxidoreductase activity, acting on the aldehyde or oxo group of donors, disulfide as acceptor; GO:0016829 lyase activity; GO:0016830 carbon-carbon lyase activity; GO:0016831 carbo…			C	KOG1182	Branched chain alpha-keto acid dehydrogenase complex, alpha subunit
TGGT1_239760-t26_1-p1	36	K	ribosomal protein RPL22 GN=TGGT1_239760	TGGT1_239760	1	0.0015482	62.494	2	FTVDCQK(1)PVDDNIIEAK	-0.84238	1	nucleus	K02891	RP-L22e, RPL22; large subunit ribosomal protein L22e	map03010 Ribosome						J	KOG3434	60S ribosomal protein L22
TGGT1_239820-t26_1-p1	8	K	D-3-phosphoglycerate dehydrogenase GN=TGGT1_239820	TGGT1_239820	1	4.69498e-05	113.14	2	AEATAQK(1)R	-1.7729	1	cytoplasm	K00058	serA, PHGDH; D-3-phosphoglycerate dehydrogenase / 2-oxoglutarate reductase [EC:1.1.1.95 1.1.1.399]	map00260 Glycine, serine and threonine metabolism; map00270 Cysteine and methionine metabolism; map01100 Metabolic pathways; map01200 Carbon metabolism; map01230 Biosynthesis of amino acids				PF00389; PF02826	D-isomer specific 2-hydroxyacid dehydrogenase, catalytic domain; D-isomer specific 2-hydroxyacid dehydrogenase, NAD binding domain	E	KOG0068	D-3-phosphoglycerate dehydrogenase, D-isomer-specific 2-hydroxy acid dehydrogenase superfamily
TGGT1_239820-t26_1-p1	43	K	D-3-phosphoglycerate dehydrogenase GN=TGGT1_239820	TGGT1_239820	1	0.00143031	63.397	2	LK(1)LSEEELCR	-0.021227	1	cytoplasm	K00058	serA, PHGDH; D-3-phosphoglycerate dehydrogenase / 2-oxoglutarate reductase [EC:1.1.1.95 1.1.1.399]	map00260 Glycine, serine and threonine metabolism; map00270 Cysteine and methionine metabolism; map01100 Metabolic pathways; map01200 Carbon metabolism; map01230 Biosynthesis of amino acids				PF00389; PF02826	D-isomer specific 2-hydroxyacid dehydrogenase, catalytic domain; D-isomer specific 2-hydroxyacid dehydrogenase, NAD binding domain	E	KOG0068	D-3-phosphoglycerate dehydrogenase, D-isomer-specific 2-hydroxy acid dehydrogenase superfamily
TGGT1_240550-t26_1-p1	40	K	putative copper chaperone COX17-1 GN=TGGT1_240550	TGGT1_240550	1	0.00172657	86.205	2	ICCVCK(1)ETK	-1.7334	1	extracellular	K02260	COX17; cytochrome c oxidase assembly protein subunit 17	map00190 Oxidative phosphorylation; map01100 Metabolic pathways; map04714 Thermogenesis						O	KOG3496	Cytochrome c oxidase assembly protein/Cu2+ chaperone COX17
TGGT1_240640-t26_1-p1	160	K	casein kinase I GN=TGGT1_240640	TGGT1_240640	1	0.000276508	99.589	3	YRDPK(1)TQQHIPYR	-2.5167	2	cytoplasm	K08960	CSNK1E; casein kinase 1, epsilon [EC:2.7.11.1]	map04068 FoxO signaling pathway; map04310 Wnt signaling pathway; map04340 Hedgehog signaling pathway; map04341 Hedgehog signaling pathway - fly; map04390 Hippo signaling pathway; map04391 Hippo signaling pathway - fly; map04392 Hippo signaling pathway - multiple species; map04710 Circadian rhythm; map04711 Circadian rhythm - fly	GO:0006464 cellular protein modification process; GO:0006468 protein phosphorylation; GO:0006793 phosphorus metabolic process; GO:0006796 phosphate-containing compound metabolic process; GO:0006807 nitrogen compound metabolic process; GO:0006810 transport; GO:0006897 endocytosis; GO:0007154 cell communication; GO:0007165 signal transduction; GO:0007166 cell surface receptor signaling pathway; GO:…	GO:0005622 intracellular; GO:0005623 cell; GO:0005634 nucleus; GO:0005737 cytoplasm; GO:0005794 Golgi apparatus; GO:0005813 centrosome; GO:0005815 microtubule organizing center; GO:0005856 cytoskeleton; GO:0005886 plasma membrane; GO:0012505 endomembrane system; GO:0015630 microtubule cytoskeleton; GO:0016020 membrane; GO:0042995 cell projection; GO:0043005 neuron projection; GO:0043226 organelle…	GO:0003824 catalytic activity; GO:0004672 protein kinase activity; GO:0004674 protein serine/threonine kinase activity; GO:0005488 binding; GO:0016301 kinase activity; GO:0016740 transferase activity; GO:0016772 transferase activity, transferring phosphorus-containing groups; GO:0016773 phosphotransferase activity, alcohol group as acceptor; GO:0033218 amide binding; GO:0042277 peptide binding; G…	PF00069	Protein kinase domain	T	KOG1164	Casein kinase (serine/threonine/tyrosine protein kinase)
TGGT1_242010-t26_1-p1	680	K	glucose inhibited division protein A subfamily protein GN=TGGT1_242010	TGGT1_242010	1	0.0296908	75.243	2	FK(1)TGTPAR	-3.4232	1	plasma membrane	K03495	gidA, mnmG, MTO1; tRNA uridine 5-carboxymethylaminomethyl modification enzyme					PF13932	GidA associated domain 3	J	KOG2311	NAD/FAD-utilizing protein possibly involved in translation
TGGT1_242070-t26_1-p1	25	K	cAMP-dependent protein kinase regulatory subunit GN=TGGT1_242070	TGGT1_242070	1	0.0290816	42.218	2	AEIVNEVSLAAPVVTK(1)GSK	2.0161	1	cytoplasm	K04739	PRKAR; cAMP-dependent protein kinase regulator	map04910 Insulin signaling pathway		GO:0005622 intracellular; GO:0005623 cell; GO:0005737 cytoplasm; GO:0005952 cAMP-dependent protein kinase complex; GO:0032991 protein-containing complex;	GO:0005488 binding; GO:0005515 protein binding; GO:0019899 enzyme binding; GO:0019900 kinase binding; GO:0019901 protein kinase binding; GO:0034236 protein kinase A catalytic subunit binding; GO:0042802 identical protein binding; GO:0051018 protein kinase A binding;	PF00027	Cyclic nucleotide-binding domain	T	KOG1113	cAMP-dependent protein kinase types I and II, regulatory subunit
TGGT1_242070-t26_1-p1	374	K	cAMP-dependent protein kinase regulatory subunit GN=TGGT1_242070	TGGT1_242070	1	0.000143404	146.88	2	AMK(1)QLGLDTK	-0.59913	1	cytoplasm	K04739	PRKAR; cAMP-dependent protein kinase regulator	map04910 Insulin signaling pathway		GO:0005622 intracellular; GO:0005623 cell; GO:0005737 cytoplasm; GO:0005952 cAMP-dependent protein kinase complex; GO:0032991 protein-containing complex;	GO:0005488 binding; GO:0005515 protein binding; GO:0019899 enzyme binding; GO:0019900 kinase binding; GO:0019901 protein kinase binding; GO:0034236 protein kinase A catalytic subunit binding; GO:0042802 identical protein binding; GO:0051018 protein kinase A binding;	PF00027	Cyclic nucleotide-binding domain	T	KOG1113	cAMP-dependent protein kinase types I and II, regulatory subunit
TGGT1_242070-t26_1-p1	381	K	cAMP-dependent protein kinase regulatory subunit GN=TGGT1_242070	TGGT1_242070	1	0.0132786	53.028	2	QLGLDTK(1)YLDK	1.114	1	cytoplasm	K04739	PRKAR; cAMP-dependent protein kinase regulator	map04910 Insulin signaling pathway		GO:0005622 intracellular; GO:0005623 cell; GO:0005737 cytoplasm; GO:0005952 cAMP-dependent protein kinase complex; GO:0032991 protein-containing complex;	GO:0005488 binding; GO:0005515 protein binding; GO:0019899 enzyme binding; GO:0019900 kinase binding; GO:0019901 protein kinase binding; GO:0034236 protein kinase A catalytic subunit binding; GO:0042802 identical protein binding; GO:0051018 protein kinase A binding;	PF00027	Cyclic nucleotide-binding domain	T	KOG1113	cAMP-dependent protein kinase types I and II, regulatory subunit
TGGT1_242330-t26_1-p1	51	K	ribosomal protein RPS5 GN=TGGT1_242330	TGGT1_242330	1	0.0211544	44.82	2	K(1)AMCPIVER	-3.6978	1	cytoplasm	K02989	RP-S5e, RPS5; small subunit ribosomal protein S5e	map03010 Ribosome				PF00177	Ribosomal protein S7p/S5e	J	KOG3291	Ribosomal protein S7
TGGT1_242460-t26_1-p1	155	K	mitochondrial carrier superfamily protein GN=TGGT1_242460	TGGT1_242460	1	0.000638115	100.56	2	NK(1)GSFGSAGAPVAAVSR	-1.7855	1	extracellular	K15111	SLC25A26; solute carrier family 25 (mitochondrial S-adenosylmethionine transporter), member 26							C	KOG0768	Mitochondrial carrier protein PET8
TGGT1_243580-t26_1-p1	151	K	putative Hit family protein involved in cell-cycle regulation GN=TGGT1_243580	TGGT1_243580	1	0.00050994	85.716	2	ILDGK(1)IPCHK	-1.2341	1	mitochondria	K11206	NIT1, ybeM; deaminated glutathione amidase [EC:3.5.1.128]		GO:0006139 nucleobase-containing compound metabolic process; GO:0006163 purine nucleotide metabolic process; GO:0006195 purine nucleotide catabolic process; GO:0006355 regulation of transcription, DNA-templated; GO:0006725 cellular aromatic compound metabolic process; GO:0006753 nucleoside phosphate metabolic process; GO:0006793 phosphorus metabolic process; GO:0006796 phosphate-containing compou…	GO:0000118 histone deacetylase complex; GO:0005622 intracellular; GO:0005623 cell; GO:0005634 nucleus; GO:0005654 nucleoplasm; GO:0005737 cytoplasm; GO:0005829 cytosol; GO:0005856 cytoskeleton; GO:0005886 plasma membrane; GO:0016020 membrane; GO:0031974 membrane-enclosed lumen; GO:0031981 nuclear lumen; GO:0032991 protein-containing complex; GO:0043226 organelle; GO:0043227 membrane-bounded organ…	GO:0003824 catalytic activity; GO:0005080 protein kinase C binding; GO:0005488 binding; GO:0005515 protein binding; GO:0016787 hydrolase activity; GO:0019899 enzyme binding; GO:0019900 kinase binding; GO:0019901 protein kinase binding;	PF01230	HIT domain	T	KOG3275	Zinc-binding protein of the histidine triad (HIT) family
TGGT1_243620-t26_1-p1	155	K	Breast carcinoma amplified sequence protein 2(predict) GN=TGGT1_243620	TGGT1_243620	1	0.029986	53.051	2	LYEAAPAPPK(1)SGDTAEWR	-5.3248	1	nucleus									A	KOG3096	Spliceosome-associated coiled-coil protein
TGGT1_243730-t26_1-p1	144	K	rhoptry protein ROP9 GN=TGGT1_243730	TGGT1_243730	1	0.0159788	74.524	2	HPCLK(1)TLAAAVER	-2.9311	1	mitochondria
TGGT1_243800-t26_1-p1	708	K	putative long-chain fatty acid CoA ligase GN=TGGT1_243800	TGGT1_243800	1	0.00026029	93.467	2	GFEVVK(1)HFR	0.013265	1	cytoplasm	K01897	ACSL, fadD; long-chain acyl-CoA synthetase [EC:6.2.1.3]	map00061 Fatty acid biosynthesis; map00071 Fatty acid degradation; map01100 Metabolic pathways; map01212 Fatty acid metabolism; map03320 PPAR signaling pathway; map04146 Peroxisome; map04216 Ferroptosis; map04714 Thermogenesis; map04920 Adipocytokine signaling pathway						I	KOG1256	Long-chain acyl-CoA synthetases (AMP-forming)
TGGT1_244150-t26_1-p1	294	K	glycerate kinase GN=TGGT1_244150	TGGT1_244150	1	0.000187363	81.335	2	LVEWQVEEK(1)AR	-2.321	1	cytoplasm									G	KOG2878	Predicted kinase
TGGT1_244380-t26_1-p1	86	K	cactin GN=TGGT1_244380	TGGT1_244380	1	1.41274e-09	133.98	2	K(1)NQLLQAAGQK	-1.3088	1	nucleus				GO:0007346 regulation of mitotic cell cycle; GO:0009987 cellular process; GO:0010389 regulation of G2/M transition of mitotic cell cycle; GO:0010468 regulation of gene expression; GO:0010564 regulation of cell cycle process; GO:0010971 positive regulation of G2/M transition of mitotic cell cycle; GO:0016043 cellular component organization; GO:0019222 regulation of metabolic process; GO:0022607 ce…	GO:0005622 intracellular; GO:0005623 cell; GO:0005634 nucleus; GO:0043226 organelle; GO:0043227 membrane-bounded organelle; GO:0043229 intracellular organelle; GO:0043231 intracellular membrane-bounded organelle;		PF09732	Cactus-binding C-terminus of cactin protein	T	KOG2370	Cactin
TGGT1_244380-t26_1-p1	96	K	cactin GN=TGGT1_244380	TGGT1_244380	1	0.00375429	72.042	2	NQLLQAAGQK(1)GK	-2.3393	1	nucleus				GO:0007346 regulation of mitotic cell cycle; GO:0009987 cellular process; GO:0010389 regulation of G2/M transition of mitotic cell cycle; GO:0010468 regulation of gene expression; GO:0010564 regulation of cell cycle process; GO:0010971 positive regulation of G2/M transition of mitotic cell cycle; GO:0016043 cellular component organization; GO:0019222 regulation of metabolic process; GO:0022607 ce…	GO:0005622 intracellular; GO:0005623 cell; GO:0005634 nucleus; GO:0043226 organelle; GO:0043227 membrane-bounded organelle; GO:0043229 intracellular organelle; GO:0043231 intracellular membrane-bounded organelle;		PF09732	Cactus-binding C-terminus of cactin protein	T	KOG2370	Cactin
TGGT1_244380-t26_1-p1	111	K	cactin GN=TGGT1_244380	TGGT1_244380	1	0.000815805	103.87	2	SK(1)VQEIENVK	-1.138	1	nucleus				GO:0007346 regulation of mitotic cell cycle; GO:0009987 cellular process; GO:0010389 regulation of G2/M transition of mitotic cell cycle; GO:0010468 regulation of gene expression; GO:0010564 regulation of cell cycle process; GO:0010971 positive regulation of G2/M transition of mitotic cell cycle; GO:0016043 cellular component organization; GO:0019222 regulation of metabolic process; GO:0022607 ce…	GO:0005622 intracellular; GO:0005623 cell; GO:0005634 nucleus; GO:0043226 organelle; GO:0043227 membrane-bounded organelle; GO:0043229 intracellular organelle; GO:0043231 intracellular membrane-bounded organelle;		PF09732	Cactus-binding C-terminus of cactin protein	T	KOG2370	Cactin
TGGT1_244380-t26_1-p1	109	K	cactin GN=TGGT1_244380	TGGT1_244380	1	2.1039e-09	131.54	2	TTVAALIHSSK(1)SK	-1.2352	1	nucleus				GO:0007346 regulation of mitotic cell cycle; GO:0009987 cellular process; GO:0010389 regulation of G2/M transition of mitotic cell cycle; GO:0010468 regulation of gene expression; GO:0010564 regulation of cell cycle process; GO:0010971 positive regulation of G2/M transition of mitotic cell cycle; GO:0016043 cellular component organization; GO:0019222 regulation of metabolic process; GO:0022607 ce…	GO:0005622 intracellular; GO:0005623 cell; GO:0005634 nucleus; GO:0043226 organelle; GO:0043227 membrane-bounded organelle; GO:0043229 intracellular organelle; GO:0043231 intracellular membrane-bounded organelle;		PF09732	Cactus-binding C-terminus of cactin protein	T	KOG2370	Cactin
TGGT1_244560-t26_1-p1	242	K	putative heat shock protein 90 GN=TGGT1_244560	TGGT1_244560	1	0.00689984	94.806	2	FHVAK(1)DPR	-1.5932	1	endoplasmic reticulum	K09487	HSP90B, TRA1; heat shock protein 90kDa beta	map04141 Protein processing in endoplasmic reticulum; map04151 PI3K-Akt signaling pathway; map04657 IL-17 signaling pathway; map04915 Estrogen signaling pathway; map04918 Thyroid hormone synthesis; map05200 Pathways in cancer; map05215 Prostate cancer; map05418 Fluid shear stress and atherosclerosis				PF02518	Histidine kinase-, DNA gyrase B-, and HSP90-like ATPase	O	KOG0019	Molecular chaperone (HSP90 family)
TGGT1_244560-t26_1-p1	489	K	putative heat shock protein 90 GN=TGGT1_244560	TGGT1_244560	1	0.016145	105.04	2	K(1)TLDTMR	-1.1916	2	endoplasmic reticulum	K09487	HSP90B, TRA1; heat shock protein 90kDa beta	map04141 Protein processing in endoplasmic reticulum; map04151 PI3K-Akt signaling pathway; map04657 IL-17 signaling pathway; map04915 Estrogen signaling pathway; map04918 Thyroid hormone synthesis; map05200 Pathways in cancer; map05215 Prostate cancer; map05418 Fluid shear stress and atherosclerosis				PF02518	Histidine kinase-, DNA gyrase B-, and HSP90-like ATPase	O	KOG0019	Molecular chaperone (HSP90 family)
TGGT1_244560-t26_1-p1	546	K	putative heat shock protein 90 GN=TGGT1_244560	TGGT1_244560	1	0.0016079	84.309	2	NLK(1)LGCYEDDTNR	1.8578	1	endoplasmic reticulum	K09487	HSP90B, TRA1; heat shock protein 90kDa beta	map04141 Protein processing in endoplasmic reticulum; map04151 PI3K-Akt signaling pathway; map04657 IL-17 signaling pathway; map04915 Estrogen signaling pathway; map04918 Thyroid hormone synthesis; map05200 Pathways in cancer; map05215 Prostate cancer; map05418 Fluid shear stress and atherosclerosis				PF02518	Histidine kinase-, DNA gyrase B-, and HSP90-like ATPase	O	KOG0019	Molecular chaperone (HSP90 family)
TGGT1_244690-t26_1-p1	238	K	hypothetical protein GN=TGGT1_244690	TGGT1_244690	1	0.0227531	110.22	2	K(1)TDLQER	-2.4128	1	nucleus
TGGT1_244870A-t26_1-p1	33	K	putative quinone oxidoreductase GN=TGGT1_244870A	TGGT1_244870A	1	1.30013e-08	63.421	3	AVLVDAAPLSGPPAVEAK(1)NQQSFK	0.36499	1	mitochondria	K10133	TP53I3; tumor protein p53-inducible protein 3 [EC:1.-.-.-]	map04115 p53 signaling pathway				PF08240	Alcohol dehydrogenase GroES-like domain	C	KOG1198	Zinc-binding oxidoreductase
TGGT1_244880-t26_1-p1	190	K	DNA-directed RNA polymerase I RPA1 GN=TGGT1_244880	TGGT1_244880	1	0.0380634	65.313	2	K(1)IEEELQR	-0.71605	1	cytoplasm	K02999	RPA1, POLR1A; DNA-directed RNA polymerase I subunit RPA1 [EC:2.7.7.6]	map03020 RNA polymerase				PF04997; PF00623; PF04983; PF05000; PF04998	RNA polymerase Rpb1, domain 1; RNA polymerase Rpb1, domain 2; RNA polymerase Rpb1, domain 3; RNA polymerase Rpb1, domain 4; RNA polymerase Rpb1, domain 5	K	KOG0262	RNA polymerase I, large subunit
TGGT1_245460-t26_1-p1	146	K	ribosomal protein RPS8 GN=TGGT1_245460	TGGT1_245460	1	1.22918e-09	154.35	2	HTLCLQNK(1)HR	-0.67434	2	nucleus	K02995	RP-S8e, RPS8; small subunit ribosomal protein S8e	map03010 Ribosome						J	KOG3283	40S ribosomal protein S8
TGGT1_245460-t26_1-p1	125	K	ribosomal protein RPS8 GN=TGGT1_245460	TGGT1_245460	1	0.00188408	78.932	2	K(1)AGQEEEGSGK	-2.8685	1	nucleus	K02995	RP-S8e, RPS8; small subunit ribosomal protein S8e	map03010 Ribosome						J	KOG3283	40S ribosomal protein S8
TGGT1_245460-t26_1-p1	123	K	ribosomal protein RPS8 GN=TGGT1_245460	TGGT1_245460	1	0.0394804	50.834	2	SFYGLDLGK(1)K	0.64805	1	nucleus	K02995	RP-S8e, RPS8; small subunit ribosomal protein S8e	map03010 Ribosome						J	KOG3283	40S ribosomal protein S8
TGGT1_245460-t26_1-p1	138	K	ribosomal protein RPS8 GN=TGGT1_245460	TGGT1_245460	1	0.000338199	110.88	2	VSK(1)HTLCLQNK	-1.3315	2	nucleus	K02995	RP-S8e, RPS8; small subunit ribosomal protein S8e	map03010 Ribosome						J	KOG3283	40S ribosomal protein S8
TGGT1_246100-t26_1-p1	303	K	putative phosducin GN=TGGT1_246100	TGGT1_246100	1	0.00367074	75.474	2	TK(1)GYSSLGFDR	1.72	1	nucleus							PF02114	Phosducin	T	KOG3170	Conserved phosducin-like protein
TGGT1_246170-t26_1-p1	1284	K	ARID/BRIGHT DNA binding domain-containing protein GN=TGGT1_246170	TGGT1_246170	1	0.0623484	56.014	2	K(1)ASPLEK	-3.3818	1	cytoplasm							PF01388	ARID/BRIGHT DNA binding domain
TGGT1_246170-t26_1-p1	2001	K	ARID/BRIGHT DNA binding domain-containing protein GN=TGGT1_246170	TGGT1_246170	1	0.00942763	58.889	2	LDSDASSGK(1)MPR	-4.8915	1	cytoplasm							PF01388	ARID/BRIGHT DNA binding domain
TGGT1_246500-t26_1-p1	548	K	surp module domain-containing protein GN=TGGT1_246500	TGGT1_246500	1	0.00992833	57.003	2	K(1)APSPPVAPAPPAK	-1.434	1	nucleus	K12825	SF3A1, SAP114; splicing factor 3A subunit 1	map03040 Spliceosome		GO:0005622 intracellular; GO:0005623 cell; GO:0005634 nucleus; GO:0005654 nucleoplasm; GO:0031974 membrane-enclosed lumen; GO:0031981 nuclear lumen; GO:0043226 organelle; GO:0043227 membrane-bounded organelle; GO:0043229 intracellular organelle; GO:0043231 intracellular membrane-bounded organelle; GO:0043233 organelle lumen; GO:0070013 intracellular organelle lumen;				A	KOG0007	Splicing factor 3a, subunit 1
TGGT1_246970-t26_1-p1	1342	K	3'-5' exonuclease domain-containing protein GN=TGGT1_246970	TGGT1_246970	1	0.0055235	92.428	2	DSIQEGK(1)TAFR	-1.3716	1	nucleus	K12591	RRP6, EXOSC10; exosome complex exonuclease RRP6 [EC:3.1.13.-]	map03018 RNA degradation				PF01612; PF00570	3'-5' exonuclease; HRDC domain	L	KOG2206	Exosome 3'-5' exoribonuclease complex, subunit PM/SCL-100 (Rrp6)
TGGT1_247450-t26_1-p1	2251	K	trithorax group protein osa-like(predict) GN=TGGT1_247450	TGGT1_247450	1	0.00518206	85.716	2	AAVAQK(1)ALLAAR	-2.2424	1	nucleus
TGGT1_247470-t26_1-p1	150	K	putative nucleolar protein GN=TGGT1_247470	TGGT1_247470	1	4.44692e-09	141.44	2	LAK(1)QLGELPIEK	1.0046	1	nucleus	K14564	NOP56; nucleolar protein 56	map03008 Ribosome biogenesis in eukaryotes				PF08156	NOP5NT (NUC127) domain	AJ	KOG2573	Ribosome biogenesis protein - Nop56p/Sik1p
TGGT1_247510-t26_1-p1	70	K	fructose-bisphospatase II GN=TGGT1_247510	TGGT1_247510	1	0.0121395	74.486	2	LLTAIK(1)LAAK	-0.19172	1	cytoplasm	K03841	FBP, fbp; fructose-1,6-bisphosphatase I [EC:3.1.3.11]	map00010 Glycolysis / Gluconeogenesis; map00030 Pentose phosphate pathway; map00051 Fructose and mannose metabolism; map01100 Metabolic pathways; map01200 Carbon metabolism; map04152 AMPK signaling pathway; map04910 Insulin signaling pathway; map04922 Glucagon signaling pathway				PF00316	Fructose-1-6-bisphosphatase	G	KOG1458	Fructose-1,6-bisphosphatase
TGGT1_247730-t26_1-p1	402	K	AP2 domain transcription factor AP2XII-5 GN=TGGT1_247730	TGGT1_247730	1	1.04098e-05	86.798	2	SEK(1)TSLLCGGSVTGSGGGER	-4.2611	1	nucleus							PF00847	AP2 domain
TGGT1_247730-t26_1-p1	323	K	AP2 domain transcription factor AP2XII-5 GN=TGGT1_247730	TGGT1_247730	1	0.00553642	61.48	2	TMNK(1)YFPVYK	-2.1269	1	nucleus							PF00847	AP2 domain
TGGT1_247730-t26_1-p1	329	K	AP2 domain transcription factor AP2XII-5 GN=TGGT1_247730	TGGT1_247730	1	0.0392806	47.334	2	YFPVYK(1)YGFDGAR	-0.73269	1	nucleus							PF00847	AP2 domain
TGGT1_248290-t26_1-p1	74	K	WD domain, G-beta repeat-containing protein GN=TGGT1_248290	TGGT1_248290	1	7.98752e-05	110.44	2	QK(1)LQAAASGGTAAGK	-1.5661	1	nucleus
TGGT1_248340-t26_1-p1	51	K	GTP-binding nuclear protein ran/tc4 GN=TGGT1_248340	TGGT1_248340	1	0.00210597	119.07	2	HLTGEFEK(1)K	-1.1689	1	cytoplasm	K07936	RAN; GTP-binding nuclear protein Ran	map03008 Ribosome biogenesis in eukaryotes; map03013 RNA transport; map05166 Human T-cell leukemia virus 1 infection				PF00071	Ras family	U	KOG0096	GTPase Ran/TC4/GSP1 (nuclear protein transport pathway), small G protein superfamily
TGGT1_248340-t26_1-p1	52	K	GTP-binding nuclear protein ran/tc4 GN=TGGT1_248340	TGGT1_248340	1	0.00230005	79.889	3	K(1)YIPTLGVEVHPLK	0.085314	1	cytoplasm	K07936	RAN; GTP-binding nuclear protein Ran	map03008 Ribosome biogenesis in eukaryotes; map03013 RNA transport; map05166 Human T-cell leukemia virus 1 infection				PF00071	Ras family	U	KOG0096	GTPase Ran/TC4/GSP1 (nuclear protein transport pathway), small G protein superfamily
TGGT1_248700-t26_1-p1	67	K	alveolin domain containing intermediate filament IMC12 GN=TGGT1_248700	TGGT1_248700	1	0.00120192	65.12	3	K(1)VEVEGVHEVPIIKPR	-0.29984	1	cytoplasm
TGGT1_248800-t26_1-p1	680	K	hypothetical protein GN=TGGT1_248800	TGGT1_248800	1	0.000844351	84.368	2	HLQK(1)AALPCR	-4.132	1	nucleus
TGGT1_248810-t26_1-p1	330	K	nuclear factor NF7 GN=TGGT1_248810	TGGT1_248810	1	0.000212706	112.8	2	PVQK(1)AAATFK	-0.66855	1	nucleus
TGGT1_248880-t26_1-p1	260	K	GTPase RAB7 GN=TGGT1_248880	TGGT1_248880	1	0.000332627	117.77	2	FSNQYK(1)ATIGADFLTK	0.47351	1	nucleus	K07897	RAB7A; Ras-related protein Rab-7A	map04137 Mitophagy - animal; map04140 Autophagy - animal; map04144 Endocytosis; map04145 Phagosome; map05132 Salmonella infection; map05146 Amoebiasis; map05152 Tuberculosis	GO:0001845 phagolysosome assembly; GO:0001894 tissue homeostasis; GO:0006810 transport; GO:0006873 cellular ion homeostasis; GO:0006885 regulation of pH; GO:0006897 endocytosis; GO:0006906 vesicle fusion; GO:0006909 phagocytosis; GO:0006914 autophagy; GO:0006996 organelle organization; GO:0007033 vacuole organization; GO:0007040 lysosome organization; GO:0008152 metabolic process; GO:0009056 cata…	GO:0000306 extrinsic component of vacuolar membrane; GO:0000323 lytic vacuole; GO:0005622 intracellular; GO:0005623 cell; GO:0005737 cytoplasm; GO:0005764 lysosome; GO:0005765 lysosomal membrane; GO:0005768 endosome; GO:0005770 late endosome; GO:0005773 vacuole; GO:0005774 vacuolar membrane; GO:0005811 lipid droplet; GO:0010008 endosome membrane; GO:0012505 endomembrane system; GO:0016020 membran…	GO:0000166 nucleotide binding; GO:0001882 nucleoside binding; GO:0001883 purine nucleoside binding; GO:0003824 catalytic activity; GO:0003924 GTPase activity; GO:0005488 binding; GO:0005515 protein binding; GO:0005525 GTP binding; GO:0016462 pyrophosphatase activity; GO:0016787 hydrolase activity; GO:0016817 hydrolase activity, acting on acid anhydrides; GO:0016818 hydrolase activity, acting on a…	PF00071	Ras family	U	KOG0394	Ras-related GTPase
TGGT1_248880-t26_1-p1	254	K	GTPase RAB7 GN=TGGT1_248880	TGGT1_248880	1	0.0366648	90.308	2	K(1)FSNQYK	-1.1185	1	nucleus	K07897	RAB7A; Ras-related protein Rab-7A	map04137 Mitophagy - animal; map04140 Autophagy - animal; map04144 Endocytosis; map04145 Phagosome; map05132 Salmonella infection; map05146 Amoebiasis; map05152 Tuberculosis	GO:0001845 phagolysosome assembly; GO:0001894 tissue homeostasis; GO:0006810 transport; GO:0006873 cellular ion homeostasis; GO:0006885 regulation of pH; GO:0006897 endocytosis; GO:0006906 vesicle fusion; GO:0006909 phagocytosis; GO:0006914 autophagy; GO:0006996 organelle organization; GO:0007033 vacuole organization; GO:0007040 lysosome organization; GO:0008152 metabolic process; GO:0009056 cata…	GO:0000306 extrinsic component of vacuolar membrane; GO:0000323 lytic vacuole; GO:0005622 intracellular; GO:0005623 cell; GO:0005737 cytoplasm; GO:0005764 lysosome; GO:0005765 lysosomal membrane; GO:0005768 endosome; GO:0005770 late endosome; GO:0005773 vacuole; GO:0005774 vacuolar membrane; GO:0005811 lipid droplet; GO:0010008 endosome membrane; GO:0012505 endomembrane system; GO:0016020 membran…	GO:0000166 nucleotide binding; GO:0001882 nucleoside binding; GO:0001883 purine nucleoside binding; GO:0003824 catalytic activity; GO:0003924 GTPase activity; GO:0005488 binding; GO:0005515 protein binding; GO:0005525 GTP binding; GO:0016462 pyrophosphatase activity; GO:0016787 hydrolase activity; GO:0016817 hydrolase activity, acting on acid anhydrides; GO:0016818 hydrolase activity, acting on a…	PF00071	Ras family	U	KOG0394	Ras-related GTPase
TGGT1_249180-t26_1-p1	59	K	bifunctional dihydrofolate reductase-thymidylate synthase GN=TGGT1_249180	TGGT1_249180	1	1.37488e-10	167.01	2	FAK(1)TGDSGLPSPSVGK	-0.28776	1	cytoplasm,mitochondria	K00560	thyA, TYMS; thymidylate synthase [EC:2.1.1.45]	map00240 Pyrimidine metabolism; map00670 One carbon pool by folate; map01100 Metabolic pathways; map01523 Antifolate resistance	GO:0000082 G1/S transition of mitotic cell cycle; GO:0000083 regulation of transcription involved in G1/S transition of mitotic cell cycle; GO:0000278 mitotic cell cycle; GO:0006082 organic acid metabolic process; GO:0006139 nucleobase-containing compound metabolic process; GO:0006220 pyrimidine nucleotide metabolic process; GO:0006221 pyrimidine nucleotide biosynthetic process; GO:0006231 dTMP b…	GO:0005622 intracellular; GO:0005623 cell; GO:0005634 nucleus; GO:0005737 cytoplasm; GO:0005739 mitochondrion; GO:0005740 mitochondrial envelope; GO:0005743 mitochondrial inner membrane; GO:0005759 mitochondrial matrix; GO:0005829 cytosol; GO:0016020 membrane; GO:0019866 organelle inner membrane; GO:0031090 organelle membrane; GO:0031966 mitochondrial membrane; GO:0031967 organelle envelope; GO:0…	GO:0000900 translation repressor activity, mRNA regulatory element binding; GO:0003676 nucleic acid binding; GO:0003723 RNA binding; GO:0003729 mRNA binding; GO:0003824 catalytic activity; GO:0004799 thymidylate synthase activity; GO:0005488 binding; GO:0005542 folic acid binding; GO:0008144 drug binding; GO:0008168 methyltransferase activity; GO:0016740 transferase activity; GO:0016741 transfera…	PF00186; PF00303	Dihydrofolate reductase; Thymidylate synthase	H	KOG1324	Dihydrofolate reductase
TGGT1_249240-t26_1-p1	22	K	putative calmodulin GN=TGGT1_249240	TGGT1_249240	1	7.76873e-11	157.67	2	EAFSLFDK(1)DGDGTITTK	-0.24477	1	cytoplasm	K02183	CALM; calmodulin	map04014 Ras signaling pathway; map04015 Rap1 signaling pathway; map04020 Calcium signaling pathway; map04022 cGMP-PKG signaling pathway; map04024 cAMP signaling pathway; map04070 Phosphatidylinositol signaling system; map04114 Oocyte meiosis; map04218 Cellular senescence; map04261 Adrenergic signaling in cardiomyocytes; map04270 Vascular smooth muscle contraction; map04371 Apelin signaling pathw…				PF13499	EF-hand domain pair	T	KOG0027	Calmodulin and related proteins (EF-Hand superfamily)
TGGT1_249390-t26_1-p1	850	K	glutamate/leucine/phenylalanine/valine dehydrogenase family protein GN=TGGT1_249390	TGGT1_249390	1	0.0109448	57.032	2	NLK(1)EEEVTR	-1.0881	1	mitochondria							PF00208	Glutamate/Leucine/Phenylalanine/Valine dehydrogenase	E	KOG2250	Glutamate/leucine/phenylalanine/valine dehydrogenases
TGGT1_249530-t26_1-p1	403	K	putative exportin 1 GN=TGGT1_249530	TGGT1_249530	1	0.00343808	79.889	2	LLNEVHEVVK(1)R	-0.064139	1	cytoplasm	K14290	XPO1, CRM1; exportin-1	map03008 Ribosome biogenesis in eukaryotes; map03013 RNA transport; map04013 MAPK signaling pathway - fly; map05164 Influenza A; map05166 Human T-cell leukemia virus 1 infection						UY	KOG2020	Nuclear transport receptor CRM1/MSN5 (importin beta superfamily)
TGGT1_249740-t26_1-p1	95	K	translation machinery associated tma7 protein GN=TGGT1_249740	TGGT1_249740	1	1.42859e-05	110.91	2	K(1)ASCEDETDMEFK	-2.0033	2	nucleus
TGGT1_249900-t26_1-p1	11	K	putative adenine nucleotide translocator GN=TGGT1_249900	TGGT1_249900	1	1.91727e-06	133.76	2	AAPTVSAGGK(1)EK	0.87987	2	cytoplasm	K05863	SLC25A4S, ANT; solute carrier family 25 (mitochondrial adenine nucleotide translocator), member 4/5/6/31	map04020 Calcium signaling pathway; map04022 cGMP-PKG signaling pathway; map04217 Necroptosis; map04218 Cellular senescence; map05012 Parkinson disease; map05016 Huntington disease; map05164 Influenza A; map05166 Human T-cell leukemia virus 1 infection	GO:0006810 transport; GO:0006811 ion transport; GO:0006820 anion transport; GO:0006839 mitochondrial transport; GO:0006855 drug transmembrane transport; GO:0006862 nucleotide transport; GO:0006996 organelle organization; GO:0007005 mitochondrion organization; GO:0007006 mitochondrial membrane organization; GO:0009987 cellular process; GO:0015711 organic anion transport; GO:0015748 organophosphate…	GO:0005622 intracellular; GO:0005623 cell; GO:0005737 cytoplasm; GO:0005739 mitochondrion; GO:0005740 mitochondrial envelope; GO:0005743 mitochondrial inner membrane; GO:0016020 membrane; GO:0016021 integral component of membrane; GO:0019866 organelle inner membrane; GO:0031090 organelle membrane; GO:0031224 intrinsic component of membrane; GO:0031300 intrinsic component of organelle membrane; GO…	GO:0000295 adenine nucleotide transmembrane transporter activity; GO:0005215 transporter activity; GO:0005346 purine ribonucleotide transmembrane transporter activity; GO:0005347 ATP transmembrane transporter activity; GO:0005471 ATP:ADP antiporter activity; GO:0008509 anion transmembrane transporter activity; GO:0008514 organic anion transmembrane transporter activity; GO:0015075 ion transmembra…			C	KOG0749	Mitochondrial ADP/ATP carrier proteins
TGGT1_249900-t26_1-p1	179	K	putative adenine nucleotide translocator GN=TGGT1_249900	TGGT1_249900	1	0.000371682	99.174	2	EFTGLVDCLGK(1)IFR	0.97415	1	cytoplasm	K05863	SLC25A4S, ANT; solute carrier family 25 (mitochondrial adenine nucleotide translocator), member 4/5/6/31	map04020 Calcium signaling pathway; map04022 cGMP-PKG signaling pathway; map04217 Necroptosis; map04218 Cellular senescence; map05012 Parkinson disease; map05016 Huntington disease; map05164 Influenza A; map05166 Human T-cell leukemia virus 1 infection	GO:0006810 transport; GO:0006811 ion transport; GO:0006820 anion transport; GO:0006839 mitochondrial transport; GO:0006855 drug transmembrane transport; GO:0006862 nucleotide transport; GO:0006996 organelle organization; GO:0007005 mitochondrion organization; GO:0007006 mitochondrial membrane organization; GO:0009987 cellular process; GO:0015711 organic anion transport; GO:0015748 organophosphate…	GO:0005622 intracellular; GO:0005623 cell; GO:0005737 cytoplasm; GO:0005739 mitochondrion; GO:0005740 mitochondrial envelope; GO:0005743 mitochondrial inner membrane; GO:0016020 membrane; GO:0016021 integral component of membrane; GO:0019866 organelle inner membrane; GO:0031090 organelle membrane; GO:0031224 intrinsic component of membrane; GO:0031300 intrinsic component of organelle membrane; GO…	GO:0000295 adenine nucleotide transmembrane transporter activity; GO:0005215 transporter activity; GO:0005346 purine ribonucleotide transmembrane transporter activity; GO:0005347 ATP transmembrane transporter activity; GO:0005471 ATP:ADP antiporter activity; GO:0008509 anion transmembrane transporter activity; GO:0008514 organic anion transmembrane transporter activity; GO:0015075 ion transmembra…			C	KOG0749	Mitochondrial ADP/ATP carrier proteins
TGGT1_249900-t26_1-p1	263	K	putative adenine nucleotide translocator GN=TGGT1_249900	TGGT1_249900	1	2.69038e-52	247.66	2	K(1)GEQEIQYTGTADCWK	-2.6553	2	cytoplasm	K05863	SLC25A4S, ANT; solute carrier family 25 (mitochondrial adenine nucleotide translocator), member 4/5/6/31	map04020 Calcium signaling pathway; map04022 cGMP-PKG signaling pathway; map04217 Necroptosis; map04218 Cellular senescence; map05012 Parkinson disease; map05016 Huntington disease; map05164 Influenza A; map05166 Human T-cell leukemia virus 1 infection	GO:0006810 transport; GO:0006811 ion transport; GO:0006820 anion transport; GO:0006839 mitochondrial transport; GO:0006855 drug transmembrane transport; GO:0006862 nucleotide transport; GO:0006996 organelle organization; GO:0007005 mitochondrion organization; GO:0007006 mitochondrial membrane organization; GO:0009987 cellular process; GO:0015711 organic anion transport; GO:0015748 organophosphate…	GO:0005622 intracellular; GO:0005623 cell; GO:0005737 cytoplasm; GO:0005739 mitochondrion; GO:0005740 mitochondrial envelope; GO:0005743 mitochondrial inner membrane; GO:0016020 membrane; GO:0016021 integral component of membrane; GO:0019866 organelle inner membrane; GO:0031090 organelle membrane; GO:0031224 intrinsic component of membrane; GO:0031300 intrinsic component of organelle membrane; GO…	GO:0000295 adenine nucleotide transmembrane transporter activity; GO:0005215 transporter activity; GO:0005346 purine ribonucleotide transmembrane transporter activity; GO:0005347 ATP transmembrane transporter activity; GO:0005471 ATP:ADP antiporter activity; GO:0008509 anion transmembrane transporter activity; GO:0008514 organic anion transmembrane transporter activity; GO:0015075 ion transmembra…			C	KOG0749	Mitochondrial ADP/ATP carrier proteins
TGGT1_249900-t26_1-p1	14	K	putative adenine nucleotide translocator GN=TGGT1_249900	TGGT1_249900	1	0.000651113	123.92	2	K(1)GNADSQLMNTAK	-1.138	2	cytoplasm	K05863	SLC25A4S, ANT; solute carrier family 25 (mitochondrial adenine nucleotide translocator), member 4/5/6/31	map04020 Calcium signaling pathway; map04022 cGMP-PKG signaling pathway; map04217 Necroptosis; map04218 Cellular senescence; map05012 Parkinson disease; map05016 Huntington disease; map05164 Influenza A; map05166 Human T-cell leukemia virus 1 infection	GO:0006810 transport; GO:0006811 ion transport; GO:0006820 anion transport; GO:0006839 mitochondrial transport; GO:0006855 drug transmembrane transport; GO:0006862 nucleotide transport; GO:0006996 organelle organization; GO:0007005 mitochondrion organization; GO:0007006 mitochondrial membrane organization; GO:0009987 cellular process; GO:0015711 organic anion transport; GO:0015748 organophosphate…	GO:0005622 intracellular; GO:0005623 cell; GO:0005737 cytoplasm; GO:0005739 mitochondrion; GO:0005740 mitochondrial envelope; GO:0005743 mitochondrial inner membrane; GO:0016020 membrane; GO:0016021 integral component of membrane; GO:0019866 organelle inner membrane; GO:0031090 organelle membrane; GO:0031224 intrinsic component of membrane; GO:0031300 intrinsic component of organelle membrane; GO…	GO:0000295 adenine nucleotide transmembrane transporter activity; GO:0005215 transporter activity; GO:0005346 purine ribonucleotide transmembrane transporter activity; GO:0005347 ATP transmembrane transporter activity; GO:0005471 ATP:ADP antiporter activity; GO:0008509 anion transmembrane transporter activity; GO:0008514 organic anion transmembrane transporter activity; GO:0015075 ion transmembra…			C	KOG0749	Mitochondrial ADP/ATP carrier proteins
TGGT1_249900-t26_1-p1	279	K	putative adenine nucleotide translocator GN=TGGT1_249900	TGGT1_249900	1	0.00107768	93.467	2	K(1)VYQQEGFK	-1.0494	1	cytoplasm	K05863	SLC25A4S, ANT; solute carrier family 25 (mitochondrial adenine nucleotide translocator), member 4/5/6/31	map04020 Calcium signaling pathway; map04022 cGMP-PKG signaling pathway; map04217 Necroptosis; map04218 Cellular senescence; map05012 Parkinson disease; map05016 Huntington disease; map05164 Influenza A; map05166 Human T-cell leukemia virus 1 infection	GO:0006810 transport; GO:0006811 ion transport; GO:0006820 anion transport; GO:0006839 mitochondrial transport; GO:0006855 drug transmembrane transport; GO:0006862 nucleotide transport; GO:0006996 organelle organization; GO:0007005 mitochondrion organization; GO:0007006 mitochondrial membrane organization; GO:0009987 cellular process; GO:0015711 organic anion transport; GO:0015748 organophosphate…	GO:0005622 intracellular; GO:0005623 cell; GO:0005737 cytoplasm; GO:0005739 mitochondrion; GO:0005740 mitochondrial envelope; GO:0005743 mitochondrial inner membrane; GO:0016020 membrane; GO:0016021 integral component of membrane; GO:0019866 organelle inner membrane; GO:0031090 organelle membrane; GO:0031224 intrinsic component of membrane; GO:0031300 intrinsic component of organelle membrane; GO…	GO:0000295 adenine nucleotide transmembrane transporter activity; GO:0005215 transporter activity; GO:0005346 purine ribonucleotide transmembrane transporter activity; GO:0005347 ATP transmembrane transporter activity; GO:0005471 ATP:ADP antiporter activity; GO:0008509 anion transmembrane transporter activity; GO:0008514 organic anion transmembrane transporter activity; GO:0015075 ion transmembra…			C	KOG0749	Mitochondrial ADP/ATP carrier proteins
TGGT1_249900-t26_1-p1	164	K	putative adenine nucleotide translocator GN=TGGT1_249900	TGGT1_249900	1	0.000287828	138.23	2	LASDVGK(1)GNER	-0.46022	1	cytoplasm	K05863	SLC25A4S, ANT; solute carrier family 25 (mitochondrial adenine nucleotide translocator), member 4/5/6/31	map04020 Calcium signaling pathway; map04022 cGMP-PKG signaling pathway; map04217 Necroptosis; map04218 Cellular senescence; map05012 Parkinson disease; map05016 Huntington disease; map05164 Influenza A; map05166 Human T-cell leukemia virus 1 infection	GO:0006810 transport; GO:0006811 ion transport; GO:0006820 anion transport; GO:0006839 mitochondrial transport; GO:0006855 drug transmembrane transport; GO:0006862 nucleotide transport; GO:0006996 organelle organization; GO:0007005 mitochondrion organization; GO:0007006 mitochondrial membrane organization; GO:0009987 cellular process; GO:0015711 organic anion transport; GO:0015748 organophosphate…	GO:0005622 intracellular; GO:0005623 cell; GO:0005737 cytoplasm; GO:0005739 mitochondrion; GO:0005740 mitochondrial envelope; GO:0005743 mitochondrial inner membrane; GO:0016020 membrane; GO:0016021 integral component of membrane; GO:0019866 organelle inner membrane; GO:0031090 organelle membrane; GO:0031224 intrinsic component of membrane; GO:0031300 intrinsic component of organelle membrane; GO…	GO:0000295 adenine nucleotide transmembrane transporter activity; GO:0005215 transporter activity; GO:0005346 purine ribonucleotide transmembrane transporter activity; GO:0005347 ATP transmembrane transporter activity; GO:0005471 ATP:ADP antiporter activity; GO:0008509 anion transmembrane transporter activity; GO:0008514 organic anion transmembrane transporter activity; GO:0015075 ion transmembra…			C	KOG0749	Mitochondrial ADP/ATP carrier proteins
TGGT1_249900-t26_1-p1	62	K	putative adenine nucleotide translocator GN=TGGT1_249900	TGGT1_249900	1	1.7943e-40	162.52	2	MLIQTQDSIPEIK(1)EGK	-1.9021	2	cytoplasm	K05863	SLC25A4S, ANT; solute carrier family 25 (mitochondrial adenine nucleotide translocator), member 4/5/6/31	map04020 Calcium signaling pathway; map04022 cGMP-PKG signaling pathway; map04217 Necroptosis; map04218 Cellular senescence; map05012 Parkinson disease; map05016 Huntington disease; map05164 Influenza A; map05166 Human T-cell leukemia virus 1 infection	GO:0006810 transport; GO:0006811 ion transport; GO:0006820 anion transport; GO:0006839 mitochondrial transport; GO:0006855 drug transmembrane transport; GO:0006862 nucleotide transport; GO:0006996 organelle organization; GO:0007005 mitochondrion organization; GO:0007006 mitochondrial membrane organization; GO:0009987 cellular process; GO:0015711 organic anion transport; GO:0015748 organophosphate…	GO:0005622 intracellular; GO:0005623 cell; GO:0005737 cytoplasm; GO:0005739 mitochondrion; GO:0005740 mitochondrial envelope; GO:0005743 mitochondrial inner membrane; GO:0016020 membrane; GO:0016021 integral component of membrane; GO:0019866 organelle inner membrane; GO:0031090 organelle membrane; GO:0031224 intrinsic component of membrane; GO:0031300 intrinsic component of organelle membrane; GO…	GO:0000295 adenine nucleotide transmembrane transporter activity; GO:0005215 transporter activity; GO:0005346 purine ribonucleotide transmembrane transporter activity; GO:0005347 ATP transmembrane transporter activity; GO:0005471 ATP:ADP antiporter activity; GO:0008509 anion transmembrane transporter activity; GO:0008514 organic anion transmembrane transporter activity; GO:0015075 ion transmembra…			C	KOG0749	Mitochondrial ADP/ATP carrier proteins
TGGT1_250770-t26_1-p1	199	K	putative eukaryotic initiation factor-4A GN=TGGT1_250770	TGGT1_250770	1	0.0540944	60.547	2	GFK(1)SQIYDVFK	-2.8273	1	nucleus	K03257	EIF4A; translation initiation factor 4A	map03013 RNA transport	GO:0006139 nucleobase-containing compound metabolic process; GO:0006412 translation; GO:0006413 translational initiation; GO:0006518 peptide metabolic process; GO:0006725 cellular aromatic compound metabolic process; GO:0006807 nitrogen compound metabolic process; GO:0008152 metabolic process; GO:0009058 biosynthetic process; GO:0009059 macromolecule biosynthetic process; GO:0009987 cellular proc…	GO:0005622 intracellular; GO:0005623 cell; GO:0005634 nucleus; GO:0005730 nucleolus; GO:0005737 cytoplasm; GO:0010494 cytoplasmic stress granule; GO:0016281 eukaryotic translation initiation factor 4F complex; GO:0031974 membrane-enclosed lumen; GO:0031981 nuclear lumen; GO:0032991 protein-containing complex; GO:0035770 ribonucleoprotein granule; GO:0036464 cytoplasmic ribonucleoprotein granule; …	GO:0003676 nucleic acid binding; GO:0003723 RNA binding; GO:0003724 RNA helicase activity; GO:0003743 translation initiation factor activity; GO:0003824 catalytic activity; GO:0004386 helicase activity; GO:0005488 binding; GO:0005515 protein binding; GO:0008135 translation factor activity, RNA binding; GO:0008186 RNA-dependent ATPase activity; GO:0016462 pyrophosphatase activity; GO:0016787 hydro…	PF00270	DEAD/DEAH box helicase	J	KOG0327	Translation initiation factor 4F, helicase subunit (eIF-4A) and related helicases
TGGT1_250770-t26_1-p1	243	K	putative eukaryotic initiation factor-4A GN=TGGT1_250770	TGGT1_250770	1	2.06882e-09	162.23	2	ILVK(1)NDELTLEGIR	-1.3876	1	nucleus	K03257	EIF4A; translation initiation factor 4A	map03013 RNA transport	GO:0006139 nucleobase-containing compound metabolic process; GO:0006412 translation; GO:0006413 translational initiation; GO:0006518 peptide metabolic process; GO:0006725 cellular aromatic compound metabolic process; GO:0006807 nitrogen compound metabolic process; GO:0008152 metabolic process; GO:0009058 biosynthetic process; GO:0009059 macromolecule biosynthetic process; GO:0009987 cellular proc…	GO:0005622 intracellular; GO:0005623 cell; GO:0005634 nucleus; GO:0005730 nucleolus; GO:0005737 cytoplasm; GO:0010494 cytoplasmic stress granule; GO:0016281 eukaryotic translation initiation factor 4F complex; GO:0031974 membrane-enclosed lumen; GO:0031981 nuclear lumen; GO:0032991 protein-containing complex; GO:0035770 ribonucleoprotein granule; GO:0036464 cytoplasmic ribonucleoprotein granule; …	GO:0003676 nucleic acid binding; GO:0003723 RNA binding; GO:0003724 RNA helicase activity; GO:0003743 translation initiation factor activity; GO:0003824 catalytic activity; GO:0004386 helicase activity; GO:0005488 binding; GO:0005515 protein binding; GO:0008135 translation factor activity, RNA binding; GO:0008186 RNA-dependent ATPase activity; GO:0016462 pyrophosphatase activity; GO:0016787 hydro…	PF00270	DEAD/DEAH box helicase	J	KOG0327	Translation initiation factor 4F, helicase subunit (eIF-4A) and related helicases
TGGT1_250770-t26_1-p1	290	K	putative eukaryotic initiation factor-4A GN=TGGT1_250770	TGGT1_250770	1	0.0586248	46.447	2	K(1)VDFLTSK	-1.5036	1	nucleus	K03257	EIF4A; translation initiation factor 4A	map03013 RNA transport	GO:0006139 nucleobase-containing compound metabolic process; GO:0006412 translation; GO:0006413 translational initiation; GO:0006518 peptide metabolic process; GO:0006725 cellular aromatic compound metabolic process; GO:0006807 nitrogen compound metabolic process; GO:0008152 metabolic process; GO:0009058 biosynthetic process; GO:0009059 macromolecule biosynthetic process; GO:0009987 cellular proc…	GO:0005622 intracellular; GO:0005623 cell; GO:0005634 nucleus; GO:0005730 nucleolus; GO:0005737 cytoplasm; GO:0010494 cytoplasmic stress granule; GO:0016281 eukaryotic translation initiation factor 4F complex; GO:0031974 membrane-enclosed lumen; GO:0031981 nuclear lumen; GO:0032991 protein-containing complex; GO:0035770 ribonucleoprotein granule; GO:0036464 cytoplasmic ribonucleoprotein granule; …	GO:0003676 nucleic acid binding; GO:0003723 RNA binding; GO:0003724 RNA helicase activity; GO:0003743 translation initiation factor activity; GO:0003824 catalytic activity; GO:0004386 helicase activity; GO:0005488 binding; GO:0005515 protein binding; GO:0008135 translation factor activity, RNA binding; GO:0008186 RNA-dependent ATPase activity; GO:0016462 pyrophosphatase activity; GO:0016787 hydro…	PF00270	DEAD/DEAH box helicase	J	KOG0327	Translation initiation factor 4F, helicase subunit (eIF-4A) and related helicases
TGGT1_250770-t26_1-p1	261	K	putative eukaryotic initiation factor-4A GN=TGGT1_250770	TGGT1_250770	1	0.00282938	66.664	2	QFYVAVEK(1)EDWK	1.3249	1	nucleus	K03257	EIF4A; translation initiation factor 4A	map03013 RNA transport	GO:0006139 nucleobase-containing compound metabolic process; GO:0006412 translation; GO:0006413 translational initiation; GO:0006518 peptide metabolic process; GO:0006725 cellular aromatic compound metabolic process; GO:0006807 nitrogen compound metabolic process; GO:0008152 metabolic process; GO:0009058 biosynthetic process; GO:0009059 macromolecule biosynthetic process; GO:0009987 cellular proc…	GO:0005622 intracellular; GO:0005623 cell; GO:0005634 nucleus; GO:0005730 nucleolus; GO:0005737 cytoplasm; GO:0010494 cytoplasmic stress granule; GO:0016281 eukaryotic translation initiation factor 4F complex; GO:0031974 membrane-enclosed lumen; GO:0031981 nuclear lumen; GO:0032991 protein-containing complex; GO:0035770 ribonucleoprotein granule; GO:0036464 cytoplasmic ribonucleoprotein granule; …	GO:0003676 nucleic acid binding; GO:0003723 RNA binding; GO:0003724 RNA helicase activity; GO:0003743 translation initiation factor activity; GO:0003824 catalytic activity; GO:0004386 helicase activity; GO:0005488 binding; GO:0005515 protein binding; GO:0008135 translation factor activity, RNA binding; GO:0008186 RNA-dependent ATPase activity; GO:0016462 pyrophosphatase activity; GO:0016787 hydro…	PF00270	DEAD/DEAH box helicase	J	KOG0327	Translation initiation factor 4F, helicase subunit (eIF-4A) and related helicases
TGGT1_250820-t26_1-p1	748	K	hypothetical protein GN=TGGT1_250820	TGGT1_250820	1	0.00190091	69.276	2	SSVFQK(1)SLWGAGK	0.27662	1	nucleus
TGGT1_251500-t26_1-p1	246	K	putative eukaryotic initiation factor-3, subunit 3 GN=TGGT1_251500	TGGT1_251500	1	0.00847652	75.243	2	AK(1)ASYPLR	-3.1157	1	plasma membrane	K03247	EIF3H; translation initiation factor 3 subunit H	map03013 RNA transport; map05162 Measles						J	KOG1560	Translation initiation factor 3, subunit h (eIF-3h)
TGGT1_251500-t26_1-p1	582	K	putative eukaryotic initiation factor-3, subunit 3 GN=TGGT1_251500	TGGT1_251500	1	2.13309e-06	74.62	2	K(1)QTPAGLSAAVAAAAADAK	-0.60397	1	plasma membrane	K03247	EIF3H; translation initiation factor 3 subunit H	map03013 RNA transport; map05162 Measles						J	KOG1560	Translation initiation factor 3, subunit h (eIF-3h)
TGGT1_251680-t26_1-p1	122	K	putative histamine-releasing factor GN=TGGT1_251680	TGGT1_251680	1	0.00574229	81.099	2	FMSGAQALVK(1)K	-0.47403	1	cytoplasm							PF00838	Translationally controlled tumour protein	DZ	KOG1727	Microtubule-binding protein (translationally controlled tumor protein)
TGGT1_251680-t26_1-p1	85	K	putative histamine-releasing factor GN=TGGT1_251680	TGGT1_251680	1	0.00880263	108.3	2	K(1)EFGTYIK	-1.7225	1	cytoplasm							PF00838	Translationally controlled tumour protein	DZ	KOG1727	Microtubule-binding protein (translationally controlled tumor protein)
TGGT1_251690-t26_1-p1	73	K	putative seryl-tRNA synthetase, cytoplasmic GN=TGGT1_251690	TGGT1_251690	1	0.065852	50.09	2	DAK(1)DPCQDLLAK	-0.12209	1	cytoplasm	K01875	SARS, serS; seryl-tRNA synthetase [EC:6.1.1.11]	map00970 Aminoacyl-tRNA biosynthesis	GO:0006082 organic acid metabolic process; GO:0006139 nucleobase-containing compound metabolic process; GO:0006399 tRNA metabolic process; GO:0006412 translation; GO:0006418 tRNA aminoacylation for protein translation; GO:0006434 seryl-tRNA aminoacylation; GO:0006518 peptide metabolic process; GO:0006520 cellular amino acid metabolic process; GO:0006725 cellular aromatic compound metabolic proces…	GO:0005622 intracellular; GO:0005623 cell; GO:0005737 cytoplasm; GO:0005739 mitochondrion; GO:0043226 organelle; GO:0043227 membrane-bounded organelle; GO:0043229 intracellular organelle; GO:0043231 intracellular membrane-bounded organelle;	GO:0000166 nucleotide binding; GO:0003824 catalytic activity; GO:0004812 aminoacyl-tRNA ligase activity; GO:0004828 serine-tRNA ligase activity; GO:0005488 binding; GO:0005524 ATP binding; GO:0008144 drug binding; GO:0016874 ligase activity; GO:0016875 ligase activity, forming carbon-oxygen bonds; GO:0017076 purine nucleotide binding; GO:0030554 adenyl nucleotide binding; GO:0032553 ribonucleotid…	PF02403; PF00587	Seryl-tRNA synthetase N-terminal domain; tRNA synthetase class II core domain (G, H, P, S and T)	J	KOG2509	Seryl-tRNA synthetase
TGGT1_251780-t26_1-p1	623	K	heat shock protein GN=TGGT1_251780	TGGT1_251780	1	0.000187363	90.142	2	DAEMYK(1)EQDEK	-0.45831	2	mitochondria	K04043	dnaK, HSPA9; molecular chaperone DnaK	map03018 RNA degradation; map04212 Longevity regulating pathway - worm; map05152 Tuberculosis	GO:0006457 protein folding; GO:0006458 'de novo' protein folding; GO:0006950 response to stress; GO:0006986 response to unfolded protein; GO:0009266 response to temperature stimulus; GO:0009408 response to heat; GO:0009628 response to abiotic stimulus; GO:0009889 regulation of biosynthetic process; GO:0009987 cellular process; GO:0010033 response to organic substance; GO:0010556 regulation of mac…	GO:0005622 intracellular; GO:0005623 cell; GO:0005737 cytoplasm; GO:0005829 cytosol; GO:0032991 protein-containing complex;	GO:0000166 nucleotide binding; GO:0003824 catalytic activity; GO:0005488 binding; GO:0005515 protein binding; GO:0005524 ATP binding; GO:0008144 drug binding; GO:0008270 zinc ion binding; GO:0016462 pyrophosphatase activity; GO:0016787 hydrolase activity; GO:0016817 hydrolase activity, acting on acid anhydrides; GO:0016818 hydrolase activity, acting on acid anhydrides, in phosphorus-containing an…			O	KOG0102	Molecular chaperones mortalin/PBP74/GRP75, HSP70 superfamily
TGGT1_251780-t26_1-p1	346	K	heat shock protein GN=TGGT1_251780	TGGT1_251780	1	1.79682e-05	150.17	2	K(1)AQGIDLTK	-2.1982	1	mitochondria	K04043	dnaK, HSPA9; molecular chaperone DnaK	map03018 RNA degradation; map04212 Longevity regulating pathway - worm; map05152 Tuberculosis	GO:0006457 protein folding; GO:0006458 'de novo' protein folding; GO:0006950 response to stress; GO:0006986 response to unfolded protein; GO:0009266 response to temperature stimulus; GO:0009408 response to heat; GO:0009628 response to abiotic stimulus; GO:0009889 regulation of biosynthetic process; GO:0009987 cellular process; GO:0010033 response to organic substance; GO:0010556 regulation of mac…	GO:0005622 intracellular; GO:0005623 cell; GO:0005737 cytoplasm; GO:0005829 cytosol; GO:0032991 protein-containing complex;	GO:0000166 nucleotide binding; GO:0003824 catalytic activity; GO:0005488 binding; GO:0005515 protein binding; GO:0005524 ATP binding; GO:0008144 drug binding; GO:0008270 zinc ion binding; GO:0016462 pyrophosphatase activity; GO:0016787 hydrolase activity; GO:0016817 hydrolase activity, acting on acid anhydrides; GO:0016818 hydrolase activity, acting on acid anhydrides, in phosphorus-containing an…			O	KOG0102	Molecular chaperones mortalin/PBP74/GRP75, HSP70 superfamily
TGGT1_251780-t26_1-p1	654	K	heat shock protein GN=TGGT1_251780	TGGT1_251780	1	0.0408394	88.921	2	QMADLK(1)DK	-3.0647	1	mitochondria	K04043	dnaK, HSPA9; molecular chaperone DnaK	map03018 RNA degradation; map04212 Longevity regulating pathway - worm; map05152 Tuberculosis	GO:0006457 protein folding; GO:0006458 'de novo' protein folding; GO:0006950 response to stress; GO:0006986 response to unfolded protein; GO:0009266 response to temperature stimulus; GO:0009408 response to heat; GO:0009628 response to abiotic stimulus; GO:0009889 regulation of biosynthetic process; GO:0009987 cellular process; GO:0010033 response to organic substance; GO:0010556 regulation of mac…	GO:0005622 intracellular; GO:0005623 cell; GO:0005737 cytoplasm; GO:0005829 cytosol; GO:0032991 protein-containing complex;	GO:0000166 nucleotide binding; GO:0003824 catalytic activity; GO:0005488 binding; GO:0005515 protein binding; GO:0005524 ATP binding; GO:0008144 drug binding; GO:0008270 zinc ion binding; GO:0016462 pyrophosphatase activity; GO:0016787 hydrolase activity; GO:0016817 hydrolase activity, acting on acid anhydrides; GO:0016818 hydrolase activity, acting on acid anhydrides, in phosphorus-containing an…			O	KOG0102	Molecular chaperones mortalin/PBP74/GRP75, HSP70 superfamily
TGGT1_251780-t26_1-p1	188	K	heat shock protein GN=TGGT1_251780	TGGT1_251780	1	0.00294798	127.94	2	YDEDAIK(1)K	-1.715	2	mitochondria	K04043	dnaK, HSPA9; molecular chaperone DnaK	map03018 RNA degradation; map04212 Longevity regulating pathway - worm; map05152 Tuberculosis	GO:0006457 protein folding; GO:0006458 'de novo' protein folding; GO:0006950 response to stress; GO:0006986 response to unfolded protein; GO:0009266 response to temperature stimulus; GO:0009408 response to heat; GO:0009628 response to abiotic stimulus; GO:0009889 regulation of biosynthetic process; GO:0009987 cellular process; GO:0010033 response to organic substance; GO:0010556 regulation of mac…	GO:0005622 intracellular; GO:0005623 cell; GO:0005737 cytoplasm; GO:0005829 cytosol; GO:0032991 protein-containing complex;	GO:0000166 nucleotide binding; GO:0003824 catalytic activity; GO:0005488 binding; GO:0005515 protein binding; GO:0005524 ATP binding; GO:0008144 drug binding; GO:0008270 zinc ion binding; GO:0016462 pyrophosphatase activity; GO:0016787 hydrolase activity; GO:0016817 hydrolase activity, acting on acid anhydrides; GO:0016818 hydrolase activity, acting on acid anhydrides, in phosphorus-containing an…			O	KOG0102	Molecular chaperones mortalin/PBP74/GRP75, HSP70 superfamily
TGGT1_251780-t26_1-p1	454	K	heat shock protein GN=TGGT1_251780	TGGT1_251780	1	0.00129248	78.932	2	VTELVK(1)QIFGK	-2.5479	1	mitochondria	K04043	dnaK, HSPA9; molecular chaperone DnaK	map03018 RNA degradation; map04212 Longevity regulating pathway - worm; map05152 Tuberculosis	GO:0006457 protein folding; GO:0006458 'de novo' protein folding; GO:0006950 response to stress; GO:0006986 response to unfolded protein; GO:0009266 response to temperature stimulus; GO:0009408 response to heat; GO:0009628 response to abiotic stimulus; GO:0009889 regulation of biosynthetic process; GO:0009987 cellular process; GO:0010033 response to organic substance; GO:0010556 regulation of mac…	GO:0005622 intracellular; GO:0005623 cell; GO:0005737 cytoplasm; GO:0005829 cytosol; GO:0032991 protein-containing complex;	GO:0000166 nucleotide binding; GO:0003824 catalytic activity; GO:0005488 binding; GO:0005515 protein binding; GO:0005524 ATP binding; GO:0008144 drug binding; GO:0008270 zinc ion binding; GO:0016462 pyrophosphatase activity; GO:0016787 hydrolase activity; GO:0016817 hydrolase activity, acting on acid anhydrides; GO:0016818 hydrolase activity, acting on acid anhydrides, in phosphorus-containing an…			O	KOG0102	Molecular chaperones mortalin/PBP74/GRP75, HSP70 superfamily
TGGT1_251810-t26_1-p1	69	K	putative translation initiation factor eIF-5A GN=TGGT1_251810	TGGT1_251810	1	0.00205732	69.276	2	AHIVGLDIFTGK(1)K	-0.33608	1	cytoplasm	K03263	EIF5A; translation initiation factor 5A			GO:0005622 intracellular; GO:0005623 cell; GO:0005737 cytoplasm;		PF01287	Eukaryotic elongation factor 5A hypusine, DNA-binding OB fold	J	KOG3271	Translation initiation factor 5A (eIF-5A)
TGGT1_251810-t26_1-p1	70	K	putative translation initiation factor eIF-5A GN=TGGT1_251810	TGGT1_251810	1	7.27592e-07	65.212	3	K(1)YEDVCPTSHNMEVPNVK	-1.5064	1	cytoplasm	K03263	EIF5A; translation initiation factor 5A			GO:0005622 intracellular; GO:0005623 cell; GO:0005737 cytoplasm;		PF01287	Eukaryotic elongation factor 5A hypusine, DNA-binding OB fold	J	KOG3271	Translation initiation factor 5A (eIF-5A)
TGGT1_251810-t26_1-p1	41	K	putative translation initiation factor eIF-5A GN=TGGT1_251810	TGGT1_251810	1	0.00447732	81.799	2	GNPCK(1)VVDYSTSK	-1.8521	1	cytoplasm	K03263	EIF5A; translation initiation factor 5A			GO:0005622 intracellular; GO:0005623 cell; GO:0005737 cytoplasm;		PF01287	Eukaryotic elongation factor 5A hypusine, DNA-binding OB fold	J	KOG3271	Translation initiation factor 5A (eIF-5A)
TGGT1_251950-t26_1-p1	315	K	ribosomal protein l7/l12 c-terminal domain-containing protein GN=TGGT1_251950	TGGT1_251950	1	0.000288335	99.855	2	AITALGLK(1)ESK	-1.3097	1	mitochondria	K02935	RP-L7, MRPL12, rplL; large subunit ribosomal protein L7/L12	map03010 Ribosome				PF00542	Ribosomal protein L7/L12 C-terminal domain	J	KOG1715	Mitochondrial/chloroplast ribosomal protein L12
TGGT1_251950-t26_1-p1	330	K	ribosomal protein l7/l12 c-terminal domain-containing protein GN=TGGT1_251950	TGGT1_251950	1	0.0620807	64.266	2	K(1)AVPAAEAEALK	-0.76817	1	mitochondria	K02935	RP-L7, MRPL12, rplL; large subunit ribosomal protein L7/L12	map03010 Ribosome				PF00542	Ribosomal protein L7/L12 C-terminal domain	J	KOG1715	Mitochondrial/chloroplast ribosomal protein L12
TGGT1_251950-t26_1-p1	154	K	ribosomal protein l7/l12 c-terminal domain-containing protein GN=TGGT1_251950	TGGT1_251950	1	0.00255599	53.363	2	LK(1)DPPEAGEDAGATAK	-3.8565	1	mitochondria	K02935	RP-L7, MRPL12, rplL; large subunit ribosomal protein L7/L12	map03010 Ribosome				PF00542	Ribosomal protein L7/L12 C-terminal domain	J	KOG1715	Mitochondrial/chloroplast ribosomal protein L12
TGGT1_252220-t26_1-p1	228	K	tetratricopeptide repeat domain containing protein GN=TGGT1_252220	TGGT1_252220	1	0.0131121	68.548	2	AAAGVK(1)TAEQPAK	-0.68207	1	cytoplasm	K09553	STIP1; stress-induced-phosphoprotein 1	map05020 Prion diseases		GO:0005622 intracellular; GO:0005623 cell; GO:0005634 nucleus; GO:0005737 cytoplasm; GO:0005794 Golgi apparatus; GO:0005829 cytosol; GO:0012505 endomembrane system; GO:0032991 protein-containing complex; GO:0043226 organelle; GO:0043227 membrane-bounded organelle; GO:0043229 intracellular organelle; GO:0043231 intracellular membrane-bounded organelle; GO:0101031 chaperone complex;	GO:0005488 binding; GO:0005515 protein binding; GO:0031072 heat shock protein binding; GO:0051879 Hsp90 protein binding;			O	KOG0548	Molecular co-chaperone STI1
TGGT1_252220-t26_1-p1	222	K	tetratricopeptide repeat domain containing protein GN=TGGT1_252220	TGGT1_252220	1	4.63787e-10	167.59	2	GSAENASATK(1)AAAGVK	-1.5633	1	cytoplasm	K09553	STIP1; stress-induced-phosphoprotein 1	map05020 Prion diseases		GO:0005622 intracellular; GO:0005623 cell; GO:0005634 nucleus; GO:0005737 cytoplasm; GO:0005794 Golgi apparatus; GO:0005829 cytosol; GO:0012505 endomembrane system; GO:0032991 protein-containing complex; GO:0043226 organelle; GO:0043227 membrane-bounded organelle; GO:0043229 intracellular organelle; GO:0043231 intracellular membrane-bounded organelle; GO:0101031 chaperone complex;	GO:0005488 binding; GO:0005515 protein binding; GO:0031072 heat shock protein binding; GO:0051879 Hsp90 protein binding;			O	KOG0548	Molecular co-chaperone STI1
TGGT1_252290-t26_1-p1	14	K	putative importin alpha GN=TGGT1_252290	TGGT1_252290	1	0.0141677	117.18	2	K(1)NFEDPR	-2.321	1	cytoplasm,nucleus	K15042	KPNA1_5_6; importin subunit alpha-5/6/7	map05164 Influenza A	GO:0006605 protein targeting; GO:0006606 protein import into nucleus; GO:0006607 NLS-bearing protein import into nucleus; GO:0006612 protein targeting to membrane; GO:0006810 transport; GO:0006886 intracellular protein transport; GO:0006913 nucleocytoplasmic transport; GO:0008104 protein localization; GO:0015031 protein transport; GO:0015833 peptide transport; GO:0017038 protein import; GO:003114…	GO:0005622 intracellular; GO:0005623 cell; GO:0005634 nucleus; GO:0005635 nuclear envelope; GO:0005643 nuclear pore; GO:0005654 nucleoplasm; GO:0005737 cytoplasm; GO:0005829 cytosol; GO:0012505 endomembrane system; GO:0031074 nucleocytoplasmic transport complex; GO:0031967 organelle envelope; GO:0031974 membrane-enclosed lumen; GO:0031975 envelope; GO:0031981 nuclear lumen; GO:0032991 protein-con…	GO:0005048 signal sequence binding; GO:0005215 transporter activity; GO:0005488 binding; GO:0005515 protein binding; GO:0008139 nuclear localization sequence binding; GO:0019904 protein domain specific binding; GO:0033218 amide binding; GO:0042277 peptide binding; GO:0097718 disordered domain specific binding;			U	KOG0166	Karyopherin (importin) alpha
TGGT1_253290-t26_1-p1	670	K	valyl-tRNA synthetase GN=TGGT1_253290	TGGT1_253290	1	0.0109448	65.404	2	LHK(1)GNLPEK	-2.5915	1	cytoplasm	K01873	VARS, valS; valyl-tRNA synthetase [EC:6.1.1.9]	map00970 Aminoacyl-tRNA biosynthesis		GO:0005622 intracellular; GO:0005623 cell; GO:0005737 cytoplasm;		PF08264	Anticodon-binding domain of tRNA	J	KOG0432	Valyl-tRNA synthetase
TGGT1_253430-t26_1-p1	121	K	putative asparagine synthetase GN=TGGT1_253430	TGGT1_253430	1	4.35743e-07	135.13	2	WK(1)TASDCQPLPSLFK	0.02663	1	extracellular	K01953	asnB, ASNS; asparagine synthase (glutamine-hydrolysing) [EC:6.3.5.4]	map00250 Alanine, aspartate and glutamate metabolism; map01100 Metabolic pathways; map01230 Biosynthesis of amino acids				PF13537; PF00733	Glutamine amidotransferase domain; Asparagine synthase	E	KOG0571	Asparagine synthase (glutamine-hydrolyzing)
TGGT1_253820-t26_1-p1	202	K	IMP2_N domain-containing protein(predict) GN=TGGT1_253820	TGGT1_253820	1	0.000110567	85.081	2	AK(1)TMDVPIFVGIAER	-1.2154	2	nucleus
TGGT1_253820-t26_1-p1	101	K	IMP2_N domain-containing protein(predict) GN=TGGT1_253820	TGGT1_253820	1	0.0177829	54.436	2	PTVK(1)VPQFK	-2.2983	1	nucleus
TGGT1_253820-t26_1-p1	106	K	IMP2_N domain-containing protein(predict) GN=TGGT1_253820	TGGT1_253820	1	0.0603515	66.664	2	VPQFK(1)YTQAEK	0.37844	1	nucleus
TGGT1_253950-t26_1-p1	102	K	putative protein fam50a GN=TGGT1_253950	TGGT1_253950	1	0.0666568	53.517	2	SLFPQK(1)FQEK	0.57903	1	nucleus	K13119	FAM50, XAP5; protein FAM50							S	KOG2894	Uncharacterized conserved protein XAP-5
TGGT1_254030-t26_1-p1	50	K	zinc finger CDGSH-type domain-containing protein GN=TGGT1_254030	TGGT1_254030	1	2.79389e-05	115.05	2	TQPWCDGAHK(1)GTPFK	-3.4904	1	peroxisome	K09580	PDIA1, P4HB; protein disulfide-isomerase A1 [EC:5.3.4.1]	map04141 Protein processing in endoplasmic reticulum				PF09360	Iron-binding zinc finger CDGSH type	S	KOG4605	Uncharacterized conserved protein containing CDGSH-type Zn-finger
TGGT1_254390-t26_1-p1	186	K	CRAL/TRIO domain-containing protein GN=TGGT1_254390	TGGT1_254390	1	0.0512954	76.605	2	K(1)YPDDPLNK	-1.5266	1	cytoplasm							PF00650	CRAL/TRIO domain	I	KOG1471	Phosphatidylinositol transfer protein SEC14 and related proteins
TGGT1_254480-t26_1-p1	807	K	WD domain, G-beta repeat-containing protein GN=TGGT1_254480	TGGT1_254480	1	0.00488733	61.48	2	SSGK(1)SLAAAR	-4.2757	1	nucleus	K15443	TRM82, WDR4; tRNA (guanine-N(7)-)-methyltransferase subunit TRM82
TGGT1_254800-t26_1-p1	36	K	hypothetical protein GN=TGGT1_254800	TGGT1_254800	1	0.026554	48.785	2	K(1)AELHNLYQR	0.21437	1	mitochondria
TGGT1_255420-t26_1-p1	72	K	IMP2_N domain-containing protein(predict) GN=TGGT1_255420	TGGT1_255420	0.999997	0.0139763	85.622	2	APIK(1)GGVFKPPQK	-1.8089	2	cytoplasm
TGGT1_255420-t26_1-p1	163	K	IMP2_N domain-containing protein(predict) GN=TGGT1_255420	TGGT1_255420	1	2.97191e-06	133.76	2	EIITK(1)QANDPEK	-1.6558	1	cytoplasm
TGGT1_255420-t26_1-p1	60	K	IMP2_N domain-containing protein(predict) GN=TGGT1_255420	TGGT1_255420	1	0.0014459	121.86	2	GSVAENK(1)TENAGIER	-4.2389	1	cytoplasm
TGGT1_255890-t26_1-p1	251	K	pyridine nucleotide-disulfide oxidoreductase domain-containing protein GN=TGGT1_255890	TGGT1_255890	1	0.00840839	44.598	2	SLPK(1)LTQQEQGR	-0.60546	1	nucleus							PF07992	Pyridine nucleotide-disulphide oxidoreductase	S	KOG1336	Monodehydroascorbate/ferredoxin reductase
TGGT1_256760-t26_1-p1	4	K	pyruvate kinase PyK1 GN=TGGT1_256760	TGGT1_256760	1	0.000105434	56.08	2	ASK(1)QPQTLSAGAVESGR	-3.7797	1	mitochondria	K00873	PK, pyk; pyruvate kinase [EC:2.7.1.40]	map00010 Glycolysis / Gluconeogenesis; map00230 Purine metabolism; map00620 Pyruvate metabolism; map01100 Metabolic pathways; map01200 Carbon metabolism; map01230 Biosynthesis of amino acids; map04922 Glucagon signaling pathway; map04930 Type II diabetes mellitus; map05165 Human papillomavirus infection; map05203 Viral carcinogenesis; map05230 Central carbon metabolism in cancer				PF02887	Pyruvate kinase, alpha/beta domain	G	KOG2323	Pyruvate kinase
TGGT1_256990-t26_1-p1	513	K	glycyl-tRNA synthetase GN=TGGT1_256990	TGGT1_256990	1	1.58929e-14	200.06	2	SAFDLTSHSK(1)VSK	-1.8697	1	mitochondria	K01880	GARS, glyS1; glycyl-tRNA synthetase [EC:6.1.1.14]	map00970 Aminoacyl-tRNA biosynthesis	GO:0006082 organic acid metabolic process; GO:0006139 nucleobase-containing compound metabolic process; GO:0006399 tRNA metabolic process; GO:0006412 translation; GO:0006418 tRNA aminoacylation for protein translation; GO:0006426 glycyl-tRNA aminoacylation; GO:0006518 peptide metabolic process; GO:0006520 cellular amino acid metabolic process; GO:0006725 cellular aromatic compound metabolic proce…	GO:0005622 intracellular; GO:0005623 cell; GO:0005737 cytoplasm; GO:0009345 glycine-tRNA ligase complex; GO:0032991 protein-containing complex; GO:1902494 catalytic complex;	GO:0000166 nucleotide binding; GO:0000287 magnesium ion binding; GO:0003824 catalytic activity; GO:0004812 aminoacyl-tRNA ligase activity; GO:0004820 glycine-tRNA ligase activity; GO:0005488 binding; GO:0005515 protein binding; GO:0005524 ATP binding; GO:0008144 drug binding; GO:0016594 glycine binding; GO:0016597 amino acid binding; GO:0016874 ligase activity; GO:0016875 ligase activity, forming…	PF00587; PF03129	tRNA synthetase class II core domain (G, H, P, S and T); Anticodon binding domain	J	KOG2298	Glycyl-tRNA synthetase and related class II tRNA synthetase
TGGT1_257340-t26_1-p1	64	K	Ras family protein GN=TGGT1_257340	TGGT1_257340	1	0.0087148	43.306	2	IK(1)LQIWDTAGQER	-4.5142	1	cytoskeleton	K07880	RAB4B; Ras-related protein Rab-4B					PF00071	Ras family	U	KOG0086	GTPase Rab4, small G protein superfamily
TGGT1_257560-t26_1-p1	119	K	WD domain, G-beta repeat-containing protein GN=TGGT1_257560	TGGT1_257560	1	0.0653429	70.67	2	AEK(1)WCLR	-1.7054	1	nucleus	K14848	RRB1, GRWD1; ribosome assembly protein RRB1							S	KOG0772	Uncharacterized conserved protein, contains WD40 repeat
TGGT1_257560-t26_1-p1	83	K	WD domain, G-beta repeat-containing protein GN=TGGT1_257560	TGGT1_257560	1	0.0423689	43.306	2	HSGFPSSLTK(1)GGR	-0.92027	1	nucleus	K14848	RRB1, GRWD1; ribosome assembly protein RRB1							S	KOG0772	Uncharacterized conserved protein, contains WD40 repeat
TGGT1_257560-t26_1-p1	901	K	WD domain, G-beta repeat-containing protein GN=TGGT1_257560	TGGT1_257560	1	0.0211874	67.881	2	K(1)LGLLDPEK	-0.074878	1	nucleus	K14848	RRB1, GRWD1; ribosome assembly protein RRB1							S	KOG0772	Uncharacterized conserved protein, contains WD40 repeat
TGGT1_257990-t26_1-p1	147	K	putative heat shock protein 101 GN=TGGT1_257990	TGGT1_257990	1	0.00319828	59.67	2	K(1)IASSDDDANFEALK	-3.1359	1	cytoplasm	K03695	clpB; ATP-dependent Clp protease ATP-binding subunit ClpB	map04213 Longevity regulating pathway - multiple species				PF00004; PF07724; PF10431	ATPase family associated with various cellular activities (AAA); AAA domain (Cdc48 subfamily); C-terminal, D2-small domain, of ClpB protein	O	KOG1051	Chaperone HSP104 and related ATP-dependent Clp proteases
TGGT1_258150-t26_1-p1	117	K	putative proteasome subunit alpha type 7 GN=TGGT1_258150	TGGT1_258150	1	0.00073426	83.438	2	FIAQVQQK(1)YTHR	-3.7822	1	cytoplasm	K02731	PSMA7; 20S proteasome subunit alpha 4 [EC:3.4.25.1]	map03050 Proteasome	GO:0006508 proteolysis; GO:0006511 ubiquitin-dependent protein catabolic process; GO:0006807 nitrogen compound metabolic process; GO:0008152 metabolic process; GO:0009056 catabolic process; GO:0009057 macromolecule catabolic process; GO:0009987 cellular process; GO:0010498 proteasomal protein catabolic process; GO:0010499 proteasomal ubiquitin-independent protein catabolic process; GO:0019538 pro…	GO:0000502 proteasome complex; GO:0005622 intracellular; GO:0005623 cell; GO:0005634 nucleus; GO:0005737 cytoplasm; GO:0005739 mitochondrion; GO:0005829 cytosol; GO:0005839 proteasome core complex; GO:0012505 endomembrane system; GO:0016020 membrane; GO:0019773 proteasome core complex, alpha-subunit complex; GO:0031597 cytosolic proteasome complex; GO:0032991 protein-containing complex; GO:003451…	GO:0005488 binding; GO:0005515 protein binding; GO:0042802 identical protein binding;	PF10584; PF00227	Proteasome subunit A N-terminal signature; Proteasome subunit	O	KOG0183	20S proteasome, regulatory subunit alpha type PSMA7/PRE6
TGGT1_258170-t26_1-p1	69	K	Loc397781 related(predict) GN=TGGT1_258170	TGGT1_258170	1	0.0170852	86.205	2	QADAATLQK(1)R	-2.165	1	nucleus
TGGT1_258410-t26_1-p1	105	K	photosensitized INA-labeled protein PHIL1 GN=TGGT1_258410	TGGT1_258410	1	0.0317152	45.489	2	SIPLK(1)QGPVFR	-0.044595	1	cytoplasm,nucleus
TGGT1_258850-t26_1-p1	250	K	U4 tri-snrnp-associated(predict) GN=TGGT1_258850	TGGT1_258850	1	1.47696e-14	133.76	2	LLK(1)SQVETLYR	-0.14226	1	nucleus
TGGT1_259530-t26_1-p1	419	K	GalNac GN=TGGT1_259530	TGGT1_259530	1	0.0616764	88.35	2	IK(1)DGGLK	-2.2492	1	plasma membrane	K00710	GALNT; polypeptide N-acetylgalactosaminyltransferase [EC:2.4.1.41]	map00512 Mucin type O-glycan biosynthesis; map00514 Other types of O-glycan biosynthesis; map01100 Metabolic pathways				PF00652	Ricin-type beta-trefoil lectin domain	O	KOG3736	Polypeptide N-acetylgalactosaminyltransferase
TGGT1_259550-t26_1-p1	675	K	dihydropteroate synthase GN=TGGT1_259550	TGGT1_259550	1	0.00460856	58.476	2	K(1)GPPTTATVEGR	-3.5893	1	mitochondria							PF01288; PF00809	7,8-dihydro-6-hydroxymethylpterin-pyrophosphokinase (HPPK); Pterin binding enzyme	H	KOG2544	Dihydropteroate synthase/7,8-dihydro-6-hydroxymethylpterin-pyrophosphokinase/Dihydroneopterin aldolase
TGGT1_259660-t26_1-p1	16	K	orotate phosphoribosyltransferase GN=TGGT1_259660	TGGT1_259660	1	7.70016e-22	157.67	2	K(1)VLAGPPGETDEYQGR	-3.3117	1	mitochondria	K13421	UMPS; uridine monophosphate synthetase [EC:2.4.2.10 4.1.1.23]	map00240 Pyrimidine metabolism; map00983 Drug metabolism - other enzymes; map01100 Metabolic pathways				PF00156	Phosphoribosyl transferase domain	F	KOG1377	Uridine 5'- monophosphate synthase/orotate phosphoribosyltransferase
TGGT1_259710-t26_1-p1	131	K	protein kinase GN=TGGT1_259710	TGGT1_259710	1	0.00108575	117.45	2	ADLQK(1)TPEFTLAK	-1.4613	1	mitochondria							PF13202	EF hand
TGGT1_259710-t26_1-p1	99	K	protein kinase GN=TGGT1_259710	TGGT1_259710	1	0.000108668	103.8	2	FNNLK(1)PYNDK	-2.2771	1	mitochondria							PF13202	EF hand
TGGT1_259710-t26_1-p1	104	K	protein kinase GN=TGGT1_259710	TGGT1_259710	0.999966	0.00258068	99.276	2	FNNLKPYNDK(1)ELR	-3.2759	1	mitochondria							PF13202	EF hand
TGGT1_259710-t26_1-p1	225	K	protein kinase GN=TGGT1_259710	TGGT1_259710	1	0.000265877	92.732	2	FTCVTSLDAK(1)R	0.5758	1	mitochondria							PF13202	EF hand
TGGT1_260170-t26_1-p1	879	K	putative elongation factor EF-G GN=TGGT1_260170	TGGT1_260170	1	0.00878673	79.809	2	AAYQAQLQK(1)K	-2.2334	1	nucleus	K02355	fusA, GFM, EFG; elongation factor G		GO:0006412 translation; GO:0006414 translational elongation; GO:0006518 peptide metabolic process; GO:0006807 nitrogen compound metabolic process; GO:0008152 metabolic process; GO:0009058 biosynthetic process; GO:0009059 macromolecule biosynthetic process; GO:0009987 cellular process; GO:0010467 gene expression; GO:0019538 protein metabolic process; GO:0034641 cellular nitrogen compound metabolic…	GO:0005622 intracellular; GO:0005623 cell; GO:0005737 cytoplasm;	GO:0000166 nucleotide binding; GO:0000287 magnesium ion binding; GO:0001882 nucleoside binding; GO:0001883 purine nucleoside binding; GO:0003676 nucleic acid binding; GO:0003723 RNA binding; GO:0003746 translation elongation factor activity; GO:0003824 catalytic activity; GO:0003924 GTPase activity; GO:0005488 binding; GO:0005525 GTP binding; GO:0008135 translation factor activity, RNA binding; G…	PF00009; PF03144; PF03764; PF00679	Elongation factor Tu GTP binding domain; Elongation factor Tu domain 2; Elongation factor G, domain IV; Elongation factor G C-terminus	J	KOG0465	Mitochondrial elongation factor
TGGT1_260440-t26_1-p1	247	K	nuclear factor NF3 GN=TGGT1_260440	TGGT1_260440	1	0.0168234	91.245	2	AKPSAAPSK(1)GAPQK	-0.80978	1	nucleus
TGGT1_260440-t26_1-p1	252	K	nuclear factor NF3 GN=TGGT1_260440	TGGT1_260440	1	0.0155888	68.49	2	GAPQK(1)GDAAAYK	-1.8738	1	nucleus
TGGT1_260440-t26_1-p1	237	K	nuclear factor NF3 GN=TGGT1_260440	TGGT1_260440	1	0.00037119	99.34	2	AVEVAQASNK(1)K	-1.0754	1	nucleus
TGGT1_260440-t26_1-p1	227	K	nuclear factor NF3 GN=TGGT1_260440	TGGT1_260440	1	0.000253549	108.4	2	K(1)AVEVAQASNK	-1.9692	1	nucleus
TGGT1_261030-t26_1-p1	576	K	pyridine nucleotide-disulfide oxidoreductase domain-containing protein GN=TGGT1_261030	TGGT1_261030	1	0.0189201	62.969	2	ANLLEQK(1)ALR	-3.2222	1	mitochondria	K18914	FDXR; adrenodoxin-NADP+ reductase [EC:1.18.1.6]					PF07992	Pyridine nucleotide-disulphide oxidoreductase	F	KOG1800	Ferredoxin/adrenodoxin reductase
TGGT1_261240-t26_1-p1	28	K	histone H3 GN=TGGT1_261240	TGGT1_261240	1	0.000201612	123.42	2	K(1)SAPMSGGIK	0.17836	4	nucleus	K11253	H3; histone H3	map05034 Alcoholism; map05131 Shigellosis; map05202 Transcriptional misregulation in cancer; map05322 Systemic lupus erythematosus				PF00125	Core histone H2A/H2B/H3/H4	B	KOG1745	Histones H3 and H4
TGGT1_261240-t26_1-p1	24	K	histone H3 GN=TGGT1_261240	TGGT1_261240	1	1.21842e-07	147.16	2	QLASK(1)AAR	-0.072025	1	nucleus	K11253	H3; histone H3	map05034 Alcoholism; map05131 Shigellosis; map05202 Transcriptional misregulation in cancer; map05322 Systemic lupus erythematosus				PF00125	Core histone H2A/H2B/H3/H4	B	KOG1745	Histones H3 and H4
TGGT1_261240-t26_1-p1	123	K	histone H3 GN=TGGT1_261240	TGGT1_261240	1	0.0147963	40.533	2	VTIMPK(1)DIQLAR	-1.138	1	nucleus	K11253	H3; histone H3	map05034 Alcoholism; map05131 Shigellosis; map05202 Transcriptional misregulation in cancer; map05322 Systemic lupus erythematosus				PF00125	Core histone H2A/H2B/H3/H4	B	KOG1745	Histones H3 and H4
TGGT1_261240-t26_1-p1	57	K	histone H3 GN=TGGT1_261240	TGGT1_261240	1	0.00050994	76.572	2	YQK(1)STDLLIR	-1.9886	1	nucleus	K11253	H3; histone H3	map05034 Alcoholism; map05131 Shigellosis; map05202 Transcriptional misregulation in cancer; map05322 Systemic lupus erythematosus				PF00125	Core histone H2A/H2B/H3/H4	B	KOG1745	Histones H3 and H4
TGGT1_261250-t26_1-p1	74	K	histone H2A1 GN=TGGT1_261250	TGGT1_261250	1	0.0324245	68.49	2	SAK(1)AGLQFPVGR	-1.0762	1	nucleus	K11251	H2A; histone H2A	map04217 Necroptosis; map05034 Alcoholism; map05322 Systemic lupus erythematosus				PF00125	Core histone H2A/H2B/H3/H4	B	KOG1756	Histone 2A
TGGT1_261450-t26_1-p1	451	K	Cyclin-related protein, putative(predict) GN=TGGT1_261450	TGGT1_261450	1	0.0505915	72.042	2	ITGK(1)TSIGLK	-0.53589	1	nucleus
TGGT1_261490-t26_1-p1	756	K	hypothetical protein GN=TGGT1_261490	TGGT1_261490	1	0.00104028	66.485	2	K(1)FGDPLDEAAAFPLR	3.8442	1	nucleus
TGGT1_261570-t26_1-p1	216	K	ribosomal protein RPL7A GN=TGGT1_261570	TGGT1_261570	1	1.11797e-39	244.44	2	K(1)EDQAELEAQCK	-2.2319	1	cytoplasm	K02936	RP-L7Ae, RPL7A; large subunit ribosomal protein L7Ae	map03010 Ribosome	GO:0000470 maturation of LSU-rRNA; GO:0000491 small nucleolar ribonucleoprotein complex assembly; GO:0000492 box C/D snoRNP assembly; GO:0006139 nucleobase-containing compound metabolic process; GO:0006364 rRNA processing; GO:0006396 RNA processing; GO:0006412 translation; GO:0006518 peptide metabolic process; GO:0006725 cellular aromatic compound metabolic process; GO:0006807 nitrogen compound m…	GO:0005622 intracellular; GO:0005623 cell; GO:0005732 small nucleolar ribonucleoprotein complex; GO:0005737 cytoplasm; GO:0005829 cytosol; GO:0005840 ribosome; GO:0015934 large ribosomal subunit; GO:0022625 cytosolic large ribosomal subunit; GO:0022626 cytosolic ribosome; GO:0032991 protein-containing complex; GO:0043226 organelle; GO:0043228 non-membrane-bounded organelle; GO:0043229 intracellul…	GO:0003676 nucleic acid binding; GO:0003723 RNA binding; GO:0005488 binding; GO:0030515 snoRNA binding; GO:0034512 box C/D snoRNA binding; GO:0097159 organic cyclic compound binding; GO:1901363 heterocyclic compound binding;	PF01248	Ribosomal protein L7Ae/L30e/S12e/Gadd45 family	J	KOG3166	60S ribosomal protein L7A
TGGT1_261570-t26_1-p1	227	K	ribosomal protein RPL7A GN=TGGT1_261570	TGGT1_261570	0.999998	0.0147399	58.338	2	KEDQAELEAQCK(1)IYR	-2.5924	1	cytoplasm	K02936	RP-L7Ae, RPL7A; large subunit ribosomal protein L7Ae	map03010 Ribosome	GO:0000470 maturation of LSU-rRNA; GO:0000491 small nucleolar ribonucleoprotein complex assembly; GO:0000492 box C/D snoRNP assembly; GO:0006139 nucleobase-containing compound metabolic process; GO:0006364 rRNA processing; GO:0006396 RNA processing; GO:0006412 translation; GO:0006518 peptide metabolic process; GO:0006725 cellular aromatic compound metabolic process; GO:0006807 nitrogen compound m…	GO:0005622 intracellular; GO:0005623 cell; GO:0005732 small nucleolar ribonucleoprotein complex; GO:0005737 cytoplasm; GO:0005829 cytosol; GO:0005840 ribosome; GO:0015934 large ribosomal subunit; GO:0022625 cytosolic large ribosomal subunit; GO:0022626 cytosolic ribosome; GO:0032991 protein-containing complex; GO:0043226 organelle; GO:0043228 non-membrane-bounded organelle; GO:0043229 intracellul…	GO:0003676 nucleic acid binding; GO:0003723 RNA binding; GO:0005488 binding; GO:0030515 snoRNA binding; GO:0034512 box C/D snoRNA binding; GO:0097159 organic cyclic compound binding; GO:1901363 heterocyclic compound binding;	PF01248	Ribosomal protein L7Ae/L30e/S12e/Gadd45 family	J	KOG3166	60S ribosomal protein L7A
TGGT1_261570-t26_1-p1	29	K	ribosomal protein RPL7A GN=TGGT1_261570	TGGT1_261570	1	0.0409669	62.271	2	LPAAPLAGK(1)SGK	0.26408	1	cytoplasm	K02936	RP-L7Ae, RPL7A; large subunit ribosomal protein L7Ae	map03010 Ribosome	GO:0000470 maturation of LSU-rRNA; GO:0000491 small nucleolar ribonucleoprotein complex assembly; GO:0000492 box C/D snoRNP assembly; GO:0006139 nucleobase-containing compound metabolic process; GO:0006364 rRNA processing; GO:0006396 RNA processing; GO:0006412 translation; GO:0006518 peptide metabolic process; GO:0006725 cellular aromatic compound metabolic process; GO:0006807 nitrogen compound m…	GO:0005622 intracellular; GO:0005623 cell; GO:0005732 small nucleolar ribonucleoprotein complex; GO:0005737 cytoplasm; GO:0005829 cytosol; GO:0005840 ribosome; GO:0015934 large ribosomal subunit; GO:0022625 cytosolic large ribosomal subunit; GO:0022626 cytosolic ribosome; GO:0032991 protein-containing complex; GO:0043226 organelle; GO:0043228 non-membrane-bounded organelle; GO:0043229 intracellul…	GO:0003676 nucleic acid binding; GO:0003723 RNA binding; GO:0005488 binding; GO:0030515 snoRNA binding; GO:0034512 box C/D snoRNA binding; GO:0097159 organic cyclic compound binding; GO:1901363 heterocyclic compound binding;	PF01248	Ribosomal protein L7Ae/L30e/S12e/Gadd45 family	J	KOG3166	60S ribosomal protein L7A
TGGT1_261580-t26_1-p1	128	K	histone H2AX GN=TGGT1_261580	TGGT1_261580	1	0.0246229	60.589	2	GK(1)HGVSQEF	-2.0143	1	nucleus	K11251	H2A; histone H2A	map04217 Necroptosis; map05034 Alcoholism; map05322 Systemic lupus erythematosus		GO:0005622 intracellular; GO:0005623 cell; GO:0005634 nucleus; GO:0005694 chromosome; GO:0043226 organelle; GO:0043227 membrane-bounded organelle; GO:0043228 non-membrane-bounded organelle; GO:0043229 intracellular organelle; GO:0043231 intracellular membrane-bounded organelle; GO:0043232 intracellular non-membrane-bounded organelle;		PF00125	Core histone H2A/H2B/H3/H4	B	KOG1756	Histone 2A
TGGT1_261710-t26_1-p1	17	K	ankyrin repeat-containing protein GN=TGGT1_261710	TGGT1_261710	1	0.0538805	44.598	2	SVIAGGSIK(1)TIK	-1.2519	1	cytoplasm
TGGT1_261950-t26_1-p1	551	K	ATP synthase beta subunit ATP-B GN=TGGT1_261950	TGGT1_261950	1	9.22128e-06	141.44	2	AVK(1)MAQEAASGK	-0.67835	2	mitochondria	K02133	ATPeF1B, ATP5B, ATP2; F-type H+-transporting ATPase subunit beta [EC:7.1.2.2]	map00190 Oxidative phosphorylation; map01100 Metabolic pathways; map04714 Thermogenesis; map05010 Alzheimer disease; map05012 Parkinson disease; map05016 Huntington disease		GO:0005622 intracellular; GO:0005623 cell; GO:0005737 cytoplasm; GO:0005739 mitochondrion; GO:0005740 mitochondrial envelope; GO:0005743 mitochondrial inner membrane; GO:0005753 mitochondrial proton-transporting ATP synthase complex; GO:0016020 membrane; GO:0016469 proton-transporting two-sector ATPase complex; GO:0019866 organelle inner membrane; GO:0031090 organelle membrane; GO:0031966 mitocho…	GO:0003824 catalytic activity; GO:0016462 pyrophosphatase activity; GO:0016787 hydrolase activity; GO:0016817 hydrolase activity, acting on acid anhydrides; GO:0016818 hydrolase activity, acting on acid anhydrides, in phosphorus-containing anhydrides; GO:0016887 ATPase activity; GO:0017111 nucleoside-triphosphatase activity;	PF02874; PF00006	ATP synthase alpha/beta family, beta-barrel domain; ATP synthase alpha/beta family, nucleotide-binding domain	C	KOG1350	F0F1-type ATP synthase, beta subunit
TGGT1_261950-t26_1-p1	182	K	ATP synthase beta subunit ATP-B GN=TGGT1_261950	TGGT1_261950	1	1.72658e-13	148.57	2	IMNVIGEPVDECGPVPAK(1)K	-3.1092	2	mitochondria	K02133	ATPeF1B, ATP5B, ATP2; F-type H+-transporting ATPase subunit beta [EC:7.1.2.2]	map00190 Oxidative phosphorylation; map01100 Metabolic pathways; map04714 Thermogenesis; map05010 Alzheimer disease; map05012 Parkinson disease; map05016 Huntington disease		GO:0005622 intracellular; GO:0005623 cell; GO:0005737 cytoplasm; GO:0005739 mitochondrion; GO:0005740 mitochondrial envelope; GO:0005743 mitochondrial inner membrane; GO:0005753 mitochondrial proton-transporting ATP synthase complex; GO:0016020 membrane; GO:0016469 proton-transporting two-sector ATPase complex; GO:0019866 organelle inner membrane; GO:0031090 organelle membrane; GO:0031966 mitocho…	GO:0003824 catalytic activity; GO:0016462 pyrophosphatase activity; GO:0016787 hydrolase activity; GO:0016817 hydrolase activity, acting on acid anhydrides; GO:0016818 hydrolase activity, acting on acid anhydrides, in phosphorus-containing anhydrides; GO:0016887 ATPase activity; GO:0017111 nucleoside-triphosphatase activity;	PF02874; PF00006	ATP synthase alpha/beta family, beta-barrel domain; ATP synthase alpha/beta family, nucleotide-binding domain	C	KOG1350	F0F1-type ATP synthase, beta subunit
TGGT1_261950-t26_1-p1	183	K	ATP synthase beta subunit ATP-B GN=TGGT1_261950	TGGT1_261950	1	0.0302552	85.813	2	K(1)TYSIHR	-0.5732	1	mitochondria	K02133	ATPeF1B, ATP5B, ATP2; F-type H+-transporting ATPase subunit beta [EC:7.1.2.2]	map00190 Oxidative phosphorylation; map01100 Metabolic pathways; map04714 Thermogenesis; map05010 Alzheimer disease; map05012 Parkinson disease; map05016 Huntington disease		GO:0005622 intracellular; GO:0005623 cell; GO:0005737 cytoplasm; GO:0005739 mitochondrion; GO:0005740 mitochondrial envelope; GO:0005743 mitochondrial inner membrane; GO:0005753 mitochondrial proton-transporting ATP synthase complex; GO:0016020 membrane; GO:0016469 proton-transporting two-sector ATPase complex; GO:0019866 organelle inner membrane; GO:0031090 organelle membrane; GO:0031966 mitocho…	GO:0003824 catalytic activity; GO:0016462 pyrophosphatase activity; GO:0016787 hydrolase activity; GO:0016817 hydrolase activity, acting on acid anhydrides; GO:0016818 hydrolase activity, acting on acid anhydrides, in phosphorus-containing anhydrides; GO:0016887 ATPase activity; GO:0017111 nucleoside-triphosphatase activity;	PF02874; PF00006	ATP synthase alpha/beta family, beta-barrel domain; ATP synthase alpha/beta family, nucleotide-binding domain	C	KOG1350	F0F1-type ATP synthase, beta subunit
TGGT1_261950-t26_1-p1	286	K	ATP synthase beta subunit ATP-B GN=TGGT1_261950	TGGT1_261950	1	1.64884e-08	179.98	2	LEDGK(1)FDFTGSK	-1.0419	3	mitochondria	K02133	ATPeF1B, ATP5B, ATP2; F-type H+-transporting ATPase subunit beta [EC:7.1.2.2]	map00190 Oxidative phosphorylation; map01100 Metabolic pathways; map04714 Thermogenesis; map05010 Alzheimer disease; map05012 Parkinson disease; map05016 Huntington disease		GO:0005622 intracellular; GO:0005623 cell; GO:0005737 cytoplasm; GO:0005739 mitochondrion; GO:0005740 mitochondrial envelope; GO:0005743 mitochondrial inner membrane; GO:0005753 mitochondrial proton-transporting ATP synthase complex; GO:0016020 membrane; GO:0016469 proton-transporting two-sector ATPase complex; GO:0019866 organelle inner membrane; GO:0031090 organelle membrane; GO:0031966 mitocho…	GO:0003824 catalytic activity; GO:0016462 pyrophosphatase activity; GO:0016787 hydrolase activity; GO:0016817 hydrolase activity, acting on acid anhydrides; GO:0016818 hydrolase activity, acting on acid anhydrides, in phosphorus-containing anhydrides; GO:0016887 ATPase activity; GO:0017111 nucleoside-triphosphatase activity;	PF02874; PF00006	ATP synthase alpha/beta family, beta-barrel domain; ATP synthase alpha/beta family, nucleotide-binding domain	C	KOG1350	F0F1-type ATP synthase, beta subunit
TGGT1_261950-t26_1-p1	69	K	ATP synthase beta subunit ATP-B GN=TGGT1_261950	TGGT1_261950	1	7.90877e-10	156.02	2	K(1)PASAAPPAGTNHGR	-0.94065	3	mitochondria	K02133	ATPeF1B, ATP5B, ATP2; F-type H+-transporting ATPase subunit beta [EC:7.1.2.2]	map00190 Oxidative phosphorylation; map01100 Metabolic pathways; map04714 Thermogenesis; map05010 Alzheimer disease; map05012 Parkinson disease; map05016 Huntington disease		GO:0005622 intracellular; GO:0005623 cell; GO:0005737 cytoplasm; GO:0005739 mitochondrion; GO:0005740 mitochondrial envelope; GO:0005743 mitochondrial inner membrane; GO:0005753 mitochondrial proton-transporting ATP synthase complex; GO:0016020 membrane; GO:0016469 proton-transporting two-sector ATPase complex; GO:0019866 organelle inner membrane; GO:0031090 organelle membrane; GO:0031966 mitocho…	GO:0003824 catalytic activity; GO:0016462 pyrophosphatase activity; GO:0016787 hydrolase activity; GO:0016817 hydrolase activity, acting on acid anhydrides; GO:0016818 hydrolase activity, acting on acid anhydrides, in phosphorus-containing anhydrides; GO:0016887 ATPase activity; GO:0017111 nucleoside-triphosphatase activity;	PF02874; PF00006	ATP synthase alpha/beta family, beta-barrel domain; ATP synthase alpha/beta family, nucleotide-binding domain	C	KOG1350	F0F1-type ATP synthase, beta subunit
TGGT1_262620-t26_1-p1	80	K	RNA recognition motif-containing protein GN=TGGT1_262620	TGGT1_262620	1	0.000571287	99.589	2	AIK(1)ELTDTELFDR	-0.75712	1	extracellular							PF00076	RNA recognition motif. (a.k.a. RRM, RBD, or RNP domain)	A	KOG4212	RNA-binding protein hnRNP-M
TGGT1_262620-t26_1-p1	43	K	RNA recognition motif-containing protein GN=TGGT1_262620	TGGT1_262620	1	0.0145099	70.195	2	DHMK(1)QAGEVLR	-2.0739	2	extracellular							PF00076	RNA recognition motif. (a.k.a. RRM, RBD, or RNP domain)	A	KOG4212	RNA-binding protein hnRNP-M
TGGT1_262620-t26_1-p1	62	K	RNA recognition motif-containing protein GN=TGGT1_262620	TGGT1_262620	1	5.99749e-08	106.58	2	SK(1)GCGIVEYTNVEDAQK	-2.4372	1	extracellular							PF00076	RNA recognition motif. (a.k.a. RRM, RBD, or RNP domain)	A	KOG4212	RNA-binding protein hnRNP-M
TGGT1_262620-t26_1-p1	255	K	RNA recognition motif-containing protein GN=TGGT1_262620	TGGT1_262620	1	0.00293018	44.16	2	SK(1)GVGTVLFSTPEGAQR	-4.9224	1	extracellular							PF00076	RNA recognition motif. (a.k.a. RRM, RBD, or RNP domain)	A	KOG4212	RNA-binding protein hnRNP-M
TGGT1_262620-t26_1-p1	32	K	RNA recognition motif-containing protein GN=TGGT1_262620	TGGT1_262620	1	0.000341273	119.07	2	VYVGNLSWK(1)VR	-0.055819	1	extracellular							PF00076	RNA recognition motif. (a.k.a. RRM, RBD, or RNP domain)	A	KOG4212	RNA-binding protein hnRNP-M
TGGT1_262690-t26_1-p1	125	K	ribosomal protein RPL27 GN=TGGT1_262690	TGGT1_262690	1	0.035668	58.916	2	FTNPVNEK(1)VGK	-1.149	1	mitochondria	K02901	RP-L27e, RPL27; large subunit ribosomal protein L27e	map03010 Ribosome						J	KOG3418	60S ribosomal protein L27
TGGT1_262690-t26_1-p1	131	K	ribosomal protein RPL27 GN=TGGT1_262690	TGGT1_262690	1	0.00718569	93.467	2	VSK(1)DLLFLR	-2.3843	1	mitochondria	K02901	RP-L27e, RPL27; large subunit ribosomal protein L27e	map03010 Ribosome						J	KOG3418	60S ribosomal protein L27
TGGT1_262720-t26_1-p1	56	K	putative eukaryotic initiation factor-1A GN=TGGT1_262720	TGGT1_262720	1	0.0228635	51.872	2	LEAYCFDGVK(1)R	-2.941	1	cytoplasm	K03236	EIF1A; translation initiation factor 1A	map03013 RNA transport	GO:0006412 translation; GO:0006413 translational initiation; GO:0006518 peptide metabolic process; GO:0006807 nitrogen compound metabolic process; GO:0008152 metabolic process; GO:0009058 biosynthetic process; GO:0009059 macromolecule biosynthetic process; GO:0009987 cellular process; GO:0010467 gene expression; GO:0019538 protein metabolic process; GO:0034641 cellular nitrogen compound metabolic…	GO:0005622 intracellular; GO:0005623 cell; GO:0005737 cytoplasm; GO:0005829 cytosol;	GO:0003676 nucleic acid binding; GO:0003723 RNA binding; GO:0005488 binding; GO:0008135 translation factor activity, RNA binding; GO:0097159 organic cyclic compound binding; GO:1901363 heterocyclic compound binding;	PF01176	Translation initiation factor 1A / IF-1	J	KOG3403	Translation initiation factor 1A (eIF-1A)
TGGT1_263050-t26_1-p1	350	K	ribosomal protein RPL13 GN=TGGT1_263050	TGGT1_263050	1	0.0432039	49.16	2	LAAEK(1)EANQK	-1.6035	1	cytoplasm	K02873	RP-L13e, RPL13; large subunit ribosomal protein L13e	map03010 Ribosome						J	KOG3295	60S Ribosomal protein L13
TGGT1_263050-t26_1-p1	294	K	ribosomal protein RPL13 GN=TGGT1_263050	TGGT1_263050	1	0.0548266	40.502	2	SQIQNVK(1)HVK	-1.0276	1	cytoplasm	K02873	RP-L13e, RPL13; large subunit ribosomal protein L13e	map03010 Ribosome						J	KOG3295	60S Ribosomal protein L13
TGGT1_263090-t26_1-p1	142	K	14-3-3 protein GN=TGGT1_263090	TGGT1_263090	1	2.20635e-06	130.31	2	ELSK(1)QHMQNK	-1.3141	1	mitochondria	K06630	YWHAE; 14-3-3 protein epsilon	map04110 Cell cycle; map04114 Oocyte meiosis; map04151 PI3K-Akt signaling pathway; map04390 Hippo signaling pathway; map04391 Hippo signaling pathway - fly; map04621 NOD-like receptor signaling pathway; map04722 Neurotrophin signaling pathway; map05160 Hepatitis C; map05203 Viral carcinogenesis		GO:0005622 intracellular; GO:0005623 cell; GO:0005737 cytoplasm; GO:0031410 cytoplasmic vesicle; GO:0031982 vesicle; GO:0042470 melanosome; GO:0043226 organelle; GO:0043227 membrane-bounded organelle; GO:0043229 intracellular organelle; GO:0048770 pigment granule; GO:0097708 intracellular vesicle;		PF00244	14-3-3 protein	O	KOG0841	Multifunctional chaperone (14-3-3 family)
TGGT1_263090-t26_1-p1	138	K	14-3-3 protein GN=TGGT1_263090	TGGT1_263090	1	0.00555658	101.48	2	IISSVEQK(1)ELSK	0.36794	1	mitochondria	K06630	YWHAE; 14-3-3 protein epsilon	map04110 Cell cycle; map04114 Oocyte meiosis; map04151 PI3K-Akt signaling pathway; map04390 Hippo signaling pathway; map04391 Hippo signaling pathway - fly; map04621 NOD-like receptor signaling pathway; map04722 Neurotrophin signaling pathway; map05160 Hepatitis C; map05203 Viral carcinogenesis		GO:0005622 intracellular; GO:0005623 cell; GO:0005737 cytoplasm; GO:0031410 cytoplasmic vesicle; GO:0031982 vesicle; GO:0042470 melanosome; GO:0043226 organelle; GO:0043227 membrane-bounded organelle; GO:0043229 intracellular organelle; GO:0048770 pigment granule; GO:0097708 intracellular vesicle;		PF00244	14-3-3 protein	O	KOG0841	Multifunctional chaperone (14-3-3 family)
TGGT1_263090-t26_1-p1	210	K	14-3-3 protein GN=TGGT1_263090	TGGT1_263090	1	0.00561088	76.85	2	YISEFSGEEGK(1)K	-1.1433	1	mitochondria	K06630	YWHAE; 14-3-3 protein epsilon	map04110 Cell cycle; map04114 Oocyte meiosis; map04151 PI3K-Akt signaling pathway; map04390 Hippo signaling pathway; map04391 Hippo signaling pathway - fly; map04621 NOD-like receptor signaling pathway; map04722 Neurotrophin signaling pathway; map05160 Hepatitis C; map05203 Viral carcinogenesis		GO:0005622 intracellular; GO:0005623 cell; GO:0005737 cytoplasm; GO:0031410 cytoplasmic vesicle; GO:0031982 vesicle; GO:0042470 melanosome; GO:0043226 organelle; GO:0043227 membrane-bounded organelle; GO:0043229 intracellular organelle; GO:0048770 pigment granule; GO:0097708 intracellular vesicle;		PF00244	14-3-3 protein	O	KOG0841	Multifunctional chaperone (14-3-3 family)
TGGT1_263180-t26_1-p1	628	K	myosin D GN=TGGT1_263180	TGGT1_263180	1	0.0592342	47.561	2	GLFEGVK(1)VEK	-1.6302	1	cytoplasm	K21868	MYO7B; myosin VIIb					PF00063	Myosin head (motor domain)	Z	KOG0160	Myosin class V heavy chain
TGGT1_263180-t26_1-p1	280	K	myosin D GN=TGGT1_263180	TGGT1_263180	1	0.0636772	40.502	2	IVCQDK(1)DER	-1.8382	1	cytoplasm	K21868	MYO7B; myosin VIIb					PF00063	Myosin head (motor domain)	Z	KOG0160	Myosin class V heavy chain
TGGT1_263300-t26_1-p1	9	K	eukaryotic porin protein GN=TGGT1_263300	TGGT1_263300	1	0.00170516	86.838	2	DLNK(1)SCADLLTK	-2.6051	1	cytoplasm
TGGT1_263300-t26_1-p1	17	K	eukaryotic porin protein GN=TGGT1_263300	TGGT1_263300	1	6.25959e-21	176.97	2	SCADLLTK(1)GYPHEK	-4.1234	1	cytoplasm
TGGT1_263300-t26_1-p1	57	K	eukaryotic porin protein GN=TGGT1_263300	TGGT1_263300	1	0.000890566	108.5	2	LK(1)YCVSDVTTEVK	-5.698	1	cytoplasm
TGGT1_263300-t26_1-p1	204	K	eukaryotic porin protein GN=TGGT1_263300	TGGT1_263300	1	7.55606e-13	144.38	3	TTDNK(1)SAELAAEVDCNLLDGR	-4.8139	1	cytoplasm
TGGT1_263530-t26_1-p1	50	K	putative chaperonin GN=TGGT1_263530	TGGT1_263530	1	5.66521e-14	126.48	2	TK(1)SGLFLPDSAQK	-0.65766	1	cytoplasm	K04078	groES, HSPE1; chaperonin GroES					PF00166	Chaperonin 10 Kd subunit	O	KOG1641	Mitochondrial chaperonin
TGGT1_263530-t26_1-p1	75	K	putative chaperonin GN=TGGT1_263530	TGGT1_263530	1	0.0309509	84.064	2	VLAVGK(1)GR	-2.9783	1	cytoplasm	K04078	groES, HSPE1; chaperonin GroES					PF00166	Chaperonin 10 Kd subunit	O	KOG1641	Mitochondrial chaperonin
TGGT1_263650-t26_1-p1	273	K	putative pre-mRNA-processing protein 8 GN=TGGT1_263650	TGGT1_263650	1	0.00868151	67.881	2	TTLELAK(1)TVVR	1.1962	1	nucleus	K12813	DHX16; pre-mRNA-splicing factor ATP-dependent RNA helicase DHX16 [EC:3.6.4.13]	map03040 Spliceosome				PF04408; PF07717	Helicase associated domain (HA2); Oligonucleotide/oligosaccharide-binding (OB)-fold	A	KOG0923	mRNA splicing factor ATP-dependent RNA helicase
TGGT1_263700-t26_1-p1	8	K	ribosomal protein RPS14 GN=TGGT1_263700	TGGT1_263700	1	2.94504e-21	158.27	2	SAK(1)AATGEEGEAQGSGLGPATR	-3.0519	1	cytoplasm	K02955	RP-S14e, RPS14; small subunit ribosomal protein S14e	map03010 Ribosome						J	KOG0407	40S ribosomal protein S14
TGGT1_263870-t26_1-p1	620	K	glutamate-tRNA ligase GN=TGGT1_263870	TGGT1_263870	1	7.01155e-06	84.58	2	DAVPVCIK(1)GAPETVESK	-1.0688	1	mitochondria	K14163	EPRS; bifunctional glutamyl/prolyl-tRNA synthetase [EC:6.1.1.17 6.1.1.15]	map00860 Porphyrin and chlorophyll metabolism; map00970 Aminoacyl-tRNA biosynthesis; map01100 Metabolic pathways	GO:0006082 organic acid metabolic process; GO:0006139 nucleobase-containing compound metabolic process; GO:0006399 tRNA metabolic process; GO:0006412 translation; GO:0006418 tRNA aminoacylation for protein translation; GO:0006425 glutaminyl-tRNA aminoacylation; GO:0006518 peptide metabolic process; GO:0006520 cellular amino acid metabolic process; GO:0006725 cellular aromatic compound metabolic p…	GO:0005622 intracellular; GO:0005623 cell; GO:0005737 cytoplasm; GO:0005829 cytosol;	GO:0003824 catalytic activity; GO:0004812 aminoacyl-tRNA ligase activity; GO:0004819 glutamine-tRNA ligase activity; GO:0016874 ligase activity; GO:0016875 ligase activity, forming carbon-oxygen bonds; GO:0140098 catalytic activity, acting on RNA; GO:0140101 catalytic activity, acting on a tRNA;	PF00749; PF03950	tRNA synthetases class I (E and Q), catalytic domain; tRNA synthetases class I (E and Q), anti-codon binding domain	J	KOG1147	Glutamyl-tRNA synthetase
TGGT1_263870-t26_1-p1	530	K	glutamate-tRNA ligase GN=TGGT1_263870	TGGT1_263870	1	0.0122427	65.933	2	LCFVK(1)TLLSK	-2.1186	1	mitochondria	K14163	EPRS; bifunctional glutamyl/prolyl-tRNA synthetase [EC:6.1.1.17 6.1.1.15]	map00860 Porphyrin and chlorophyll metabolism; map00970 Aminoacyl-tRNA biosynthesis; map01100 Metabolic pathways	GO:0006082 organic acid metabolic process; GO:0006139 nucleobase-containing compound metabolic process; GO:0006399 tRNA metabolic process; GO:0006412 translation; GO:0006418 tRNA aminoacylation for protein translation; GO:0006425 glutaminyl-tRNA aminoacylation; GO:0006518 peptide metabolic process; GO:0006520 cellular amino acid metabolic process; GO:0006725 cellular aromatic compound metabolic p…	GO:0005622 intracellular; GO:0005623 cell; GO:0005737 cytoplasm; GO:0005829 cytosol;	GO:0003824 catalytic activity; GO:0004812 aminoacyl-tRNA ligase activity; GO:0004819 glutamine-tRNA ligase activity; GO:0016874 ligase activity; GO:0016875 ligase activity, forming carbon-oxygen bonds; GO:0140098 catalytic activity, acting on RNA; GO:0140101 catalytic activity, acting on a tRNA;	PF00749; PF03950	tRNA synthetases class I (E and Q), catalytic domain; tRNA synthetases class I (E and Q), anti-codon binding domain	J	KOG1147	Glutamyl-tRNA synthetase
TGGT1_265020-t26_1-p1	69	K	putative arabinogalactan protein GN=TGGT1_265020	TGGT1_265020	1	0.000194396	65.421	3	HK(1)DFSSFEIPLHLISEPK	-2.221	1	cytoplasm	K22524	WBP2; WW domain-binding protein 2							T	KOG3294	WW domain binding protein WBP-2, contains GRAM domain
TGGT1_265110-t26_1-p1	21	K	putative ribosome biogenesis protein GN=TGGT1_265110	TGGT1_265110	1	0.00484197	106.11	2	K(1)SSGGPVSATAYR	-1.7458	1	nucleus	K14799	TSR1; pre-rRNA-processing protein TSR1					PF08142	AARP2CN (NUC121) domain	S	KOG1980	Uncharacterized conserved protein
TGGT1_265220-t26_1-p1	314	K	co-chaperone GrpE protein GN=TGGT1_265220	TGGT1_265220	1	0.00174084	62.271	2	AK(1)GEVAQVIQR	-2.4766	1	mitochondria	K03687	GRPE; molecular chaperone GrpE							O	KOG3003	Molecular chaperone of the GrpE family
TGGT1_265220-t26_1-p1	205	K	co-chaperone GrpE protein GN=TGGT1_265220	TGGT1_265220	1	0.00824595	83.358	2	HQK(1)EMASLK	-1.5943	1	mitochondria	K03687	GRPE; molecular chaperone GrpE							O	KOG3003	Molecular chaperone of the GrpE family
TGGT1_265220-t26_1-p1	279	K	co-chaperone GrpE protein GN=TGGT1_265220	TGGT1_265220	1	0.000177052	145.08	2	LTENLLHK(1)TLDR	-4.236	1	mitochondria	K03687	GRPE; molecular chaperone GrpE							O	KOG3003	Molecular chaperone of the GrpE family
TGGT1_265330-t26_1-p1	13	K	putative cell-cycle-associated protein kinase GSK GN=TGGT1_265330	TGGT1_265330	1	0.00150808	87.251	2	PDPQYDPAAAQK(1)SSNAR	-3.2338	1	cytoplasm	K08822	GSK3A; glycogen synthase kinase 3 alpha [EC:2.7.11.26]	map04062 Chemokine signaling pathway; map04728 Dopaminergic synapse; map04932 Non-alcoholic fatty liver disease (NAFLD); map05131 Shigellosis	GO:0001558 regulation of cell growth; GO:0001837 epithelial to mesenchymal transition; GO:0001952 regulation of cell-matrix adhesion; GO:0001954 positive regulation of cell-matrix adhesion; GO:0003008 system process; GO:0005975 carbohydrate metabolic process; GO:0005976 polysaccharide metabolic process; GO:0005977 glycogen metabolic process; GO:0005979 regulation of glycogen biosynthetic process;…	GO:0005622 intracellular; GO:0005623 cell; GO:0005634 nucleus; GO:0005654 nucleoplasm; GO:0005737 cytoplasm; GO:0005813 centrosome; GO:0005815 microtubule organizing center; GO:0005829 cytosol; GO:0005856 cytoskeleton; GO:0005886 plasma membrane; GO:0015630 microtubule cytoskeleton; GO:0016020 membrane; GO:0030424 axon; GO:0030425 dendrite; GO:0030877 beta-catenin destruction complex; GO:0031974 …	GO:0001085 RNA polymerase II transcription factor binding; GO:0002020 protease binding; GO:0002039 p53 binding; GO:0003824 catalytic activity; GO:0004672 protein kinase activity; GO:0004674 protein serine/threonine kinase activity; GO:0005488 binding; GO:0005515 protein binding; GO:0008013 beta-catenin binding; GO:0008092 cytoskeletal protein binding; GO:0008134 transcription factor binding; GO:0…	PF00069	Protein kinase domain	G	KOG0658	Glycogen synthase kinase-3
TGGT1_266060-t26_1-p1	8	K	ribosomal protein RPSA GN=TGGT1_266060	TGGT1_266060	1	7.34703e-09	125.17	2	QAK(1)LSLQEDSIAK	-1.3718	1	cytoplasm	K02998	RP-SAe, RPSA; small subunit ribosomal protein SAe	map03010 Ribosome						J	KOG0830	40S ribosomal protein SA (P40)/Laminin receptor 1
TGGT1_266070-t26_1-p1	11	K	ribosomal protein RPL31 GN=TGGT1_266070	TGGT1_266070	1	0.0178404	68.49	2	AQNK(1)SLQPVCR	-2.4096	1	cytoplasm,nucleus	K02910	RP-L31e, RPL31; large subunit ribosomal protein L31e	map03010 Ribosome						J	KOG0893	60S ribosomal protein L31
TGGT1_266640-t26_1-p1	283	K	putative Acetyl-coenzyme A synthetase 2 GN=TGGT1_266640	TGGT1_266640	1	0.00359778	72.922	2	GEPLK(1)NWVEGR	0.22881	1	cytoplasm	K01895	ACSS1_2, acs; acetyl-CoA synthetase [EC:6.2.1.1]	map00010 Glycolysis / Gluconeogenesis; map00620 Pyruvate metabolism; map00630 Glyoxylate and dicarboxylate metabolism; map00640 Propanoate metabolism; map01100 Metabolic pathways; map01200 Carbon metabolism				PF13193	Domain of unknown function (DUF4009)	I	KOG1175	Acyl-CoA synthetase
TGGT1_266640-t26_1-p1	328	K	putative Acetyl-coenzyme A synthetase 2 GN=TGGT1_266640	TGGT1_266640	1	8.42979e-08	126.46	3	PK(1)GLCHSTAGYLLYAALTHK	0.6909	1	cytoplasm	K01895	ACSS1_2, acs; acetyl-CoA synthetase [EC:6.2.1.1]	map00010 Glycolysis / Gluconeogenesis; map00620 Pyruvate metabolism; map00630 Glyoxylate and dicarboxylate metabolism; map00640 Propanoate metabolism; map01100 Metabolic pathways; map01200 Carbon metabolism				PF13193	Domain of unknown function (DUF4009)	I	KOG1175	Acyl-CoA synthetase
TGGT1_266640-t26_1-p1	406	K	putative Acetyl-coenzyme A synthetase 2 GN=TGGT1_266640	TGGT1_266640	1	0.000500014	68.108	2	WK(1)ASQFYTAPTALR	-0.63569	1	cytoplasm	K01895	ACSS1_2, acs; acetyl-CoA synthetase [EC:6.2.1.1]	map00010 Glycolysis / Gluconeogenesis; map00620 Pyruvate metabolism; map00630 Glyoxylate and dicarboxylate metabolism; map00640 Propanoate metabolism; map01100 Metabolic pathways; map01200 Carbon metabolism				PF13193	Domain of unknown function (DUF4009)	I	KOG1175	Acyl-CoA synthetase
TGGT1_313140-t26_1-p1	256	K	isocitrate dehydrogenase GN=TGGT1_313140	TGGT1_313140	1	0.0656762	81.32	2	VK(1)EFNLK	-0.36088	1	cytoplasm	K00031	IDH1, IDH2, icd; isocitrate dehydrogenase [EC:1.1.1.42]	map00020 Citrate cycle (TCA cycle); map00480 Glutathione metabolism; map01100 Metabolic pathways; map01200 Carbon metabolism; map01210 2-Oxocarboxylic acid metabolism; map01230 Biosynthesis of amino acids; map04146 Peroxisome	GO:0001775 cell activation; GO:0002252 immune effector process; GO:0002263 cell activation involved in immune response; GO:0002274 myeloid leukocyte activation; GO:0002275 myeloid cell activation involved in immune response; GO:0002283 neutrophil activation involved in immune response; GO:0002366 leukocyte activation involved in immune response; GO:0002376 immune system process; GO:0002443 leukoc…	GO:0005576 extracellular region; GO:0005622 intracellular; GO:0005623 cell; GO:0005737 cytoplasm; GO:0005777 peroxisome; GO:0005782 peroxisomal matrix; GO:0005829 cytosol; GO:0012505 endomembrane system; GO:0030141 secretory granule; GO:0031410 cytoplasmic vesicle; GO:0031907 microbody lumen; GO:0031974 membrane-enclosed lumen; GO:0031982 vesicle; GO:0031983 vesicle lumen; GO:0034774 secretory gr…	GO:0000287 magnesium ion binding; GO:0003824 catalytic activity; GO:0004448 isocitrate dehydrogenase activity; GO:0004450 isocitrate dehydrogenase (NADP+) activity; GO:0005102 signaling receptor binding; GO:0005488 binding; GO:0005515 protein binding; GO:0016491 oxidoreductase activity; GO:0016614 oxidoreductase activity, acting on CH-OH group of donors; GO:0016616 oxidoreductase activity, acting…	PF00180	Isocitrate/isopropylmalate dehydrogenase	E	KOG1526	NADP-dependent isocitrate dehydrogenase
TGGT1_267330-t26_1-p1	641	K	fumarate hydratase GN=TGGT1_267330	TGGT1_267330	1	0.00140493	86.838	2	LEK(1)EGDVPEYLK	-1.1483	1	nucleus	K01676	E4.2.1.2A, fumA, fumB; fumarate hydratase, class I [EC:4.2.1.2]	map00020 Citrate cycle (TCA cycle); map00620 Pyruvate metabolism; map01100 Metabolic pathways; map01200 Carbon metabolism
TGGT1_267420-t26_1-p1	72	K	putative mago nashi family protein 2 GN=TGGT1_267420	TGGT1_267420	1	4.62133e-16	162.52	4	GK(1)FGHEFLEFEFRPEGR	1.4066	2	cytoplasm	K12877	MAGOH; protein mago nashi	map03013 RNA transport; map03015 mRNA surveillance pathway; map03040 Spliceosome	GO:0000003 reproduction; GO:0000018 regulation of DNA recombination; GO:0000226 microtubule cytoskeleton organization; GO:0000335 negative regulation of transposition, DNA-mediated; GO:0000337 regulation of transposition, DNA-mediated; GO:0000375 RNA splicing, via transesterification reactions; GO:0000377 RNA splicing, via transesterification reactions with bulged adenosine as nucleophile; GO:000…	GO:0005622 intracellular; GO:0005623 cell; GO:0005634 nucleus; GO:0005737 cytoplasm; GO:0032991 protein-containing complex; GO:0035145 exon-exon junction complex; GO:0043226 organelle; GO:0043227 membrane-bounded organelle; GO:0043229 intracellular organelle; GO:0043231 intracellular membrane-bounded organelle; GO:0045495 pole plasm;				A	KOG3392	Exon-exon junction complex, Magoh component
TGGT1_267420-t26_1-p1	97	K	putative mago nashi family protein 2 GN=TGGT1_267420	TGGT1_267420	1	1.61843e-06	110.58	2	YANNSNYK(1)NDTMIR	-5.0267	1	cytoplasm	K12877	MAGOH; protein mago nashi	map03013 RNA transport; map03015 mRNA surveillance pathway; map03040 Spliceosome	GO:0000003 reproduction; GO:0000018 regulation of DNA recombination; GO:0000226 microtubule cytoskeleton organization; GO:0000335 negative regulation of transposition, DNA-mediated; GO:0000337 regulation of transposition, DNA-mediated; GO:0000375 RNA splicing, via transesterification reactions; GO:0000377 RNA splicing, via transesterification reactions with bulged adenosine as nucleophile; GO:000…	GO:0005622 intracellular; GO:0005623 cell; GO:0005634 nucleus; GO:0005737 cytoplasm; GO:0032991 protein-containing complex; GO:0035145 exon-exon junction complex; GO:0043226 organelle; GO:0043227 membrane-bounded organelle; GO:0043229 intracellular organelle; GO:0043231 intracellular membrane-bounded organelle; GO:0045495 pole plasm;				A	KOG3392	Exon-exon junction complex, Magoh component
TGGT1_267430-t26_1-p1	305	K	DnaJ domain-containing protein GN=TGGT1_267430	TGGT1_267430	1	5.38444e-05	111.38	2	TQQQQMTHLK(1)SAALR	-2.1238	1	endoplasmic reticulum	K09536	DNAJC16; DnaJ homolog subfamily C member 16					PF00226	DnaJ domain	U	KOG0715	Molecular chaperone (DnaJ superfamily)
TGGT1_267650-t26_1-p1	1552	K	Putative transmembrane protein(predict) GN=TGGT1_267650	TGGT1_267650	1	0.0125354	70.195	2	FK(1)AASVGHLESR	-0.65838	1	plasma membrane
TGGT1_268200-t26_1-p1	22	K	RNA recognition motif-containing protein GN=TGGT1_268200	TGGT1_268200	1	1.6704e-05	99.442	3	GK(1)GLASPLLAGSLDGAQASAHAK	0.49105	1	nucleus	K13207	CUGBP, BRUNOL, CELF; CUG-BP- and ETR3-like factor		GO:0000375 RNA splicing, via transesterification reactions; GO:0000377 RNA splicing, via transesterification reactions with bulged adenosine as nucleophile; GO:0000398 mRNA splicing, via spliceosome; GO:0006139 nucleobase-containing compound metabolic process; GO:0006396 RNA processing; GO:0006397 mRNA processing; GO:0006725 cellular aromatic compound metabolic process; GO:0006807 nitrogen compou…	GO:0005622 intracellular; GO:0005623 cell; GO:0005634 nucleus; GO:0005654 nucleoplasm; GO:0005681 spliceosomal complex; GO:0005684 U2-type spliceosomal complex; GO:0005685 U1 snRNP; GO:0005737 cytoplasm; GO:0005829 cytosol; GO:0016363 nuclear matrix; GO:0016604 nuclear body; GO:0016607 nuclear speck; GO:0030532 small nuclear ribonucleoprotein complex; GO:0031974 membrane-enclosed lumen; GO:003198…		PF00076; PF00397	RNA recognition motif. (a.k.a. RRM, RBD, or RNP domain); WW domain	A	KOG0144	RNA-binding protein CUGBP1/BRUNO (RRM superfamily)
TGGT1_268770-t26_1-p1	305	K	dual specificity phosphatase, catalytic domain-containing protein GN=TGGT1_268770	TGGT1_268770	1	0.0467589	65.404	2	VDEAEEGLK(1)R	-2.4337	1	mitochondria,nucleus	K14165	K14165; atypical dual specificity phosphatase [EC:3.1.3.16 3.1.3.48]					PF00782	Dual specificity phosphatase, catalytic domain	V	KOG1716	Dual specificity phosphatase
TGGT1_268835-t26_1-p1	659	K	ATP synthase F0 subunit d-like protein, putative(predict) GN=TGGT1_268835	TGGT1_268835	1	1.62886e-39	193.94	2	AAGK(1)SAQTVQENK	-0.57272	1	extracellular
TGGT1_268835-t26_1-p1	235	K	ATP synthase F0 subunit d-like protein, putative(predict) GN=TGGT1_268835	TGGT1_268835	1	3.10264e-12	126.63	2	ALGALETAK(1)TPAPCEGAEK	-3.3101	1	extracellular
TGGT1_268835-t26_1-p1	645	K	ATP synthase F0 subunit d-like protein, putative(predict) GN=TGGT1_268835	TGGT1_268835	1	0.00223873	99.855	2	EGAAK(1)LEQLR	-0.53886	1	extracellular
TGGT1_268835-t26_1-p1	199	K	ATP synthase F0 subunit d-like protein, putative(predict) GN=TGGT1_268835	TGGT1_268835	1	2.55431e-05	63.766	3	PQQIDWAK(1)WESQIAHK	0.21221	1	extracellular
TGGT1_268835-t26_1-p1	207	K	ATP synthase F0 subunit d-like protein, putative(predict) GN=TGGT1_268835	TGGT1_268835	1	0.00130693	66.619	2	WESQIAHK(1)DILNCLK	-0.7619	2	extracellular
TGGT1_268835-t26_1-p1	191	K	ATP synthase F0 subunit d-like protein, putative(predict) GN=TGGT1_268835	TGGT1_268835	1	0.00359787	83.214	2	QSTPGK(1)PQQIDWAK	-2.7948	1	extracellular
TGGT1_268850-t26_1-p1	103	K	enolase 2 GN=TGGT1_268850	TGGT1_268850	1	0.00223873	99.855	2	AVENIHK(1)IIK	-1.1194	2	mitochondria	K01689	ENO, eno; enolase [EC:4.2.1.11]	map00010 Glycolysis / Gluconeogenesis; map01100 Metabolic pathways; map01200 Carbon metabolism; map01230 Biosynthesis of amino acids; map03018 RNA degradation; map04066 HIF-1 signaling pathway	GO:0005975 carbohydrate metabolic process; GO:0005996 monosaccharide metabolic process; GO:0006006 glucose metabolic process; GO:0006007 glucose catabolic process; GO:0006082 organic acid metabolic process; GO:0006090 pyruvate metabolic process; GO:0006091 generation of precursor metabolites and energy; GO:0006094 gluconeogenesis; GO:0006096 glycolytic process; GO:0006139 nucleobase-containing co…	GO:0005622 intracellular; GO:0005623 cell; GO:0005737 cytoplasm; GO:0005829 cytosol; GO:0005886 plasma membrane; GO:0016020 membrane; GO:0071944 cell periphery;	GO:0003824 catalytic activity; GO:0004634 phosphopyruvate hydratase activity; GO:0016829 lyase activity; GO:0016835 carbon-oxygen lyase activity; GO:0016836 hydro-lyase activity;	PF03952; PF00113	Enolase, N-terminal domain; Enolase, C-terminal TIM barrel domain	G	KOG2670	Enolase
TGGT1_268850-t26_1-p1	112	K	enolase 2 GN=TGGT1_268850	TGGT1_268850	0.999999	0.0137172	83.214	2	IIKPALIGK(1)DPCDQK	-3.8387	1	mitochondria	K01689	ENO, eno; enolase [EC:4.2.1.11]	map00010 Glycolysis / Gluconeogenesis; map01100 Metabolic pathways; map01200 Carbon metabolism; map01230 Biosynthesis of amino acids; map03018 RNA degradation; map04066 HIF-1 signaling pathway	GO:0005975 carbohydrate metabolic process; GO:0005996 monosaccharide metabolic process; GO:0006006 glucose metabolic process; GO:0006007 glucose catabolic process; GO:0006082 organic acid metabolic process; GO:0006090 pyruvate metabolic process; GO:0006091 generation of precursor metabolites and energy; GO:0006094 gluconeogenesis; GO:0006096 glycolytic process; GO:0006139 nucleobase-containing co…	GO:0005622 intracellular; GO:0005623 cell; GO:0005737 cytoplasm; GO:0005829 cytosol; GO:0005886 plasma membrane; GO:0016020 membrane; GO:0071944 cell periphery;	GO:0003824 catalytic activity; GO:0004634 phosphopyruvate hydratase activity; GO:0016829 lyase activity; GO:0016835 carbon-oxygen lyase activity; GO:0016836 hydro-lyase activity;	PF03952; PF00113	Enolase, N-terminal domain; Enolase, C-terminal TIM barrel domain	G	KOG2670	Enolase
TGGT1_268850-t26_1-p1	118	K	enolase 2 GN=TGGT1_268850	TGGT1_268850	1	4.98709e-07	120.65	2	DPCDQK(1)GIDK	-1.7795	1	mitochondria	K01689	ENO, eno; enolase [EC:4.2.1.11]	map00010 Glycolysis / Gluconeogenesis; map01100 Metabolic pathways; map01200 Carbon metabolism; map01230 Biosynthesis of amino acids; map03018 RNA degradation; map04066 HIF-1 signaling pathway	GO:0005975 carbohydrate metabolic process; GO:0005996 monosaccharide metabolic process; GO:0006006 glucose metabolic process; GO:0006007 glucose catabolic process; GO:0006082 organic acid metabolic process; GO:0006090 pyruvate metabolic process; GO:0006091 generation of precursor metabolites and energy; GO:0006094 gluconeogenesis; GO:0006096 glycolytic process; GO:0006139 nucleobase-containing co…	GO:0005622 intracellular; GO:0005623 cell; GO:0005737 cytoplasm; GO:0005829 cytosol; GO:0005886 plasma membrane; GO:0016020 membrane; GO:0071944 cell periphery;	GO:0003824 catalytic activity; GO:0004634 phosphopyruvate hydratase activity; GO:0016829 lyase activity; GO:0016835 carbon-oxygen lyase activity; GO:0016836 hydro-lyase activity;	PF03952; PF00113	Enolase, N-terminal domain; Enolase, C-terminal TIM barrel domain	G	KOG2670	Enolase
TGGT1_268850-t26_1-p1	437	K	enolase 2 GN=TGGT1_268850	TGGT1_268850	1	0.00203892	85.622	2	TGQIK(1)TGAPCR	-1.2585	1	mitochondria	K01689	ENO, eno; enolase [EC:4.2.1.11]	map00010 Glycolysis / Gluconeogenesis; map01100 Metabolic pathways; map01200 Carbon metabolism; map01230 Biosynthesis of amino acids; map03018 RNA degradation; map04066 HIF-1 signaling pathway	GO:0005975 carbohydrate metabolic process; GO:0005996 monosaccharide metabolic process; GO:0006006 glucose metabolic process; GO:0006007 glucose catabolic process; GO:0006082 organic acid metabolic process; GO:0006090 pyruvate metabolic process; GO:0006091 generation of precursor metabolites and energy; GO:0006094 gluconeogenesis; GO:0006096 glycolytic process; GO:0006139 nucleobase-containing co…	GO:0005622 intracellular; GO:0005623 cell; GO:0005737 cytoplasm; GO:0005829 cytosol; GO:0005886 plasma membrane; GO:0016020 membrane; GO:0071944 cell periphery;	GO:0003824 catalytic activity; GO:0004634 phosphopyruvate hydratase activity; GO:0016829 lyase activity; GO:0016835 carbon-oxygen lyase activity; GO:0016836 hydro-lyase activity;	PF03952; PF00113	Enolase, N-terminal domain; Enolase, C-terminal TIM barrel domain	G	KOG2670	Enolase
TGGT1_268890-t26_1-p1	134	K	citrate synthase I GN=TGGT1_268890	TGGT1_268890	1	6.80628e-13	177.74	3	K(1)EHGTVVISEATLNTVCGGMR	-2.1202	2	mitochondria	K01647	CS, gltA; citrate synthase [EC:2.3.3.1]	map00020 Citrate cycle (TCA cycle); map00630 Glyoxylate and dicarboxylate metabolism; map01100 Metabolic pathways; map01200 Carbon metabolism; map01210 2-Oxocarboxylic acid metabolism; map01230 Biosynthesis of amino acids	GO:0005975 carbohydrate metabolic process; GO:0006082 organic acid metabolic process; GO:0006091 generation of precursor metabolites and energy; GO:0006099 tricarboxylic acid cycle; GO:0006101 citrate metabolic process; GO:0008152 metabolic process; GO:0009060 aerobic respiration; GO:0009987 cellular process; GO:0015980 energy derivation by oxidation of organic compounds; GO:0016999 antibiotic me…	GO:0005622 intracellular; GO:0005623 cell; GO:0005737 cytoplasm; GO:0005739 mitochondrion; GO:0005759 mitochondrial matrix; GO:0031974 membrane-enclosed lumen; GO:0043226 organelle; GO:0043227 membrane-bounded organelle; GO:0043229 intracellular organelle; GO:0043231 intracellular membrane-bounded organelle; GO:0043233 organelle lumen; GO:0070013 intracellular organelle lumen;	GO:0003824 catalytic activity; GO:0004108 citrate (Si)-synthase activity; GO:0016740 transferase activity; GO:0016746 transferase activity, transferring acyl groups; GO:0036440 citrate synthase activity; GO:0046912 transferase activity, transferring acyl groups, acyl groups converted into alkyl on transfer;	PF00285	Citrate synthase	C	KOG2617	Citrate synthase
TGGT1_268890-t26_1-p1	551	K	citrate synthase I GN=TGGT1_268890	TGGT1_268890	1	0.00611602	83.214	2	STTLDLLK(1)AACVER	-2.3794	1	mitochondria	K01647	CS, gltA; citrate synthase [EC:2.3.3.1]	map00020 Citrate cycle (TCA cycle); map00630 Glyoxylate and dicarboxylate metabolism; map01100 Metabolic pathways; map01200 Carbon metabolism; map01210 2-Oxocarboxylic acid metabolism; map01230 Biosynthesis of amino acids	GO:0005975 carbohydrate metabolic process; GO:0006082 organic acid metabolic process; GO:0006091 generation of precursor metabolites and energy; GO:0006099 tricarboxylic acid cycle; GO:0006101 citrate metabolic process; GO:0008152 metabolic process; GO:0009060 aerobic respiration; GO:0009987 cellular process; GO:0015980 energy derivation by oxidation of organic compounds; GO:0016999 antibiotic me…	GO:0005622 intracellular; GO:0005623 cell; GO:0005737 cytoplasm; GO:0005739 mitochondrion; GO:0005759 mitochondrial matrix; GO:0031974 membrane-enclosed lumen; GO:0043226 organelle; GO:0043227 membrane-bounded organelle; GO:0043229 intracellular organelle; GO:0043231 intracellular membrane-bounded organelle; GO:0043233 organelle lumen; GO:0070013 intracellular organelle lumen;	GO:0003824 catalytic activity; GO:0004108 citrate (Si)-synthase activity; GO:0016740 transferase activity; GO:0016746 transferase activity, transferring acyl groups; GO:0036440 citrate synthase activity; GO:0046912 transferase activity, transferring acyl groups, acyl groups converted into alkyl on transfer;	PF00285	Citrate synthase	C	KOG2617	Citrate synthase
TGGT1_269180-t26_1-p1	1448	K	MIF4G domain-containing protein GN=TGGT1_269180	TGGT1_269180	1	0.00456446	109.88	2	K(1)VVVEQEEEK	-2.3125	1	nucleus	K03260	EIF4G; translation initiation factor 4G	map03013 RNA transport; map05416 Viral myocarditis	GO:0006412 translation; GO:0006417 regulation of translation; GO:0006446 regulation of translational initiation; GO:0006518 peptide metabolic process; GO:0006807 nitrogen compound metabolic process; GO:0008152 metabolic process; GO:0009058 biosynthetic process; GO:0009059 macromolecule biosynthetic process; GO:0009889 regulation of biosynthetic process; GO:0009987 cellular process; GO:0010467 gen…	GO:0005622 intracellular; GO:0005623 cell; GO:0005737 cytoplasm; GO:0005829 cytosol; GO:0016281 eukaryotic translation initiation factor 4F complex; GO:0032991 protein-containing complex;	GO:0000339 RNA cap binding; GO:0003676 nucleic acid binding; GO:0003723 RNA binding; GO:0005488 binding; GO:0008135 translation factor activity, RNA binding; GO:0097159 organic cyclic compound binding; GO:1901363 heterocyclic compound binding;			J	KOG0401	Translation initiation factor 4F, ribosome/mRNA-bridging subunit (eIF-4G)
TGGT1_269190-t26_1-p1	897	K	glyceraldehyde-3-phosphate dehydrogenase GAPDH2 GN=TGGT1_269190	TGGT1_269190	1	0.0300993	68.49	2	LNK(1)STTYEEIK	-2.4964	3	Golgi apparatus	K00134	GAPDH, gapA; glyceraldehyde 3-phosphate dehydrogenase [EC:1.2.1.12]	map00010 Glycolysis / Gluconeogenesis; map01100 Metabolic pathways; map01200 Carbon metabolism; map01230 Biosynthesis of amino acids; map04066 HIF-1 signaling pathway; map05010 Alzheimer disease; map05130 Pathogenic Escherichia coli infection	GO:0005975 carbohydrate metabolic process; GO:0006082 organic acid metabolic process; GO:0006090 pyruvate metabolic process; GO:0006091 generation of precursor metabolites and energy; GO:0006096 glycolytic process; GO:0006139 nucleobase-containing compound metabolic process; GO:0006163 purine nucleotide metabolic process; GO:0006164 purine nucleotide biosynthetic process; GO:0006165 nucleoside di…	GO:0005622 intracellular; GO:0005623 cell; GO:0005737 cytoplasm; GO:0005829 cytosol;	GO:0000166 nucleotide binding; GO:0003824 catalytic activity; GO:0004365 glyceraldehyde-3-phosphate dehydrogenase (NAD+) (phosphorylating) activity; GO:0005488 binding; GO:0016491 oxidoreductase activity; GO:0016620 oxidoreductase activity, acting on the aldehyde or oxo group of donors, NAD or NADP as acceptor; GO:0016903 oxidoreductase activity, acting on the aldehyde or oxo group of donors; GO:…	PF00044; PF02800	Glyceraldehyde 3-phosphate dehydrogenase, NAD binding domain; Glyceraldehyde 3-phosphate dehydrogenase, C-terminal domain	G	KOG0657	Glyceraldehyde 3-phosphate dehydrogenase
TGGT1_269980-t26_1-p1	109	K	putative preprotein translocase Sec61 GN=TGGT1_269980	TGGT1_269980	1	0.0176169	52.837	2	IIQVDQSLK(1)EDR	-2.0032	1	plasma membrane	K10956	SEC61A; protein transport protein SEC61 subunit alpha	map03060 Protein export; map04141 Protein processing in endoplasmic reticulum; map04145 Phagosome; map05110 Vibrio cholerae infection		GO:0005623 cell; GO:0005886 plasma membrane; GO:0016020 membrane; GO:0071944 cell periphery;		PF10559	Plug domain of Sec61p	U	KOG1373	Transport protein Sec61, alpha subunit
TGGT1_270240-t26_1-p1	312	K	MAG1 protein GN=TGGT1_270240	TGGT1_270240	1	0.0095184	66.664	2	TK(1)AFGEMVSQK	0.20337	1	extracellular
TGGT1_270310-t26_1-p1	168	K	Acyl carrier protein(predict) GN=TGGT1_270310	TGGT1_270310	1	0.0439752	81.32	2	FLQK(1)GEK	-2.5495	1	mitochondria
TGGT1_270510-t26_1-p1	398	K	asparaginyl-tRNA synthetase (NOB+tRNA synthase) GN=TGGT1_270510	TGGT1_270510	1	0.00195482	69.641	2	DAAAAAAEPLIPLTK(1)DK	-1.4225	1	mitochondria	K01893	NARS, asnS; asparaginyl-tRNA synthetase [EC:6.1.1.22]	map00970 Aminoacyl-tRNA biosynthesis		GO:0005622 intracellular; GO:0005623 cell; GO:0005737 cytoplasm;		PF00152	tRNA synthetases class II (D, K and N)	J	KOG0554	Asparaginyl-tRNA synthetase (mitochondrial)
TGGT1_270510-t26_1-p1	562	K	asparaginyl-tRNA synthetase (NOB+tRNA synthase) GN=TGGT1_270510	TGGT1_270510	1	0.000207356	118.06	2	K(1)PCIVYNYPK	-1.5257	1	mitochondria	K01893	NARS, asnS; asparaginyl-tRNA synthetase [EC:6.1.1.22]	map00970 Aminoacyl-tRNA biosynthesis		GO:0005622 intracellular; GO:0005623 cell; GO:0005737 cytoplasm;		PF00152	tRNA synthetases class II (D, K and N)	J	KOG0554	Asparaginyl-tRNA synthetase (mitochondrial)
TGGT1_270510-t26_1-p1	261	K	asparaginyl-tRNA synthetase (NOB+tRNA synthase) GN=TGGT1_270510	TGGT1_270510	1	0.000515019	123.92	2	SPAK(1)GQAVELAVR	0.070696	1	mitochondria	K01893	NARS, asnS; asparaginyl-tRNA synthetase [EC:6.1.1.22]	map00970 Aminoacyl-tRNA biosynthesis		GO:0005622 intracellular; GO:0005623 cell; GO:0005737 cytoplasm;		PF00152	tRNA synthetases class II (D, K and N)	J	KOG0554	Asparaginyl-tRNA synthetase (mitochondrial)
TGGT1_270510-t26_1-p1	561	K	asparaginyl-tRNA synthetase (NOB+tRNA synthase) GN=TGGT1_270510	TGGT1_270510	1	0.00585475	79.809	2	YLTENVYK(1)K	-1.4468	1	mitochondria	K01893	NARS, asnS; asparaginyl-tRNA synthetase [EC:6.1.1.22]	map00970 Aminoacyl-tRNA biosynthesis		GO:0005622 intracellular; GO:0005623 cell; GO:0005737 cytoplasm;		PF00152	tRNA synthetases class II (D, K and N)	J	KOG0554	Asparaginyl-tRNA synthetase (mitochondrial)
TGGT1_270740-t26_1-p1	28	K	Cwf15/Cwc15 cell cycle control protein GN=TGGT1_270740	TGGT1_270740	1	0.0166421	49.16	2	LVATQK(1)VSAK	-2.2708	1	nucleus	K12863	CWC15; protein CWC15	map03040 Spliceosome						A	KOG3228	Uncharacterized conserved protein
TGGT1_270770-t26_1-p1	617	K	PWI domain-containing protein GN=TGGT1_270770	TGGT1_270770	1	0.000168684	113.34	2	TELK(1)TSAAQTPSQELR	-4.4304	1	nucleus	K12822	RBM25, S164; RNA-binding protein 25	map03040 Spliceosome				PF00076	RNA recognition motif. (a.k.a. RRM, RBD, or RNP domain)	A	KOG2253	U1 snRNP complex, subunit SNU71 and related PWI-motif proteins
TGGT1_271050-t26_1-p1	82	K	SAG-related sequence SRS34A GN=TGGT1_271050	TGGT1_271050	1	6.59067e-06	123.92	2	K(1)LTTVLPGAVLTAK	-2.855	1	extracellular
TGGT1_271050-t26_1-p1	75	K	SAG-related sequence SRS34A GN=TGGT1_271050	TGGT1_271050	1	1.28714e-09	70.638	2	LTISPSGEGDVFYGK(1)ECTDSR	-2.0053	1	extracellular
TGGT1_271050-t26_1-p1	145	K	SAG-related sequence SRS34A GN=TGGT1_271050	TGGT1_271050	1	0.000132057	96.313	2	NNDGSSAPTPK(1)DCK	-0.61027	1	extracellular
TGGT1_271050-t26_1-p1	60	K	SAG-related sequence SRS34A GN=TGGT1_271050	TGGT1_271050	1	8.76715e-07	57.464	3	TVDAPSSGSVVFQCGDK(1)LTISPSGEGDVFYGK	1.5585	1	extracellular
TGGT1_271100-t26_1-p1	948	K	NUC153 domain-containing protein GN=TGGT1_271100	TGGT1_271100	1	0.0457278	48.157	2	SSK(1)LQFTR	-2.0941	1	nucleus							PF08159	NUC153 domain	S	KOG2318	Uncharacterized conserved protein
TGGT1_271440-t26_1-p1	178	K	NPL4 family protein GN=TGGT1_271440	TGGT1_271440	1	0.0469849	44.57	2	MNK(1)IPTTVTLK	-1.7628	1	nucleus									UY	KOG2834	Nuclear pore complex, rNpl4 component (sc Npl4)
TGGT1_271810-t26_1-p1	264	K	putative lanp GN=TGGT1_271810	TGGT1_271810	1	3.68194e-79	334.9	2	K(1)NDAGEDENEAVK	-1.1423	1	nucleus	K18646	ANP32A_C_D; acidic leucine-rich nuclear phosphoprotein 32 family member A/C/D							D	KOG2739	Leucine-rich acidic nuclear protein
TGGT1_271810-t26_1-p1	276	K	putative lanp GN=TGGT1_271810	TGGT1_271810	1	1.29893e-30	221.63	3	NDAGEDENEAVK(1)HAR	-0.52252	3	nucleus	K18646	ANP32A_C_D; acidic leucine-rich nuclear phosphoprotein 32 family member A/C/D							D	KOG2739	Leucine-rich acidic nuclear protein
TGGT1_271810-t26_1-p1	55	K	putative lanp GN=TGGT1_271810	TGGT1_271810	1	3.08817e-06	102.57	2	QFK(1)SVSHEASDLLQK	-3.4943	1	nucleus	K18646	ANP32A_C_D; acidic leucine-rich nuclear phosphoprotein 32 family member A/C/D							D	KOG2739	Leucine-rich acidic nuclear protein
TGGT1_271810-t26_1-p1	15	K	putative lanp GN=TGGT1_271810	TGGT1_271810	1	0.0209159	72.492	2	VEHWFAK(1)R	1.5487	1	nucleus	K18646	ANP32A_C_D; acidic leucine-rich nuclear phosphoprotein 32 family member A/C/D							D	KOG2739	Leucine-rich acidic nuclear protein
TGGT1_271820-t26_1-p1	143	K	lipoyltransferase and lipoate-protein ligase subfamily protein GN=TGGT1_271820	TGGT1_271820	1	4.7196e-09	175.64	2	GLVTSVGESGTK(1)R	-1.7655	1	mitochondria	K10105	LIPT1; lipoyltransferase 1	map00785 Lipoic acid metabolism; map01100 Metabolic pathways	GO:0006464 cellular protein modification process; GO:0006807 nitrogen compound metabolic process; GO:0008152 metabolic process; GO:0009249 protein lipoylation; GO:0009987 cellular process; GO:0010467 gene expression; GO:0018065 protein-cofactor linkage; GO:0018193 peptidyl-amino acid modification; GO:0018205 peptidyl-lysine modification; GO:0019538 protein metabolic process; GO:0036211 protein mo…	GO:0005622 intracellular; GO:0005623 cell; GO:0005737 cytoplasm; GO:0005829 cytosol;	GO:0003824 catalytic activity; GO:0016740 transferase activity; GO:0016746 transferase activity, transferring acyl groups; GO:0016747 transferase activity, transferring acyl groups other than amino-acyl groups; GO:0016772 transferase activity, transferring phosphorus-containing groups; GO:0016779 nucleotidyltransferase activity; GO:0016874 ligase activity; GO:0016879 ligase activity, forming carb…	PF10437	Bacterial lipoate protein ligase C-terminus	H	KOG3159	Lipoate-protein ligase A
TGGT1_271820-t26_1-p1	351	K	lipoyltransferase and lipoate-protein ligase subfamily protein GN=TGGT1_271820	TGGT1_271820	1	0.0101034	77.072	2	GMEPVEK(1)LR	-0.58699	2	mitochondria	K10105	LIPT1; lipoyltransferase 1	map00785 Lipoic acid metabolism; map01100 Metabolic pathways	GO:0006464 cellular protein modification process; GO:0006807 nitrogen compound metabolic process; GO:0008152 metabolic process; GO:0009249 protein lipoylation; GO:0009987 cellular process; GO:0010467 gene expression; GO:0018065 protein-cofactor linkage; GO:0018193 peptidyl-amino acid modification; GO:0018205 peptidyl-lysine modification; GO:0019538 protein metabolic process; GO:0036211 protein mo…	GO:0005622 intracellular; GO:0005623 cell; GO:0005737 cytoplasm; GO:0005829 cytosol;	GO:0003824 catalytic activity; GO:0016740 transferase activity; GO:0016746 transferase activity, transferring acyl groups; GO:0016747 transferase activity, transferring acyl groups other than amino-acyl groups; GO:0016772 transferase activity, transferring phosphorus-containing groups; GO:0016779 nucleotidyltransferase activity; GO:0016874 ligase activity; GO:0016879 ligase activity, forming carb…	PF10437	Bacterial lipoate protein ligase C-terminus	H	KOG3159	Lipoate-protein ligase A
TGGT1_271820-t26_1-p1	454	K	lipoyltransferase and lipoate-protein ligase subfamily protein GN=TGGT1_271820	TGGT1_271820	1	0.0100076	101.45	2	LEK(1)VSPELDSHLR	-1.6995	1	mitochondria	K10105	LIPT1; lipoyltransferase 1	map00785 Lipoic acid metabolism; map01100 Metabolic pathways	GO:0006464 cellular protein modification process; GO:0006807 nitrogen compound metabolic process; GO:0008152 metabolic process; GO:0009249 protein lipoylation; GO:0009987 cellular process; GO:0010467 gene expression; GO:0018065 protein-cofactor linkage; GO:0018193 peptidyl-amino acid modification; GO:0018205 peptidyl-lysine modification; GO:0019538 protein metabolic process; GO:0036211 protein mo…	GO:0005622 intracellular; GO:0005623 cell; GO:0005737 cytoplasm; GO:0005829 cytosol;	GO:0003824 catalytic activity; GO:0016740 transferase activity; GO:0016746 transferase activity, transferring acyl groups; GO:0016747 transferase activity, transferring acyl groups other than amino-acyl groups; GO:0016772 transferase activity, transferring phosphorus-containing groups; GO:0016779 nucleotidyltransferase activity; GO:0016874 ligase activity; GO:0016879 ligase activity, forming carb…	PF10437	Bacterial lipoate protein ligase C-terminus	H	KOG3159	Lipoate-protein ligase A
TGGT1_271820-t26_1-p1	298	K	lipoyltransferase and lipoate-protein ligase subfamily protein GN=TGGT1_271820	TGGT1_271820	1	0.0577669	66.087	2	LESK(1)SVR	-2.9558	1	mitochondria	K10105	LIPT1; lipoyltransferase 1	map00785 Lipoic acid metabolism; map01100 Metabolic pathways	GO:0006464 cellular protein modification process; GO:0006807 nitrogen compound metabolic process; GO:0008152 metabolic process; GO:0009249 protein lipoylation; GO:0009987 cellular process; GO:0010467 gene expression; GO:0018065 protein-cofactor linkage; GO:0018193 peptidyl-amino acid modification; GO:0018205 peptidyl-lysine modification; GO:0019538 protein metabolic process; GO:0036211 protein mo…	GO:0005622 intracellular; GO:0005623 cell; GO:0005737 cytoplasm; GO:0005829 cytosol;	GO:0003824 catalytic activity; GO:0016740 transferase activity; GO:0016746 transferase activity, transferring acyl groups; GO:0016747 transferase activity, transferring acyl groups other than amino-acyl groups; GO:0016772 transferase activity, transferring phosphorus-containing groups; GO:0016779 nucleotidyltransferase activity; GO:0016874 ligase activity; GO:0016879 ligase activity, forming carb…	PF10437	Bacterial lipoate protein ligase C-terminus	H	KOG3159	Lipoate-protein ligase A
TGGT1_272340-t26_1-p1	528	K	Sde2_N_Ubi domain-containing protein(predict) GN=TGGT1_272340	TGGT1_272340	1	0.0331433	87.895	2	K(1)TLVTSGLSR	-0.61798	1	extracellular							PF13019; PF13297	Telomere stability and silencing; Telomere stability C-terminal
TGGT1_272910-t26_1-p1	9	K	T-complex protein 1 delta subunit GN=TGGT1_272910	TGGT1_272910	1	4.71942e-18	165.02	2	AAADVATK(1)SGGSK	-2.08	3	cytoplasm	K09496	CCT4; T-complex protein 1 subunit delta							O	KOG0358	Chaperonin complex component, TCP-1 delta subunit (CCT4)
TGGT1_273370-t26_1-p1	10	K	putative coatomer gamma 2-subunit protein GN=TGGT1_273370	TGGT1_273370	1	0.000474143	97.175	2	SK(1)LQNLNVDLSK	2.9974	1	mitochondria	K17267	COPG; coatomer subunit gamma					PF08752	Coatomer gamma subunit appendage domain	U	KOG1078	Vesicle coat complex COPI, gamma subunit
TGGT1_273490-t26_1-p1	188	K	putative glutamine synthetase, type I GN=TGGT1_273490	TGGT1_273490	1	0.0177066	63.212	2	K(1)WYFPVSPVDK	-1.8182	1	cytoplasm							PF03951; PF00120	Glutamine synthetase, beta-Grasp domain; Glutamine synthetase, catalytic domain	E	KOG0683	Glutamine synthetase
TGGT1_273520-t26_1-p1	443	K	PCI domain-containing protein GN=TGGT1_273520	TGGT1_273520	1	0.0177426	58.889	2	IHK(1)CINVDMIAK	-2.494	1	nucleus	K03250	EIF3E, INT6; translation initiation factor 3 subunit E	map03013 RNA transport; map05160 Hepatitis C				PF01399	PCI domain	J	KOG2758	Translation initiation factor 3, subunit e (eIF-3e)
TGGT1_273580-t26_1-p1	530	K	DUF3510 domain-containing protein(predict) GN=TGGT1_273580	TGGT1_273580	1	0.000289276	111.61	2	ALSLSAIEAQK(1)R	0.3653	1	nucleus	K20289	COG2; conserved oligomeric Golgi complex subunit 2							S	KOG2307	Low density lipoprotein receptor
TGGT1_273760-t26_1-p1	138	K	heat shock protein HSP70 GN=TGGT1_273760	TGGT1_273760	1	0.00425818	73.655	2	EIAEAYLGK(1)EVK	-1.6857	1	cytoplasm	K03283	HSPA1s; heat shock 70kDa protein 1/2/6/8	map03040 Spliceosome; map04010 MAPK signaling pathway; map04141 Protein processing in endoplasmic reticulum; map04144 Endocytosis; map04213 Longevity regulating pathway - multiple species; map04612 Antigen processing and presentation; map04915 Estrogen signaling pathway; map05134 Legionellosis; map05145 Toxoplasmosis; map05162 Measles						O	KOG0101	Molecular chaperones HSP70/HSC70, HSP70 superfamily
TGGT1_273760-t26_1-p1	253	K	heat shock protein HSP70 GN=TGGT1_273760	TGGT1_273760	1	0.0187649	72.038	2	GK(1)DISTNSR	-2.3249	1	cytoplasm	K03283	HSPA1s; heat shock 70kDa protein 1/2/6/8	map03040 Spliceosome; map04010 MAPK signaling pathway; map04141 Protein processing in endoplasmic reticulum; map04144 Endocytosis; map04213 Longevity regulating pathway - multiple species; map04612 Antigen processing and presentation; map04915 Estrogen signaling pathway; map05134 Legionellosis; map05145 Toxoplasmosis; map05162 Measles						O	KOG0101	Molecular chaperones HSP70/HSC70, HSP70 superfamily
TGGT1_311720-t26_1-p1	222	K	chaperonin protein BiP GN=TGGT1_311720	TGGT1_311720	1	1.22207e-06	113.48	2	IINEPTAAAIAYGLDK(1)K	0.40182	1	endoplasmic reticulum	K09490	HSPA5, BIP; heat shock 70kDa protein 5	map03060 Protein export; map04141 Protein processing in endoplasmic reticulum; map04918 Thyroid hormone synthesis; map05020 Prion diseases	GO:0000003 reproduction; GO:0000082 G1/S transition of mitotic cell cycle; GO:0000278 mitotic cell cycle; GO:0001655 urogenital system development; GO:0001822 kidney development; GO:0001910 regulation of leukocyte mediated cytotoxicity; GO:0001912 positive regulation of leukocyte mediated cytotoxicity; GO:0001914 regulation of T cell mediated cytotoxicity; GO:0001916 positive regulation of T cell…	GO:0000323 lytic vacuole; GO:0000974 Prp19 complex; GO:0001917 photoreceptor inner segment; GO:0005576 extracellular region; GO:0005615 extracellular space; GO:0005622 intracellular; GO:0005623 cell; GO:0005634 nucleus; GO:0005737 cytoplasm; GO:0005764 lysosome; GO:0005765 lysosomal membrane; GO:0005773 vacuole; GO:0005774 vacuolar membrane; GO:0005775 vacuolar lumen; GO:0005776 autophagosome; GO…	GO:0000166 nucleotide binding; GO:0001664 G protein-coupled receptor binding; GO:0003676 nucleic acid binding; GO:0003723 RNA binding; GO:0003824 catalytic activity; GO:0005102 signaling receptor binding; GO:0005488 binding; GO:0005504 fatty acid binding; GO:0005515 protein binding; GO:0005524 ATP binding; GO:0008134 transcription factor binding; GO:0008144 drug binding; GO:0008289 lipid binding;…			O	KOG0100	Molecular chaperones GRP78/BiP/KAR2, HSP70 superfamily
TGGT1_273760-t26_1-p1	77	K	heat shock protein HSP70 GN=TGGT1_273760	TGGT1_273760	1	0.000153937	106.11	2	K(1)FDDPSVQSDMK	-1.4864	2	cytoplasm	K03283	HSPA1s; heat shock 70kDa protein 1/2/6/8	map03040 Spliceosome; map04010 MAPK signaling pathway; map04141 Protein processing in endoplasmic reticulum; map04144 Endocytosis; map04213 Longevity regulating pathway - multiple species; map04612 Antigen processing and presentation; map04915 Estrogen signaling pathway; map05134 Legionellosis; map05145 Toxoplasmosis; map05162 Measles						O	KOG0101	Molecular chaperones HSP70/HSC70, HSP70 superfamily
TGGT1_273760-t26_1-p1	247	K	heat shock protein HSP70 GN=TGGT1_273760	TGGT1_273760	1	0.0119668	72.365	2	LVDFCVQDFK(1)R	-4.5044	1	cytoplasm	K03283	HSPA1s; heat shock 70kDa protein 1/2/6/8	map03040 Spliceosome; map04010 MAPK signaling pathway; map04141 Protein processing in endoplasmic reticulum; map04144 Endocytosis; map04213 Longevity regulating pathway - multiple species; map04612 Antigen processing and presentation; map04915 Estrogen signaling pathway; map05134 Legionellosis; map05145 Toxoplasmosis; map05162 Measles						O	KOG0101	Molecular chaperones HSP70/HSC70, HSP70 superfamily
TGGT1_273760-t26_1-p1	56	K	heat shock protein HSP70 GN=TGGT1_273760	TGGT1_273760	1	0.0153435	61.48	2	LVGDAAK(1)NQVAR	-1.9985	1	cytoplasm	K03283	HSPA1s; heat shock 70kDa protein 1/2/6/8	map03040 Spliceosome; map04010 MAPK signaling pathway; map04141 Protein processing in endoplasmic reticulum; map04144 Endocytosis; map04213 Longevity regulating pathway - multiple species; map04612 Antigen processing and presentation; map04915 Estrogen signaling pathway; map05134 Legionellosis; map05145 Toxoplasmosis; map05162 Measles						O	KOG0101	Molecular chaperones HSP70/HSC70, HSP70 superfamily
TGGT1_273760-t26_1-p1	526	K	heat shock protein HSP70 GN=TGGT1_273760	TGGT1_273760	1	0.00714399	72.042	2	MVQEAEK(1)YK	0.72838	2	cytoplasm	K03283	HSPA1s; heat shock 70kDa protein 1/2/6/8	map03040 Spliceosome; map04010 MAPK signaling pathway; map04141 Protein processing in endoplasmic reticulum; map04144 Endocytosis; map04213 Longevity regulating pathway - multiple species; map04612 Antigen processing and presentation; map04915 Estrogen signaling pathway; map05134 Legionellosis; map05145 Toxoplasmosis; map05162 Measles						O	KOG0101	Molecular chaperones HSP70/HSC70, HSP70 superfamily
TGGT1_273760-t26_1-p1	321	K	heat shock protein HSP70 GN=TGGT1_273760	TGGT1_273760	1	0.0280406	65.933	2	NSLLPVEK(1)VLK	-1.077	1	cytoplasm	K03283	HSPA1s; heat shock 70kDa protein 1/2/6/8	map03040 Spliceosome; map04010 MAPK signaling pathway; map04141 Protein processing in endoplasmic reticulum; map04144 Endocytosis; map04213 Longevity regulating pathway - multiple species; map04612 Antigen processing and presentation; map04915 Estrogen signaling pathway; map05134 Legionellosis; map05145 Toxoplasmosis; map05162 Measles						O	KOG0101	Molecular chaperones HSP70/HSC70, HSP70 superfamily
TGGT1_273760-t26_1-p1	599	K	heat shock protein HSP70 GN=TGGT1_273760	TGGT1_273760	1	2.92155e-06	135.21	2	QK(1)EVESVCTPIITK	-2.0715	1	cytoplasm	K03283	HSPA1s; heat shock 70kDa protein 1/2/6/8	map03040 Spliceosome; map04010 MAPK signaling pathway; map04141 Protein processing in endoplasmic reticulum; map04144 Endocytosis; map04213 Longevity regulating pathway - multiple species; map04612 Antigen processing and presentation; map04915 Estrogen signaling pathway; map05134 Legionellosis; map05145 Toxoplasmosis; map05162 Measles						O	KOG0101	Molecular chaperones HSP70/HSC70, HSP70 superfamily
TGGT1_273760-t26_1-p1	559	K	heat shock protein HSP70 GN=TGGT1_273760	TGGT1_273760	1	0.0272655	74.486	2	QTLDDEK(1)LK	-1.5161	1	cytoplasm	K03283	HSPA1s; heat shock 70kDa protein 1/2/6/8	map03040 Spliceosome; map04010 MAPK signaling pathway; map04141 Protein processing in endoplasmic reticulum; map04144 Endocytosis; map04213 Longevity regulating pathway - multiple species; map04612 Antigen processing and presentation; map04915 Estrogen signaling pathway; map05134 Legionellosis; map05145 Toxoplasmosis; map05162 Measles						O	KOG0101	Molecular chaperones HSP70/HSC70, HSP70 superfamily
TGGT1_273760-t26_1-p1	112	K	heat shock protein HSP70 GN=TGGT1_273760	TGGT1_273760	0.999999	2.08249e-06	82.822	3	VIAGPGDKPLIEVTYQGEK(1)K	0.57193	2	cytoplasm	K03283	HSPA1s; heat shock 70kDa protein 1/2/6/8	map03040 Spliceosome; map04010 MAPK signaling pathway; map04141 Protein processing in endoplasmic reticulum; map04144 Endocytosis; map04213 Longevity regulating pathway - multiple species; map04612 Antigen processing and presentation; map04915 Estrogen signaling pathway; map05134 Legionellosis; map05145 Toxoplasmosis; map05162 Measles						O	KOG0101	Molecular chaperones HSP70/HSC70, HSP70 superfamily
TGGT1_275310-t26_1-p1	321	K	Putative zinc finger protein(predict) GN=TGGT1_275310	TGGT1_275310	1	0.0192462	62.969	2	K(1)VAPPVEHR	-1.1787	1	nucleus	K12848	SNU23; U4/U6.U5 tri-snRNP component SNU23	map03040 Spliceosome						A	KOG4727	U1-like Zn-finger protein
TGGT1_275680-t26_1-p1	366	K	ELM2 domain-containing protein(predict) GN=TGGT1_275680	TGGT1_275680	1	1.02843e-05	105.94	2	TEEGLWEK(1)EHDR	-2.6327	1	nucleus
TGGT1_275750-t26_1-p1	9	K	putative small nuclear ribonucleoprotein E GN=TGGT1_275750	TGGT1_275750	1	0.0114766	43.734	2	SGGVMSNK(1)K	-1.4295	1	cytoplasm	K11097	SNRPE, SME; small nuclear ribonucleoprotein E	map03040 Spliceosome				PF01423	LSM domain	A	KOG1774	Small nuclear ribonucleoprotein E
TGGT1_276140-t26_1-p1	444	K	ADP ribosylation factor ARF1 GN=TGGT1_276140	TGGT1_276140	1	0.0270804	51.829	2	NISFTVWDVGGQDK(1)IR	0.43836	1	nucleus	K07937	ARF1; ADP-ribosylation factor 1	map04072 Phospholipase D signaling pathway; map04144 Endocytosis; map05110 Vibrio cholerae infection; map05130 Pathogenic Escherichia coli infection; map05131 Shigellosis; map05134 Legionellosis	GO:0002090 regulation of receptor internalization; GO:0008064 regulation of actin polymerization or depolymerization; GO:0009987 cellular process; GO:0010646 regulation of cell communication; GO:0010648 negative regulation of cell communication; GO:0016043 cellular component organization; GO:0019222 regulation of metabolic process; GO:0023051 regulation of signaling; GO:0023057 negative regulatio…	GO:0005622 intracellular; GO:0005623 cell; GO:0005737 cytoplasm; GO:0005794 Golgi apparatus; GO:0005829 cytosol; GO:0005886 plasma membrane; GO:0012505 endomembrane system; GO:0016020 membrane; GO:0043226 organelle; GO:0043227 membrane-bounded organelle; GO:0043229 intracellular organelle; GO:0043231 intracellular membrane-bounded organelle; GO:0071944 cell periphery;		PF00025	ADP-ribosylation factor family	U	KOG0070	GTP-binding ADP-ribosylation factor Arf1
TGGT1_276940-t26_1-p1	17	K	putative ribosome associated membrane protein RAMP4 GN=TGGT1_276940	TGGT1_276940	1	0.00154938	92.445	2	ISQFEK(1)NITHR	-1.7155	1	plasma membrane									U	KOG3491	Predicted membrane protein
TGGT1_276940-t26_1-p1	11	K	putative ribosome associated membrane protein RAMP4 GN=TGGT1_276940	TGGT1_276940	1	0.000574888	121.8	2	YACK(1)ISQFEK	-0.66789	1	plasma membrane									U	KOG3491	Predicted membrane protein
TGGT1_277000-t26_1-p1	339	K	putative transport protein Sec24 GN=TGGT1_277000	TGGT1_277000	1	4.65989e-05	78.888	2	AALTSGK(1)LPGCTDSGAGR	-2.6707	1	nucleus	K14007	SEC24; protein transport protein SEC24	map04141 Protein processing in endoplasmic reticulum; map05130 Pathogenic Escherichia coli infection	GO:0006810 transport; GO:0006888 endoplasmic reticulum to Golgi vesicle-mediated transport; GO:0006900 vesicle budding from membrane; GO:0006914 autophagy; GO:0006996 organelle organization; GO:0008152 metabolic process; GO:0009056 catabolic process; GO:0009987 cellular process; GO:0016043 cellular component organization; GO:0016050 vesicle organization; GO:0016192 vesicle-mediated transport; GO:…	GO:0005622 intracellular; GO:0005623 cell; GO:0005737 cytoplasm; GO:0005798 Golgi-associated vesicle; GO:0012505 endomembrane system; GO:0012506 vesicle membrane; GO:0012507 ER to Golgi transport vesicle membrane; GO:0016020 membrane; GO:0030117 membrane coat; GO:0030120 vesicle coat; GO:0030127 COPII vesicle coat; GO:0030133 transport vesicle; GO:0030134 COPII-coated ER to Golgi transport vesicl…	GO:0005048 signal sequence binding; GO:0005488 binding; GO:0033218 amide binding; GO:0042277 peptide binding;	PF04810; PF04811; PF08033; PF04815; PF00626	Sec23/Sec24 zinc finger; Sec23/Sec24 trunk domain; Sec23/Sec24 beta-sandwich domain; Sec23/Sec24 helical domain; Gelsolin repeat	U	KOG1985	Vesicle coat complex COPII, subunit SEC24/subunit SFB2
TGGT1_277270-t26_1-p1	513	K	NTPase II GN=TGGT1_277270	TGGT1_277270	1	0.02129	74.424	2	TNVFLAK(1)TR	-2.0371	1	cytoplasm,nucleus	K01510	ENTPD1_3_8, CD39; apyrase [EC:3.6.1.5]	map00230 Purine metabolism; map00240 Pyrimidine metabolism; map01100 Metabolic pathways; map05169 Epstein-Barr virus infection						G	KOG1386	Nucleoside phosphatase
TGGT1_277710-t26_1-p1	578	K	hypothetical protein GN=TGGT1_277710	TGGT1_277710	1	0.0476329	51.43	2	FK(1)SAALLR	-0.32431	1	nucleus
TGGT1_278050-t26_1-p1	50	K	putative proteasome subunit alpha type 1 GN=TGGT1_278050	TGGT1_278050	1	0.00489138	87.942	2	SDTHVVLCSLK(1)R	-1.8426	1	cytoplasm,nucleus	K02725	PSMA1; 20S proteasome subunit alpha 6 [EC:3.4.25.1]	map03050 Proteasome	GO:0006508 proteolysis; GO:0006511 ubiquitin-dependent protein catabolic process; GO:0006807 nitrogen compound metabolic process; GO:0008152 metabolic process; GO:0009056 catabolic process; GO:0009057 macromolecule catabolic process; GO:0009987 cellular process; GO:0010498 proteasomal protein catabolic process; GO:0010499 proteasomal ubiquitin-independent protein catabolic process; GO:0019538 pro…	GO:0000502 proteasome complex; GO:0005622 intracellular; GO:0005623 cell; GO:0005634 nucleus; GO:0005737 cytoplasm; GO:0005829 cytosol; GO:0005839 proteasome core complex; GO:0012505 endomembrane system; GO:0016020 membrane; GO:0019773 proteasome core complex, alpha-subunit complex; GO:0031597 cytosolic proteasome complex; GO:0032991 protein-containing complex; GO:0034515 proteasome storage granu…		PF10584; PF00227	Proteasome subunit A N-terminal signature; Proteasome subunit	O	KOG0863	20S proteasome, regulatory subunit alpha type PSMA1/PRE5
TGGT1_278110-t26_1-p1	1180	K	1,3-beta-glucan synthase component protein GN=TGGT1_278110	TGGT1_278110	1	0.0157091	60.589	2	LLLAK(1)TEHAVK	2.4742	1	plasma membrane									M	KOG0916	1,3-beta-glucan synthase/callose synthase catalytic subunit
TGGT1_278440-t26_1-p1	2655	K	putative SWI2/SNF2 Brahma GN=TGGT1_278440	TGGT1_278440	1	0.000383495	141.44	2	GEGGAASTGVSK(1)FR	-1.8044	1	nucleus	K11647	SMARCA2_4; SWI/SNF-related matrix-associated actin-dependent regulator of chromatin subfamily A member 2/4 [EC:3.6.4.-]	map04714 Thermogenesis; map05225 Hepatocellular carcinoma				PF00439	Bromodomain	BK	KOG0386	Chromatin remodeling complex SWI/SNF, component SWI2 and related ATPases (DNA/RNA helicase superfamily)
TGGT1_278530-t26_1-p1	23	K	putative multiprotein bridging factor type 1 family transcriptional co-activator GN=TGGT1_278530	TGGT1_278530	1	0.0092405	72.922	2	GVTK(1)EQEINQAR	-1.3162	1	nucleus	K03627	MBF1; putative transcription factor		GO:0003158 endothelium development; GO:0006355 regulation of transcription, DNA-templated; GO:0007275 multicellular organism development; GO:0009888 tissue development; GO:0009889 regulation of biosynthetic process; GO:0009891 positive regulation of biosynthetic process; GO:0009893 positive regulation of metabolic process; GO:0009987 cellular process; GO:0010468 regulation of gene expression; GO:…	GO:0005622 intracellular; GO:0005623 cell; GO:0005634 nucleus; GO:0005730 nucleolus; GO:0005737 cytoplasm; GO:0005829 cytosol; GO:0031974 membrane-enclosed lumen; GO:0031981 nuclear lumen; GO:0043226 organelle; GO:0043227 membrane-bounded organelle; GO:0043228 non-membrane-bounded organelle; GO:0043229 intracellular organelle; GO:0043231 intracellular membrane-bounded organelle; GO:0043232 intrac…	GO:0003712 transcription coregulator activity; GO:0003713 transcription coactivator activity; GO:0140110 transcription regulator activity;	PF01381	Helix-turn-helix	K	KOG3398	Transcription factor MBF1
[truncated: 337 more rows]
