# Supplementary material for: Systematic identification of the lysine lactylation in the protozoan parasite Toxoplasma gondii
Source: Parasit Vectors. 2022 May 24;15:180. doi: 10.1186/s13071-022-05315-6 (PMC9131557; doi:10.1186/s13071-022-05315-6)
Supplement: Supplementary file 3 — Additional file 3: Table S2. List of peptides matches the enriched motif in T. gondii. [file 13071_2022_5315_MOESM3_ESM.xlsx]

## Sheet: motif-x
	Motif Logo				Motif	Motif Score	Foreground		Background		Fold Increase
							Matches	Size	Matches	Size
					xxxxxxxxxx_K_xxxxxxxxxK	9.33	103	983	14018	255913	1.9

## Sheet: motif annotation
Protein accession	Position	Amino acid	Motif logo
TGGT1_202568	t26_1	K	xxxxxxxxxx_K_xxxxxxxxxK
TGGT1_203220	t26_1	K	xxxxxxxxxx_K_xxxxxxxxxK
TGGT1_205470	t26_1	K	xxxxxxxxxx_K_xxxxxxxxxK
TGGT1_208370	t26_1	K	xxxxxxxxxx_K_xxxxxxxxxK
TGGT1_209910	t26_1	K	xxxxxxxxxx_K_xxxxxxxxxK
TGGT1_209910	t26_1	K	xxxxxxxxxx_K_xxxxxxxxxK
TGGT1_209910	t26_1	K	xxxxxxxxxx_K_xxxxxxxxxK
TGGT1_210690	t26_1	K	xxxxxxxxxx_K_xxxxxxxxxK
TGGT1_215430	t26_1	K	xxxxxxxxxx_K_xxxxxxxxxK
TGGT1_216650	t26_1	K	xxxxxxxxxx_K_xxxxxxxxxK
TGGT1_217010	t26_1	K	xxxxxxxxxx_K_xxxxxxxxxK
TGGT1_218000	t26_1	K	xxxxxxxxxx_K_xxxxxxxxxK
TGGT1_219520	t26_1	K	xxxxxxxxxx_K_xxxxxxxxxK
TGGT1_219540	t26_1	K	xxxxxxxxxx_K_xxxxxxxxxK
TGGT1_219790A	t26_1	K	xxxxxxxxxx_K_xxxxxxxxxK
TGGT1_219850	t26_1	K	xxxxxxxxxx_K_xxxxxxxxxK
TGGT1_221470	t26_1	K	xxxxxxxxxx_K_xxxxxxxxxK
TGGT1_221510	t26_1	K	xxxxxxxxxx_K_xxxxxxxxxK
TGGT1_223940	t26_1	K	xxxxxxxxxx_K_xxxxxxxxxK
TGGT1_224960	t26_1	K	xxxxxxxxxx_K_xxxxxxxxxK
TGGT1_225930	t26_1	K	xxxxxxxxxx_K_xxxxxxxxxK
TGGT1_226410	t26_1	K	xxxxxxxxxx_K_xxxxxxxxxK
TGGT1_226730	t26_1	K	xxxxxxxxxx_K_xxxxxxxxxK
TGGT1_226960	t26_1	K	xxxxxxxxxx_K_xxxxxxxxxK
TGGT1_227600	t26_1	K	xxxxxxxxxx_K_xxxxxxxxxK
TGGT1_227900	t26_1	K	xxxxxxxxxx_K_xxxxxxxxxK
TGGT1_230160	t26_1	K	xxxxxxxxxx_K_xxxxxxxxxK
TGGT1_230340	t26_1	K	xxxxxxxxxx_K_xxxxxxxxxK
TGGT1_230420	t26_1	K	xxxxxxxxxx_K_xxxxxxxxxK
TGGT1_230890	t26_1	K	xxxxxxxxxx_K_xxxxxxxxxK
TGGT1_231640	t26_1	K	xxxxxxxxxx_K_xxxxxxxxxK
TGGT1_232350	t26_1	K	xxxxxxxxxx_K_xxxxxxxxxK
TGGT1_232350	t26_1	K	xxxxxxxxxx_K_xxxxxxxxxK
TGGT1_232440	t26_1	K	xxxxxxxxxx_K_xxxxxxxxxK
TGGT1_233190	t26_1	K	xxxxxxxxxx_K_xxxxxxxxxK
TGGT1_234230	t26_1	K	xxxxxxxxxx_K_xxxxxxxxxK
TGGT1_234230	t26_1	K	xxxxxxxxxx_K_xxxxxxxxxK
TGGT1_234230	t26_1	K	xxxxxxxxxx_K_xxxxxxxxxK
TGGT1_235170	t26_1	K	xxxxxxxxxx_K_xxxxxxxxxK
TGGT1_236210	t26_1	K	xxxxxxxxxx_K_xxxxxxxxxK
TGGT1_236570	t26_1	K	xxxxxxxxxx_K_xxxxxxxxxK
TGGT1_239760	t26_1	K	xxxxxxxxxx_K_xxxxxxxxxK
TGGT1_244150	t26_1	K	xxxxxxxxxx_K_xxxxxxxxxK
TGGT1_244380	t26_1	K	xxxxxxxxxx_K_xxxxxxxxxK
TGGT1_244380	t26_1	K	xxxxxxxxxx_K_xxxxxxxxxK
TGGT1_245460	t26_1	K	xxxxxxxxxx_K_xxxxxxxxxK
TGGT1_246100	t26_1	K	xxxxxxxxxx_K_xxxxxxxxxK
TGGT1_248880	t26_1	K	xxxxxxxxxx_K_xxxxxxxxxK
TGGT1_251780	t26_1	K	xxxxxxxxxx_K_xxxxxxxxxK
TGGT1_253820	t26_1	K	xxxxxxxxxx_K_xxxxxxxxxK
TGGT1_259710	t26_1	K	xxxxxxxxxx_K_xxxxxxxxxK
TGGT1_260440	t26_1	K	xxxxxxxxxx_K_xxxxxxxxxK
TGGT1_260440	t26_1	K	xxxxxxxxxx_K_xxxxxxxxxK
TGGT1_261240	t26_1	K	xxxxxxxxxx_K_xxxxxxxxxK
TGGT1_263090	t26_1	K	xxxxxxxxxx_K_xxxxxxxxxK
TGGT1_263870	t26_1	K	xxxxxxxxxx_K_xxxxxxxxxK
TGGT1_266060	t26_1	K	xxxxxxxxxx_K_xxxxxxxxxK
TGGT1_268835	t26_1	K	xxxxxxxxxx_K_xxxxxxxxxK
TGGT1_268835	t26_1	K	xxxxxxxxxx_K_xxxxxxxxxK
TGGT1_268850	t26_1	K	xxxxxxxxxx_K_xxxxxxxxxK
TGGT1_270510	t26_1	K	xxxxxxxxxx_K_xxxxxxxxxK
TGGT1_272910	t26_1	K	xxxxxxxxxx_K_xxxxxxxxxK
TGGT1_273370	t26_1	K	xxxxxxxxxx_K_xxxxxxxxxK
TGGT1_273490	t26_1	K	xxxxxxxxxx_K_xxxxxxxxxK
TGGT1_273520	t26_1	K	xxxxxxxxxx_K_xxxxxxxxxK
TGGT1_279390	t26_1	K	xxxxxxxxxx_K_xxxxxxxxxK
TGGT1_280610	t26_1	K	xxxxxxxxxx_K_xxxxxxxxxK
TGGT1_283780	t26_1	K	xxxxxxxxxx_K_xxxxxxxxxK
TGGT1_285268	t26_1	K	xxxxxxxxxx_K_xxxxxxxxxK
TGGT1_286420A	t26_1	K	xxxxxxxxxx_K_xxxxxxxxxK
TGGT1_286420A	t26_1	K	xxxxxxxxxx_K_xxxxxxxxxK
TGGT1_288400	t26_1	K	xxxxxxxxxx_K_xxxxxxxxxK
TGGT1_289530	t26_1	K	xxxxxxxxxx_K_xxxxxxxxxK
TGGT1_289650	t26_1	K	xxxxxxxxxx_K_xxxxxxxxxK
TGGT1_290600	t26_1	K	xxxxxxxxxx_K_xxxxxxxxxK
TGGT1_290660	t26_1	K	xxxxxxxxxx_K_xxxxxxxxxK
TGGT1_290670	t26_1	K	xxxxxxxxxx_K_xxxxxxxxxK
TGGT1_291890	t26_1	K	xxxxxxxxxx_K_xxxxxxxxxK
TGGT1_291930	t26_1	K	xxxxxxxxxx_K_xxxxxxxxxK
TGGT1_293180	t26_1	K	xxxxxxxxxx_K_xxxxxxxxxK
TGGT1_293510	t26_1	K	xxxxxxxxxx_K_xxxxxxxxxK
TGGT1_293580	t26_1	K	xxxxxxxxxx_K_xxxxxxxxxK
TGGT1_294800B	t26_1	K	xxxxxxxxxx_K_xxxxxxxxxK
TGGT1_298020	t26_1	K	xxxxxxxxxx_K_xxxxxxxxxK
TGGT1_301440	t26_1	K	xxxxxxxxxx_K_xxxxxxxxxK
TGGT1_301440	t26_1	K	xxxxxxxxxx_K_xxxxxxxxxK
TGGT1_301440	t26_1	K	xxxxxxxxxx_K_xxxxxxxxxK
TGGT1_305160	t26_1	K	xxxxxxxxxx_K_xxxxxxxxxK
TGGT1_305610	t26_1	K	xxxxxxxxxx_K_xxxxxxxxxK
TGGT1_309210	t26_1	K	xxxxxxxxxx_K_xxxxxxxxxK
TGGT1_309820	t26_1	K	xxxxxxxxxx_K_xxxxxxxxxK
TGGT1_310030	t26_1	K	xxxxxxxxxx_K_xxxxxxxxxK
TGGT1_310490	t26_1	K	xxxxxxxxxx_K_xxxxxxxxxK
TGGT1_311720	t26_1	K	xxxxxxxxxx_K_xxxxxxxxxK
TGGT1_312090	t26_1	K	xxxxxxxxxx_K_xxxxxxxxxK
TGGT1_313140	t26_1	K	xxxxxxxxxx_K_xxxxxxxxxK
TGGT1_313410	t26_1	K	xxxxxxxxxx_K_xxxxxxxxxK
TGGT1_313410	t26_1	K	xxxxxxxxxx_K_xxxxxxxxxK
TGGT1_315610	t26_1	K	xxxxxxxxxx_K_xxxxxxxxxK
TGGT1_318230	t26_1	K	xxxxxxxxxx_K_xxxxxxxxxK
TGGT1_318230	t26_1	K	xxxxxxxxxx_K_xxxxxxxxxK
TGGT1_319560	t26_1	K	xxxxxxxxxx_K_xxxxxxxxxK
TGGT1_321500	t26_1	K	xxxxxxxxxx_K_xxxxxxxxxK
