# Supplementary material for: Systematic identification of the lysine lactylation in the protozoan parasite Toxoplasma gondii
Source: Parasit Vectors. 2022 May 24;15:180. doi: 10.1186/s13071-022-05315-6 (PMC9131557; doi:10.1186/s13071-022-05315-6)
Supplement: Supplementary file 4 — Additional file 4: Table S3. Function classification by Clusters of Orthologous Groups (COG) of lactylated proteins in T. gondii. [file 13071_2022_5315_MOESM4_ESM.xlsx]

## Sheet: ident list
Category description	Protein accession	Position	Amino acid	Protein description	Gene name	Localization probability	PEP	Score	Charge	Modified sequence	Mass error [ppm]	MS/MS Counts
[A] RNA processing and modification	TGGT1_210360-t26_1-p1	110	K	DEAD (Asp-Glu-Ala-Asp) box polypeptide 41 family protein GN=TGGT1_210360	TGGT1_210360	1	0.00165235	83.623	2	K(1)TLLATSHK	-5.0448	1
	TGGT1_295070-t26_1-p1	92	K	helicase associated domain (ha2) protein GN=TGGT1_295070	TGGT1_295070	1	0.058773	89.123	2	K(1)LEQLQR	-3.2352	1
	TGGT1_291950-t26_1-p1	566	K	RNA recognition motif-containing protein GN=TGGT1_291950	TGGT1_291950	1	3.16669e-10	126.32	2	IIQEAGGSTAVPVK(1)TR	-1.6654	1
	TGGT1_291950-t26_1-p1	31	K	RNA recognition motif-containing protein GN=TGGT1_291950	TGGT1_291950	1	0.000929908	108.2	2	ATALEGENASK(1)ALK	-1.1464	1
	TGGT1_291930-t26_1-p1	434	K	RNA recognition motif-containing protein GN=TGGT1_291930	TGGT1_291930	1	8.04689e-06	132.44	2	LQTK(1)GGGVVDK	-1.9955	1
	TGGT1_291930-t26_1-p1	79	K	RNA recognition motif-containing protein GN=TGGT1_291930	TGGT1_291930	1	1.20997e-06	130.78	2	K(1)GGVVTSASAVQSAK	-1.6333	1
	TGGT1_291930-t26_1-p1	407	K	RNA recognition motif-containing protein GN=TGGT1_291930	TGGT1_291930	1	6.33985e-05	151.52	3	RK(1)EAPADEDLQHTSK	-0.65069	3
	TGGT1_291930-t26_1-p1	4	K	RNA recognition motif-containing protein GN=TGGT1_291930	TGGT1_291930	1	0.00858013	117.18	2	K(1)AAPVAVAR	-1.8638	1
	TGGT1_298020-t26_1-p1	475	K	DEAD-family helicase GN=TGGT1_298020	TGGT1_298020	1	0.00324211	64.906	2	K(1)NFLMQQEIEK	-0.18808	2
	TGGT1_291930-t26_1-p1	46	K	RNA recognition motif-containing protein GN=TGGT1_291930	TGGT1_291930	1	0.0163882	47.361	2	GAAGAPASAK(1)GAPK	-0.71989	1
	TGGT1_291930-t26_1-p1	686	K	RNA recognition motif-containing protein GN=TGGT1_291930	TGGT1_291930	1	7.68896e-30	196.42	2	AAK(1)DGTVQEFQGTSK	-4.1333	1
	TGGT1_290660-t26_1-p1	356	K	RNA recognition motif-containing protein GN=TGGT1_290660	TGGT1_290660	1	0.00384996	92.428	2	YGGDDVEK(1)YVK	-0.65118	1
	TGGT1_290660-t26_1-p1	328	K	RNA recognition motif-containing protein GN=TGGT1_290660	TGGT1_290660	0.999987	2.31067e-05	58.794	3	LPPPNSQK(1)TEATAEEEKR	-1.8123	1
	TGGT1_233190-t26_1-p1	288	K	SKIP/SNW domain-containing protein GN=TGGT1_233190	TGGT1_233190	1	0.000331127	115.41	2	K(1)LTQQDQAEWK	-1.308	1
	TGGT1_290660-t26_1-p1	99	K	RNA recognition motif-containing protein GN=TGGT1_290660	TGGT1_290660	1	2.07705e-09	157.74	2	LNELVVK(1)NNTQK	-0.7682	1
	TGGT1_316900-t26_1-p1	68	K	Sas10 C-terminal domain-containing protein GN=TGGT1_316900	TGGT1_316900	1	0.000527426	113.34	2	K(1)LGGSGSAAEEFIR	-0.84	1
	TGGT1_286440-t26_1-p1	250	K	malic enzyme GN=TGGT1_286440	TGGT1_286440	1	0.0272673	54.584	2	VK(1)EIITPGGYR	-2.2443	1
	TGGT1_291930-t26_1-p1	420	K	RNA recognition motif-containing protein GN=TGGT1_291930	TGGT1_291930	1	0.000617547	117.21	2	EAPADEDLQHTSK(1)K	-3.9375	1
	TGGT1_286440-t26_1-p1	359	K	malic enzyme GN=TGGT1_286440	TGGT1_286440	1	0.0215236	51.872	2	K(1)HDVDEELITDD	-1.3689	1
	TGGT1_304760-t26_1-p1	519	K	RNA recognition motif-containing protein GN=TGGT1_304760	TGGT1_304760	1	0.00019773	85.813	2	EK(1)VLAPAAYPAVLPLR	1.3024	1
	TGGT1_305780-t26_1-p1	519	K	putative 5'-3' exoribonuclease GN=TGGT1_305780	TGGT1_305780	1	0.00597975	76.605	2	LLK(1)HQLEAR	-1.8524	1
	TGGT1_321560-t26_1-p1	734	K	zinc knuckle domain-containing protein GN=TGGT1_321560	TGGT1_321560	1	0.000325005	110.52	2	YHDIIASNK(1)AAAR	-1.0714	1
	TGGT1_321560-t26_1-p1	725	K	zinc knuckle domain-containing protein GN=TGGT1_321560	TGGT1_321560	1	0.00404333	70.195	2	AGK(1)YHDIIASNK	-3.2597	1
	TGGT1_321500-t26_1-p1	188	K	RNA recognition motif-containing protein GN=TGGT1_321500	TGGT1_321500	1	0.000529845	94.66	2	FAFK(1)EEALHAVR	-0.46418	1
	TGGT1_321500-t26_1-p1	219	K	RNA recognition motif-containing protein GN=TGGT1_321500	TGGT1_321500	1	0.0250787	97.033	2	FAESK(1)AAR	-2.5295	1
	TGGT1_321500-t26_1-p1	178	K	RNA recognition motif-containing protein GN=TGGT1_321500	TGGT1_321500	1	8.98927e-07	99.589	2	DNVQNTGK(1)GCCFVK	-1.5844	1
	TGGT1_318140-t26_1-p1	749	K	SART-1 family protein GN=TGGT1_318140	TGGT1_318140	1	0.000407073	88.734	2	YLQSK(1)NHYSLDK	-1.2162	1
	TGGT1_314790-t26_1-p1	7	K	putative small nuclear ribonucleoprotein G GN=TGGT1_314790	TGGT1_314790	1	0.00872138	65.879	2	PGVMGK(1)AGPAADLR	-3.1734	2
	TGGT1_304760-t26_1-p1	1229	K	RNA recognition motif-containing protein GN=TGGT1_304760	TGGT1_304760	1	0.00071309	48.945	3	GDSAVAK(1)GYSHLHPQGPPCFPAGTGR	-2.0296	1
	TGGT1_314740-t26_1-p1	603	K	PSP protein GN=TGGT1_314740	TGGT1_314740	1	1.05175e-05	57.71	3	HTYK(1)IPSTLPGNAGTATPSGHLTPR	-0.060553	1
	TGGT1_312530-t26_1-p1	47	K	splicing factor, CC1 family protein GN=TGGT1_312530	TGGT1_312530	1	0.000712887	77.157	2	AGPSK(1)ATIGPPSR	-2.7632	1
	TGGT1_311160-t26_1-p1	153	K	PWI domain-containing protein GN=TGGT1_311160	TGGT1_311160	1	0.00115894	110.52	2	EEAAK(1)INEELIR	-3.9642	1
	TGGT1_310860-t26_1-p1	320	K	U5 snRNP-specific protein GN=TGGT1_310860	TGGT1_310860	1	2.63469e-09	151.52	2	EK(1)GVGAGTSPLLYR	-2.7424	1
	TGGT1_310820-t26_1-p1	63	K	putative SLU7 splicing factor GN=TGGT1_310820	TGGT1_310820	0.783726	0.00166818	51.531	3	APWYLNQQK(0.216)PGLK(0.784)HQR	-2.1749	1
	TGGT1_309800-t26_1-p1	275	K	RNA recognition motif-containing protein GN=TGGT1_309800	TGGT1_309800	1	0.00125985	72.846	2	K(1)AEGALPTPQPAK	-3.1006	1
	TGGT1_308920-t26_1-p1	109	K	splicing factor U2AF protein GN=TGGT1_308920	TGGT1_308920	1	0.000169722	104.04	2	GASSFSSTPSGWK(1)SEK	-0.89604	1
	TGGT1_308890-t26_1-p1	2974	K	transcription elongation factor SPT6 GN=TGGT1_308890	TGGT1_308890	1	0.000885728	74.849	2	AAGTVVETGK(1)GGR	-2.3112	1
	TGGT1_312530-t26_1-p1	502	K	splicing factor, CC1 family protein GN=TGGT1_312530	TGGT1_312530	1	0.0484613	67.464	2	QALMQK(1)LLNR	-0.27757	1
	TGGT1_203220-t26_1-p1	926	K	DEAD/DEAH box helicase domain-containing protein GN=TGGT1_203220	TGGT1_203220	1	0.020101	78.178	2	PGLLNLNK(1)R	-2.7966	1
	TGGT1_279330-t26_1-p1	10	K	DEAD/DEAH box helicase family protein GN=TGGT1_279330	TGGT1_279330	1	0.00550136	59.731	2	TK(1)AAGLSDPETVVK	-3.1753	1
	TGGT1_275310-t26_1-p1	321	K	Putative zinc finger protein(predict) GN=TGGT1_275310	TGGT1_275310	1	0.0192462	62.969	2	K(1)VAPPVEHR	-1.1787	1
	TGGT1_227850-t26_1-p1	470	K	peptidyl-prolyl cis-trans isomerase, cyclophilin-type domain-containing protein GN=TGGT1_227850	TGGT1_227850	1	0.00676487	76.572	2	LSELPQK(1)TAR	-2.6517	1
	TGGT1_226250-t26_1-p1	561	K	DEAD (Asp-Glu-Ala-Asp) box polypeptide DDX3X GN=TGGT1_226250	TGGT1_226250	1	0.00667558	56.938	2	AAK(1)CPILVATDVAAR	-1.5927	1
	TGGT1_223930-t26_1-p1	237	K	RNA recognition motif-containing protein GN=TGGT1_223930	TGGT1_223930	1	0.0356953	58.916	2	TINK(1)NVER	-1.4381	1
	TGGT1_221980-t26_1-p1	548	K	U1 zinc finger protein GN=TGGT1_221980	TGGT1_221980	1	0.0477455	80.294	2	MK(1)VEGLR	-2.274	1
	TGGT1_221660-t26_1-p1	494	K	DEAD/DEAH box helicase domain-containing protein GN=TGGT1_221660	TGGT1_221660	1	0.0457634	40.861	2	TVK(1)AGGEAVAPGGR	-1.7302	1
	TGGT1_221660-t26_1-p1	1413	K	DEAD/DEAH box helicase domain-containing protein GN=TGGT1_221660	TGGT1_221660	1	0.00269027	100.75	2	K(1)GGGGFGGR	-2.4791	1
	TGGT1_221660-t26_1-p1	326	K	DEAD/DEAH box helicase domain-containing protein GN=TGGT1_221660	TGGT1_221660	0.99503	0.000726714	47.965	3	FK(0.995)ALQQLK(0.005)PTSGSPPSLLAPQASTSDSR	0.77288	1
	TGGT1_231440-t26_1-p1	173	K	LsmAD domain-containing protein GN=TGGT1_231440	TGGT1_231440	1	4.2417e-06	108.93	2	ELQK(1)WVGDGSR	-3.754	1
	TGGT1_219790B-t26_1-p1	244	K	pre-mRNA processing factor PRP3 GN=TGGT1_219790B	TGGT1_219790B	1	0.0467589	41.796	2	K(1)ALEFVEAGR	-0.82168	1
	TGGT1_218420-t26_1-p1	241	K	WD domain, G-beta repeat-containing protein GN=TGGT1_218420	TGGT1_218420	1	0.0160731	70.67	2	LK(1)NLPAALR	-1.7617	1
	TGGT1_216860-t26_1-p1	26	K	DEAD (Asp-Glu-Ala-Asp) box polypeptide DDX39 GN=TGGT1_216860	TGGT1_216860	1	1.85953e-07	167.76	2	EK(1)GVEDVVVGR	-2.4805	1
	TGGT1_213770-t26_1-p1	459	K	putative Superkiller viralicidic activity 2 family 2 GN=TGGT1_213770	TGGT1_213770	1	0.00083068	101.48	2	TVEEQAMETK(1)QR	0.17898	1
	TGGT1_211020-t26_1-p1	41	K	RNA recognition motif-containing protein GN=TGGT1_211020	TGGT1_211020	1	3.93759e-06	94.119	3	REEGNASFSFAQK(1)TNPLSAK	0.22873	1
	TGGT1_210980-t26_1-p1	170	K	putative alternative splicing type 3 and GN=TGGT1_210980	TGGT1_210980	1	0.0225354	40.861	2	LK(1)NPHADIATIR	0.21473	1
	TGGT1_210980-t26_1-p1	517	K	putative alternative splicing type 3 and GN=TGGT1_210980	TGGT1_210980	1	0.0306235	54.584	2	AK(1)SHLVEAPR	-1.7599	1
	TGGT1_205010-t26_1-p1	164	K	putative U2 small nuclear ribonucleoprotein family protein GN=TGGT1_205010	TGGT1_205010	1	2.94425e-08	163.43	2	K(1)LQEDAELQR	-2.2881	1
	TGGT1_219790A-t26_1-p1	251	K	pre-mRNA processing factor PRP3 GN=TGGT1_219790A	TGGT1_219790A	1	0.0176687	65.156	2	TIVSDLK(1)INR	-2.9312	1
	TGGT1_275750-t26_1-p1	9	K	putative small nuclear ribonucleoprotein E GN=TGGT1_275750	TGGT1_275750	1	0.0114766	43.734	2	SGGVMSNK(1)K	-1.4295	1
	TGGT1_231440-t26_1-p1	22	K	LsmAD domain-containing protein GN=TGGT1_231440	TGGT1_231440	1	0.00200741	60	2	K(1)SVTPAEVNELR	-0.62451	1
	TGGT1_233520-t26_1-p1	7	K	ATP-dependent RNA helicase GN=TGGT1_233520	TGGT1_233520	1	0.00297971	88.734	2	MDGPAPK(1)LDLGSK	4.7753	1
	TGGT1_270770-t26_1-p1	617	K	PWI domain-containing protein GN=TGGT1_270770	TGGT1_270770	1	0.000168684	113.34	2	TELK(1)TSAAQTPSQELR	-4.4304	1
	TGGT1_270740-t26_1-p1	28	K	Cwf15/Cwc15 cell cycle control protein GN=TGGT1_270740	TGGT1_270740	1	0.0166421	49.16	2	LVATQK(1)VSAK	-2.2708	1
	TGGT1_268200-t26_1-p1	22	K	RNA recognition motif-containing protein GN=TGGT1_268200	TGGT1_268200	1	1.6704e-05	99.442	3	GK(1)GLASPLLAGSLDGAQASAHAK	0.49105	1
	TGGT1_267420-t26_1-p1	97	K	putative mago nashi family protein 2 GN=TGGT1_267420	TGGT1_267420	1	1.61843e-06	110.58	2	YANNSNYK(1)NDTMIR	-5.0267	1
	TGGT1_267420-t26_1-p1	72	K	putative mago nashi family protein 2 GN=TGGT1_267420	TGGT1_267420	1	4.62133e-16	162.52	4	GK(1)FGHEFLEFEFRPEGR	1.4066	2
	TGGT1_263650-t26_1-p1	273	K	putative pre-mRNA-processing protein 8 GN=TGGT1_263650	TGGT1_263650	1	0.00868151	67.881	2	TTLELAK(1)TVVR	1.1962	1
	TGGT1_262620-t26_1-p1	32	K	RNA recognition motif-containing protein GN=TGGT1_262620	TGGT1_262620	1	0.000341273	119.07	2	VYVGNLSWK(1)VR	-0.055819	1
	TGGT1_231970-t26_1-p1	166	K	pre-mRNA processing splicing factor PRP8 GN=TGGT1_231970	TGGT1_231970	1	0.0254601	65.404	2	SPFYGK(1)DVR	0.045353	1
	TGGT1_262620-t26_1-p1	255	K	RNA recognition motif-containing protein GN=TGGT1_262620	TGGT1_262620	1	0.00293018	44.16	2	SK(1)GVGTVLFSTPEGAQR	-4.9224	1
	TGGT1_262620-t26_1-p1	43	K	RNA recognition motif-containing protein GN=TGGT1_262620	TGGT1_262620	1	0.0145099	70.195	2	DHMK(1)QAGEVLR	-2.0739	2
	TGGT1_262620-t26_1-p1	80	K	RNA recognition motif-containing protein GN=TGGT1_262620	TGGT1_262620	1	0.000571287	99.589	2	AIK(1)ELTDTELFDR	-0.75712	1
	TGGT1_246500-t26_1-p1	548	K	surp module domain-containing protein GN=TGGT1_246500	TGGT1_246500	1	0.00992833	57.003	2	K(1)APSPPVAPAPPAK	-1.434	1
	TGGT1_243620-t26_1-p1	155	K	Breast carcinoma amplified sequence protein 2(predict) GN=TGGT1_243620	TGGT1_243620	1	0.029986	53.051	2	LYEAAPAPPK(1)SGDTAEWR	-5.3248	1
	TGGT1_238230-t26_1-p1	313	K	Ser/Thr phosphatase family protein GN=TGGT1_238230	TGGT1_238230	1	0.0511736	45.939	2	FPQK(1)SCLVTK	-2.5753	1
	TGGT1_236910-t26_1-p1	244	K	putative U2 snRNP auxiliary factor GN=TGGT1_236910	TGGT1_236910	1	0.00210689	63.397	2	AMIAK(1)WNEER	-0.65353	1
	TGGT1_236540-t26_1-p1	112	K	RNA recognition motif-containing protein GN=TGGT1_236540	TGGT1_236540	1	0.00956139	61.48	2	EQAIK(1)DLHGR	-2.5101	1
	TGGT1_262620-t26_1-p1	62	K	RNA recognition motif-containing protein GN=TGGT1_262620	TGGT1_262620	1	5.99749e-08	106.58	2	SK(1)GCGIVEYTNVEDAQK	-2.4372	1
	TGGT1_247470-t26_1-p1	150	K	putative nucleolar protein GN=TGGT1_247470	TGGT1_247470	1	4.44692e-09	141.44	2	LAK(1)QLGELPIEK	1.0046	1
	TGGT1_203220-t26_1-p1	556	K	DEAD/DEAH box helicase domain-containing protein GN=TGGT1_203220	TGGT1_203220	1	0.018908	58.889	2	K(1)VTATQDLTQK	-1.6451	1
	TGGT1_226730-t26_1-p1	785	K	aconitate hydratase ACN/IRP GN=TGGT1_226730	TGGT1_226730	1	4.22246e-07	105.08	3	VYEHITEGTPAWNALK(1)TAK	-0.076577	2
	TGGT1_226730-t26_1-p1	300	K	aconitate hydratase ACN/IRP GN=TGGT1_226730	TGGT1_226730	1	0.0181904	82.716	2	NLAK(1)EMER	0.74114	1
	TGGT1_226730-t26_1-p1	788	K	aconitate hydratase ACN/IRP GN=TGGT1_226730	TGGT1_226730	1	3.83378e-09	147.02	2	TAK(1)ASDLFDWDEK	-0.01925	1
	TGGT1_226730-t26_1-p1	223	K	aconitate hydratase ACN/IRP GN=TGGT1_226730	TGGT1_226730	0.999094	8.67057e-09	42.888	3	NCDGFSIK(0.001)PEDVQTILDWQK(0.999)ASQAQK	-1.9175	1
	TGGT1_226730-t26_1-p1	895	K	aconitate hydratase ACN/IRP GN=TGGT1_226730	TGGT1_226730	1	0.0172595	85.813	2	LCPK(1)DGPK	-1.4407	1
	TGGT1_226730-t26_1-p1	296	K	aconitate hydratase ACN/IRP GN=TGGT1_226730	TGGT1_226730	1	1.50672e-06	152.17	2	SPEAFEK(1)NLAK	0.24748	1
	TGGT1_226730-t26_1-p1	863	K	aconitate hydratase ACN/IRP GN=TGGT1_226730	TGGT1_226730	1	6.93247e-14	176.75	2	K(1)DFNTYGAR	-2.0794	1
	TGGT1_224850-t26_1-p1	259	K	putative polyadenylate binding protein GN=TGGT1_224850	TGGT1_224850	1	2.63469e-09	161.23	2	DNLAEAK(1)YTNVYIK	-0.63272	1
	TGGT1_224850-t26_1-p1	374	K	putative polyadenylate binding protein GN=TGGT1_224850	TGGT1_224850	1	0.00548295	57.888	2	AK(1)FEQMNQDR	-1.9293	2
[B] Chromatin structure and dynamics	TGGT1_261240-t26_1-p1	24	K	histone H3 GN=TGGT1_261240	TGGT1_261240	1	1.21842e-07	147.16	2	QLASK(1)AAR	-0.072025	1
	TGGT1_261240-t26_1-p1	28	K	histone H3 GN=TGGT1_261240	TGGT1_261240	1	0.000201612	123.42	2	K(1)SAPMSGGIK	0.17836	4
	TGGT1_239260-t26_1-p1	32	K	histone H4 GN=TGGT1_239260	TGGT1_239260	1	0.00942763	66.664	2	DNIQGITK(1)PAIR	-1.9488	1
	TGGT1_233190-t26_1-p1	288	K	SKIP/SNW domain-containing protein GN=TGGT1_233190	TGGT1_233190	1	0.000331127	115.41	2	K(1)LTQQDQAEWK	-1.308	1
	TGGT1_227290-t26_1-p1	433	K	histone deacetylase HDAC3 GN=TGGT1_227290	TGGT1_227290	1	0.00245331	66.619	2	K(1)DYANDFEDMADR	-0.39024	2
	TGGT1_215740-t26_1-p1	13	K	putative notchless GN=TGGT1_215740	TGGT1_215740	1	9.51863e-05	79.889	2	MHLAEEVSAPPAK(1)R	-0.83217	1
	TGGT1_209910-t26_1-p1	9	K	histone H2Bv GN=TGGT1_209910	TGGT1_209910	1	1.80464e-06	158.57	2	GPAQK(1)SQAAK	-0.26346	1
	TGGT1_209910-t26_1-p1	4	K	histone H2Bv GN=TGGT1_209910	TGGT1_209910	1	0.00282579	97.033	2	SGK(1)GPAQK	-0.91337	1
	TGGT1_209910-t26_1-p1	105	K	histone H2Bv GN=TGGT1_209910	TGGT1_209910	1	0.000394996	70.552	2	LLLPGELSK(1)HAVSEGTK	-1.9161	2
	TGGT1_209910-t26_1-p1	113	K	histone H2Bv GN=TGGT1_209910	TGGT1_209910	1	0.00579257	105.94	2	HAVSEGTK(1)AVTK	-2.2677	1
	TGGT1_261240-t26_1-p1	123	K	histone H3 GN=TGGT1_261240	TGGT1_261240	1	0.0147963	40.533	2	VTIMPK(1)DIQLAR	-1.138	1
	TGGT1_205750-t26_1-p1	521	K	histone deacetylase complex subunit Sin3 GN=TGGT1_205750	TGGT1_205750	1	0.0220908	63.397	2	PLFTLLESK(1)K	-2.5221	1
	TGGT1_202230-t26_1-p1	34	K	histone deacetylase HDAC5 GN=TGGT1_202230	TGGT1_202230	1	0.0192357	68.49	2	NCGEAWTK(1)TR	0.20146	1
	TGGT1_215740-t26_1-p1	16	K	putative notchless GN=TGGT1_215740	TGGT1_215740	1	1.64812e-15	155.34	2	AK(1)QQGGEVASPGSGVNK	-2.6199	1
	TGGT1_261240-t26_1-p1	57	K	histone H3 GN=TGGT1_261240	TGGT1_261240	1	0.00050994	76.572	2	YQK(1)STDLLIR	-1.9886	1
	TGGT1_209910-t26_1-p1	19	K	histone H2Bv GN=TGGT1_209910	TGGT1_209910	1	3.55914e-14	194.22	2	TAGK(1)SLGPR	-0.99338	1
	TGGT1_261580-t26_1-p1	128	K	histone H2AX GN=TGGT1_261580	TGGT1_261580	1	0.0246229	60.589	2	GK(1)HGVSQEF	-2.0143	1
	TGGT1_261250-t26_1-p1	74	K	histone H2A1 GN=TGGT1_261250	TGGT1_261250	1	0.0324245	68.49	2	SAK(1)AGLQFPVGR	-1.0762	1
	TGGT1_316900-t26_1-p1	68	K	Sas10 C-terminal domain-containing protein GN=TGGT1_316900	TGGT1_316900	1	0.000527426	113.34	2	K(1)LGGSGSAAEEFIR	-0.84	1
	TGGT1_305160-t26_1-p1	38	K	histone H2Ba GN=TGGT1_305160	TGGT1_305160	1	0.000830196	101.45	3	VLK(1)QVHPETGISK	-0.81974	2
	TGGT1_305160-t26_1-p1	48	K	histone H2Ba GN=TGGT1_305160	TGGT1_305160	1	0.018908	83.438	2	QVHPETGISK(1)K	-1.0996	1
	TGGT1_305160-t26_1-p1	78	K	histone H2Ba GN=TGGT1_305160	TGGT1_305160	1	0.0518873	85.813	2	K(1)DTLSSR	-2.4819	1
	TGGT1_305160-t26_1-p1	100	K	histone H2Ba GN=TGGT1_305160	TGGT1_305160	1	5.21273e-07	105.78	2	LVLPGELAK(1)HAVSEGTK	-1.3545	2
	TGGT1_305160-t26_1-p1	108	K	histone H2Ba GN=TGGT1_305160	TGGT1_305160	1	0.00579257	105.94	2	HAVSEGTK(1)AVTK	-2.2677	1
	TGGT1_300200-t26_1-p1	6	K	histone H2AZ GN=TGGT1_300200	TGGT1_300200	1	0.00059098	96.311	2	MDGAGK(1)VGGK	-1.8964	3
	TGGT1_300200-t26_1-p1	143	K	histone H2AZ GN=TGGT1_300200	TGGT1_300200	1	7.77012e-30	236.23	2	SLMTK(1)GPSTQPMK	-1.8444	4
	TGGT1_300200-t26_1-p1	138	K	histone H2AZ GN=TGGT1_300200	TGGT1_300200	1	1.56245e-05	83.061	3	ATIAGGGVIPHIHK(1)SLMTK	-2.1298	3
	TGGT1_278440-t26_1-p1	2655	K	putative SWI2/SNF2 Brahma GN=TGGT1_278440	TGGT1_278440	1	0.000383495	141.44	2	GEGGAASTGVSK(1)FR	-1.8044	1
	TGGT1_305160-t26_1-p1	71	K	histone H2Ba GN=TGGT1_305160	TGGT1_305160	1	0.00194653	88.921	2	IASEAGK(1)LCK	-1.7927	1
[C] Energy production and conversion	TGGT1_239490-t26_1-p1	500	K	dehydrogenase E1 component family protein GN=TGGT1_239490	TGGT1_239490	1	1.9441e-12	115.79	3	YLDNLNLWSDK(1)QDEELRK	-0.95184	1
	TGGT1_232350-t26_1-p1	307	K	lactate dehydrogenase LDH1 GN=TGGT1_232350	TGGT1_232350	1	0.0127193	47.334	2	VIELELNEEEK(1)K	-2.2456	1
	TGGT1_235880-t26_1-p1	38	K	brain protein 44 family protein GN=TGGT1_235880	TGGT1_235880	1	6.03379e-10	133.76	2	LVK(1)NASEAASK	-1.8608	1
	TGGT1_239490-t26_1-p1	566	K	dehydrogenase E1 component family protein GN=TGGT1_239490	TGGT1_239490	1	0.00379207	74.424	2	QHYPQLK(1)EYESL	-0.25691	1
	TGGT1_242460-t26_1-p1	155	K	mitochondrial carrier superfamily protein GN=TGGT1_242460	TGGT1_242460	1	0.000638115	100.56	2	NK(1)GSFGSAGAPVAAVSR	-1.7855	1
	TGGT1_249900-t26_1-p1	14	K	putative adenine nucleotide translocator GN=TGGT1_249900	TGGT1_249900	1	0.000651113	123.92	2	K(1)GNADSQLMNTAK	-1.138	2
	TGGT1_249900-t26_1-p1	11	K	putative adenine nucleotide translocator GN=TGGT1_249900	TGGT1_249900	1	1.91727e-06	133.76	2	AAPTVSAGGK(1)EK	0.87987	2
	TGGT1_249900-t26_1-p1	179	K	putative adenine nucleotide translocator GN=TGGT1_249900	TGGT1_249900	1	0.000371682	99.174	2	EFTGLVDCLGK(1)IFR	0.97415	1
	TGGT1_249900-t26_1-p1	263	K	putative adenine nucleotide translocator GN=TGGT1_249900	TGGT1_249900	1	2.69038e-52	247.66	2	K(1)GEQEIQYTGTADCWK	-2.6553	2
	TGGT1_204400-t26_1-p1	436	K	putative ATPase synthase subunit alpha GN=TGGT1_204400	TGGT1_204400	1	0.0214806	57.032	2	AMK(1)QVAGTMK	0.55797	1
	TGGT1_232350-t26_1-p1	322	K	lactate dehydrogenase LDH1 GN=TGGT1_232350	TGGT1_232350	1	0.000292541	124.06	2	SVDDVMALNK(1)AVAALQA	1.2334	2
	TGGT1_249900-t26_1-p1	279	K	putative adenine nucleotide translocator GN=TGGT1_249900	TGGT1_249900	1	0.00107768	93.467	2	K(1)VYQQEGFK	-1.0494	1
	TGGT1_244870A-t26_1-p1	33	K	putative quinone oxidoreductase GN=TGGT1_244870A	TGGT1_244870A	1	1.30013e-08	63.421	3	AVLVDAAPLSGPPAVEAK(1)NQQSFK	0.36499	1
	TGGT1_232350-t26_1-p1	312	K	lactate dehydrogenase LDH1 GN=TGGT1_232350	TGGT1_232350	1	8.00503e-06	124.06	2	QFQK(1)SVDDVMALNK	-1.3424	1
	TGGT1_219750-t26_1-p1	16	K	putative cytochrome c GN=TGGT1_219750	TGGT1_219750	1	4.87894e-07	123.99	2	AEPDVQVPSGDIK(1)AGAK	-3.215	1
	TGGT1_204400-t26_1-p1	175	K	putative ATPase synthase subunit alpha GN=TGGT1_204400	TGGT1_204400	1	0.0280805	81.32	2	GPIPAK(1)ER	-1.9427	1
	TGGT1_232350-t26_1-p1	120	K	lactate dehydrogenase LDH1 GN=TGGT1_232350	TGGT1_232350	1	0.0187248	80.294	2	EIGQNIK(1)K	-2.855	1
	TGGT1_232350-t26_1-p1	218	K	lactate dehydrogenase LDH1 GN=TGGT1_232350	TGGT1_232350	1	0.000226041	80.026	2	DGVVTEK(1)QLEEIAEHTK	-1.9638	1
	TGGT1_231910-t26_1-p1	102	K	ATP synthase F1 gamma subunit GN=TGGT1_231910	TGGT1_231910	1	0.0173732	45.183	2	EK(1)GTLAVLALSSDK	0.17059	1
	TGGT1_219800-t26_1-p1	7	K	putative vacuolar ATP synthase subunit b GN=TGGT1_219800	TGGT1_219800	1	3.08856e-06	70.831	2	AAQAAK(1)ADAALAHAAAASR	-0.72999	1
	TGGT1_204400-t26_1-p1	71	K	putative ATPase synthase subunit alpha GN=TGGT1_204400	TGGT1_204400	1	1.04143e-09	144.51	2	IAGWK(1)TQTSTEEVGR	-1.8969	1
	TGGT1_214790-t26_1-p1	102	K	glycoprotein GN=TGGT1_214790	TGGT1_214790	1	8.53953e-18	72.627	3	DLLK(1)TIQSEIQHEQSTYEQDADLK	1.8786	2
	TGGT1_214790-t26_1-p1	122	K	glycoprotein GN=TGGT1_214790	TGGT1_214790	1	8.14003e-37	156.41	3	TIQSEIQHEQSTYEQDADLK(1)K	-1.1282	1
	TGGT1_214790-t26_1-p1	276	K	glycoprotein GN=TGGT1_214790	TGGT1_214790	1	0.0115068	108.92	2	K(1)LAQFVEH	-0.50163	1
	TGGT1_215280-t26_1-p1	205	K	succinate dehydrogenase [ubiquinone] iron-sulfur protein GN=TGGT1_215280	TGGT1_215280	1	0.00011858	151.52	2	K(1)DPNVENLQSIEDR	-3.2256	1
	TGGT1_215590-t26_1-p1	623	K	flavoprotein subunit of succinate dehydrogenase GN=TGGT1_215590	TGGT1_215590	1	0.0555383	70.67	2	DDK(1)NWMK	-3.3969	1
	TGGT1_215590-t26_1-p1	194	K	flavoprotein subunit of succinate dehydrogenase GN=TGGT1_215590	TGGT1_215590	1	0.0373016	78.178	2	FGK(1)GGQAYR	-2.3544	1
	TGGT1_215590-t26_1-p1	572	K	flavoprotein subunit of succinate dehydrogenase GN=TGGT1_215590	TGGT1_215590	1	0.0057161	95.311	2	SFADVGVK(1)DR	-0.44722	1
	TGGT1_249900-t26_1-p1	164	K	putative adenine nucleotide translocator GN=TGGT1_249900	TGGT1_249900	1	0.000287828	138.23	2	LASDVGK(1)GNER	-0.46022	1
	TGGT1_232350-t26_1-p1	211	K	lactate dehydrogenase LDH1 GN=TGGT1_232350	TGGT1_232350	1	0.00814581	90.761	2	FIK(1)DGVVTEK	0.50446	3
	TGGT1_249900-t26_1-p1	62	K	putative adenine nucleotide translocator GN=TGGT1_249900	TGGT1_249900	1	1.7943e-40	162.52	2	MLIQTQDSIPEIK(1)EGK	-1.9021	2
	TGGT1_261950-t26_1-p1	69	K	ATP synthase beta subunit ATP-B GN=TGGT1_261950	TGGT1_261950	1	7.90877e-10	156.02	2	K(1)PASAAPPAGTNHGR	-0.94065	3
	TGGT1_261950-t26_1-p1	182	K	ATP synthase beta subunit ATP-B GN=TGGT1_261950	TGGT1_261950	1	1.72658e-13	148.57	2	IMNVIGEPVDECGPVPAK(1)K	-3.1092	2
	TGGT1_315958-t26_1-p1	622	K	radical SAM domain-containing protein GN=TGGT1_315958	TGGT1_315958	1	0.0418802	70.67	2	K(1)DLK(1)AIDR	-1.9011	1
	TGGT1_315958-t26_1-p1	619	K	radical SAM domain-containing protein GN=TGGT1_315958	TGGT1_315958	1	0.0418802	70.67	2	K(1)DLK(1)AIDR	-1.9011	1
	TGGT1_315620-t26_1-p1	365	K	putative vacuolar ATP synthase subunit C GN=TGGT1_315620	TGGT1_315620	1	0.00453235	69.327	2	LFSPK(1)GGFGNSYFSGK	-2.0399	1
	TGGT1_261950-t26_1-p1	551	K	ATP synthase beta subunit ATP-B GN=TGGT1_261950	TGGT1_261950	1	9.22128e-06	141.44	2	AVK(1)MAQEAASGK	-0.67835	2
	TGGT1_309752-t26_1-p1	183	K	putative succinate-Coenzyme A ligase, beta subunit GN=TGGT1_309752	TGGT1_309752	1	0.00488733	69.915	2	LCNK(1)VLVTER	-1.2526	1
	TGGT1_290600-t26_1-p1	49	K	succinyl-CoA-synthetase alpha SCSA GN=TGGT1_290600	TGGT1_290600	1	3.50971e-11	65.248	3	VICQGLTGK(1)QGSFHTEQCLAYGTQFVGGVNPSK	0.076294	1
	TGGT1_290600-t26_1-p1	73	K	succinyl-CoA-synthetase alpha SCSA GN=TGGT1_290600	TGGT1_290600	1	7.25756e-10	69.94	3	QGSFHTEQCLAYGTQFVGGVNPSK(1)K	4.0914	1
	TGGT1_290600-t26_1-p1	74	K	succinyl-CoA-synthetase alpha SCSA GN=TGGT1_290600	TGGT1_290600	1	2.94631e-21	172.1	2	K(1)GSTWQSSDGK	-2.8149	1
	TGGT1_288830-t26_1-p1	409	K	NADH dehydrogenase (NDH2-II) GN=TGGT1_288830	TGGT1_288830	1	0.0585223	64.906	2	YVSNEPGASK(1)EPK	-0.58178	1
	TGGT1_309752-t26_1-p1	172	K	putative succinate-Coenzyme A ligase, beta subunit GN=TGGT1_309752	TGGT1_309752	1	0.0195791	79.059	2	TLVTK(1)QTGK	-2.1193	1
	TGGT1_288500-t26_1-p1	535	K	FAD Malate-dehydrogenase (MDH-FAD) GN=TGGT1_288500	TGGT1_288500	1	1.54548e-06	155.57	2	LGANIDEK(1)LFK	0.46516	1
	TGGT1_288500-t26_1-p1	212	K	FAD Malate-dehydrogenase (MDH-FAD) GN=TGGT1_288500	TGGT1_288500	1	1.73106e-05	79.795	2	MALAVGDTECEFMEK(1)R	-0.092278	2
	TGGT1_261950-t26_1-p1	183	K	ATP synthase beta subunit ATP-B GN=TGGT1_261950	TGGT1_261950	1	0.0302552	85.813	2	K(1)TYSIHR	-0.5732	1
	TGGT1_261950-t26_1-p1	286	K	ATP synthase beta subunit ATP-B GN=TGGT1_261950	TGGT1_261950	1	1.64884e-08	179.98	2	LEDGK(1)FDFTGSK	-1.0419	3
	TGGT1_268890-t26_1-p1	134	K	citrate synthase I GN=TGGT1_268890	TGGT1_268890	1	6.80628e-13	177.74	3	K(1)EHGTVVISEATLNTVCGGMR	-2.1202	2
	TGGT1_305290-t26_1-p1	284	K	putative vacuolar atp synthase subunit e GN=TGGT1_305290	TGGT1_305290	1	0.0304736	46.033	2	TVTATLDK(1)SGR	-2.4751	1
	TGGT1_278990-t26_1-p1	213	K	putative phosphate carrier GN=TGGT1_278990	TGGT1_278990	1	0.0039234	79.059	2	CK(1)MQVYPDK	-1.0192	1
	TGGT1_278990-t26_1-p1	423	K	putative phosphate carrier GN=TGGT1_278990	TGGT1_278990	1	3.37087e-15	160.52	2	GK(1)SFGTMINEMGYK	-1.1144	4
	TGGT1_284540-t26_1-p1	194	K	ATP synthase F1, delta subunit protein GN=TGGT1_284540	TGGT1_284540	1	1.23334e-15	155.57	2	PLSAQQQK(1)EIVAALQNR	0.61286	2
	TGGT1_288500-t26_1-p1	230	K	FAD Malate-dehydrogenase (MDH-FAD) GN=TGGT1_288500	TGGT1_288500	1	0.0207669	64.064	2	K(1)TIAEVEPR	-1.7697	2
	TGGT1_268890-t26_1-p1	551	K	citrate synthase I GN=TGGT1_268890	TGGT1_268890	1	0.00611602	83.214	2	STTLDLLK(1)AACVER	-2.3794	1
[D] Cell cycle control, cell division, chromosome partitioning	TGGT1_271810-t26_1-p1	264	K	putative lanp GN=TGGT1_271810	TGGT1_271810	1	3.68194e-79	334.9	2	K(1)NDAGEDENEAVK	-1.1423	1
	TGGT1_271810-t26_1-p1	55	K	putative lanp GN=TGGT1_271810	TGGT1_271810	1	3.08817e-06	102.57	2	QFK(1)SVSHEASDLLQK	-3.4943	1
	TGGT1_271810-t26_1-p1	15	K	putative lanp GN=TGGT1_271810	TGGT1_271810	1	0.0209159	72.492	2	VEHWFAK(1)R	1.5487	1
	TGGT1_305340-t26_1-p1	472	K	corepressor complex CRC230 GN=TGGT1_305340	TGGT1_305340	1	9.83314e-22	169.21	2	AFGLTK(1)TSAAGPGSAGPAGTGR	-3.5729	1
	TGGT1_305340-t26_1-p1	573	K	corepressor complex CRC230 GN=TGGT1_305340	TGGT1_305340	1	0.0526551	69.093	2	DEVVK(1)ALR	-1.68	1
	TGGT1_305340-t26_1-p1	1790	K	corepressor complex CRC230 GN=TGGT1_305340	TGGT1_305340	1	9.153e-06	110.88	2	GSGAGASLPPVK(1)QR	-1.5139	1
	TGGT1_305340-t26_1-p1	466	K	corepressor complex CRC230 GN=TGGT1_305340	TGGT1_305340	1	0.0247258	72.365	2	IEK(1)AFGLTK	0.029737	1
	TGGT1_305340-t26_1-p1	1820	K	corepressor complex CRC230 GN=TGGT1_305340	TGGT1_305340	0.999977	0.0278717	67.548	2	KEGLDAK(1)EDR	-2.1319	1
	TGGT1_305340-t26_1-p1	492	K	corepressor complex CRC230 GN=TGGT1_305340	TGGT1_305340	1	0.00684136	103.8	2	LASK(1)CEEER	-0.88363	1
	TGGT1_305340-t26_1-p1	498	K	corepressor complex CRC230 GN=TGGT1_305340	TGGT1_305340	1	0.00662487	45.17	3	K(1)HGDAEQGNYFQSAQSR	-2.3582	1
	TGGT1_271810-t26_1-p1	276	K	putative lanp GN=TGGT1_271810	TGGT1_271810	1	1.29893e-30	221.63	3	NDAGEDENEAVK(1)HAR	-0.52252	3
	TGGT1_251680-t26_1-p1	85	K	putative histamine-releasing factor GN=TGGT1_251680	TGGT1_251680	1	0.00880263	108.3	2	K(1)EFGTYIK	-1.7225	1
	TGGT1_251680-t26_1-p1	122	K	putative histamine-releasing factor GN=TGGT1_251680	TGGT1_251680	1	0.00574229	81.099	2	FMSGAQALVK(1)K	-0.47403	1
[E] Amino acid transport and metabolism	TGGT1_253430-t26_1-p1	121	K	putative asparagine synthetase GN=TGGT1_253430	TGGT1_253430	1	4.35743e-07	135.13	2	WK(1)TASDCQPLPSLFK	0.02663	1
	TGGT1_313140-t26_1-p1	256	K	isocitrate dehydrogenase GN=TGGT1_313140	TGGT1_313140	1	0.0656762	81.32	2	VK(1)EFNLK	-0.36088	1
	TGGT1_224350A-t26_1-p1	1132	K	putative aminopeptidase N GN=TGGT1_224350A	TGGT1_224350A	1	0.00564839	74.849	2	LPK(1)IYVEAFK	-2.0623	1
	TGGT1_249390-t26_1-p1	850	K	glutamate/leucine/phenylalanine/valine dehydrogenase family protein GN=TGGT1_249390	TGGT1_249390	1	0.0109448	57.032	2	NLK(1)EEEVTR	-1.0881	1
	TGGT1_318710-t26_1-p1	490	K	ATP-binding cassette sub-family F member 1 GN=TGGT1_318710	TGGT1_318710	1	0.00780307	74.849	2	IK(1)HVQSFIDK	-1.5883	1
	TGGT1_293180-t26_1-p1	427	K	NADP-specific glutamate dehydrogenase GN=TGGT1_293180	TGGT1_293180	1	0.0123164	72.922	2	VSEFAAK(1)YSTVK	-0.37389	1
	TGGT1_237470-t26_1-p1	767	K	glycine cleavage T-protein (aminomethyl transferase) domain-containing protein GN=TGGT1_237470	TGGT1_237470	1	0.0163578	66.664	2	ALAAEAEK(1)AGLR	-0.29098	1
	TGGT1_239820-t26_1-p1	8	K	D-3-phosphoglycerate dehydrogenase GN=TGGT1_239820	TGGT1_239820	1	4.69498e-05	113.14	2	AEATAQK(1)R	-1.7729	1
	TGGT1_290670-t26_1-p1	723	K	leucyl aminopeptidase LAP GN=TGGT1_290670	TGGT1_290670	1	5.52023e-30	240.33	2	GK(1)GGSIIAAVFLNK	-0.35053	3
	TGGT1_239820-t26_1-p1	43	K	D-3-phosphoglycerate dehydrogenase GN=TGGT1_239820	TGGT1_239820	1	0.00143031	63.397	2	LK(1)LSEEELCR	-0.021227	1
	TGGT1_273490-t26_1-p1	188	K	putative glutamine synthetase, type I GN=TGGT1_273490	TGGT1_273490	1	0.0177066	63.212	2	K(1)WYFPVSPVDK	-1.8182	1
	TGGT1_218780-t26_1-p1	322	K	putative phosphoserine aminotransferase GN=TGGT1_218780	TGGT1_218780	1	0.0090005	68.108	2	K(1)QGGLAAWSEVCEAK	0.14496	1
	TGGT1_313140-t26_1-p1	411	K	isocitrate dehydrogenase GN=TGGT1_313140	TGGT1_313140	1	0.000311309	110.44	3	PLFEK(1)QGIWYEHR	-1.232	1
	TGGT1_313140-t26_1-p1	227	K	isocitrate dehydrogenase GN=TGGT1_313140	TGGT1_313140	1	2.75807e-05	117.77	2	DQTEDK(1)VTLEAAEAIK	-1.4013	1
	TGGT1_290670-t26_1-p1	386	K	leucyl aminopeptidase LAP GN=TGGT1_290670	TGGT1_290670	1	4.70068e-07	96.78	2	TVAVVLPTCQK(1)VCPSAEGQR	-2.3928	1
[F] Nucleotide transport and metabolism	TGGT1_224900-t26_1-p1	83	K	putative adenylate kinase GN=TGGT1_224900	TGGT1_224900	1	3.44653e-09	162.21	2	HAVATGTEYGK(1)QAK	-2.9588	1
	TGGT1_224900-t26_1-p1	250	K	putative adenylate kinase GN=TGGT1_224900	TGGT1_224900	1	0.00024348	109.88	2	EMYDFVGK(1)HHK	-0.1329	2
	TGGT1_224900-t26_1-p1	197	K	putative adenylate kinase GN=TGGT1_224900	TGGT1_224900	1	0.000138176	140.05	2	K(1)DDNEATLK	-2.0033	1
	TGGT1_224900-t26_1-p1	242	K	putative adenylate kinase GN=TGGT1_224900	TGGT1_224900	1	0.000232941	86.243	2	DSTAVTK(1)EMYDFVGK	-2.6102	1
	TGGT1_230450-t26_1-p1	399	K	bifunctional GMP synthase/glutamine amidotransferase protein GN=TGGT1_230450	TGGT1_230450	1	2.62225e-14	147.14	3	GPSHTIK(1)THHNVGGLPEK	1.5882	1
	TGGT1_233110-t26_1-p1	450	K	IMP dehydrogenasa GN=TGGT1_233110	TGGT1_233110	1	2.64177e-07	102.03	2	ASALSEASPSAK(1)SEASR	-3.8633	1
	TGGT1_261030-t26_1-p1	576	K	pyridine nucleotide-disulfide oxidoreductase domain-containing protein GN=TGGT1_261030	TGGT1_261030	1	0.0189201	62.969	2	ANLLEQK(1)ALR	-3.2222	1
	TGGT1_224900-t26_1-p1	213	K	putative adenylate kinase GN=TGGT1_224900	TGGT1_224900	1	0.000345586	48.363	4	RLDVFHK(1)ETVPVIEHYAK	1.5977	1
	TGGT1_259660-t26_1-p1	16	K	orotate phosphoribosyltransferase GN=TGGT1_259660	TGGT1_259660	1	7.70016e-22	157.67	2	K(1)VLAGPPGETDEYQGR	-3.3117	1
[G] Carbohydrate transport and metabolism	TGGT1_289690-t26_1-p1	220	K	glyceraldehyde-3-phosphate dehydrogenase GAPDH1 GN=TGGT1_289690	TGGT1_289690	1	0.00702437	62.705	2	LIVGGK(1)AVTVFNEK	0.41054	1
	TGGT1_288680-t26_1-p1	206	K	endonuclease IV APN GN=TGGT1_288680	TGGT1_288680	1	0.0144675	61.194	2	TK(1)GADAAASQGR	-0.96348	1
	TGGT1_285980A-t26_1-p1	285	K	glucosephosphate-mutase GPM1 GN=TGGT1_285980A	TGGT1_285980A	1	0.00266478	67.507	2	LFIEEFGAK(1)R	-2.1279	1
	TGGT1_284580-t26_1-p1	582	K	ribose-phosphate diphosphokinase subfamily protein GN=TGGT1_284580	TGGT1_284580	1	0.0454584	40.861	2	IFMLATHGVLFK(1)GAVDR	-0.39519	1
	TGGT1_283780-t26_1-p1	650	K	glucose-6-phosphate isomerase GPI GN=TGGT1_283780	TGGT1_283780	1	2.02464e-06	115.04	2	K(1)ILEHYVQQSK	-1.2523	1
	TGGT1_277270-t26_1-p1	513	K	NTPase II GN=TGGT1_277270	TGGT1_277270	1	0.02129	74.424	2	TNVFLAK(1)TR	-2.0371	1
	TGGT1_269190-t26_1-p1	897	K	glyceraldehyde-3-phosphate dehydrogenase GAPDH2 GN=TGGT1_269190	TGGT1_269190	1	0.0300993	68.49	2	LNK(1)STTYEEIK	-2.4964	3
	TGGT1_268850-t26_1-p1	118	K	enolase 2 GN=TGGT1_268850	TGGT1_268850	1	4.98709e-07	120.65	2	DPCDQK(1)GIDK	-1.7795	1
	TGGT1_268850-t26_1-p1	112	K	enolase 2 GN=TGGT1_268850	TGGT1_268850	0.999999	0.0137172	83.214	2	IIKPALIGK(1)DPCDQK	-3.8387	1
	TGGT1_310670-t26_1-p1	250	K	putative glycogen phosphorylase 1 GN=TGGT1_310670	TGGT1_310670	1	0.0241946	56.378	2	FYGSVK(1)EYR	-0.14923	1
	TGGT1_289690-t26_1-p1	366	K	glyceraldehyde-3-phosphate dehydrogenase GAPDH1 GN=TGGT1_289690	TGGT1_289690	1	1.06264e-05	67.887	2	SAGVNIIPASTGAAK(1)AVGK	-2.91	1
	TGGT1_289690-t26_1-p1	211	K	glyceraldehyde-3-phosphate dehydrogenase GAPDH1 GN=TGGT1_289690	TGGT1_289690	1	1.49129e-12	120.21	2	YDSVHGHYPGEVSHK(1)DGK	-3.1729	2
	TGGT1_318230-t26_1-p1	139	K	phosphoglycerate kinase PGKI GN=TGGT1_318230	TGGT1_318230	1	0.00137102	131.22	2	GVDEQGNK(1)IK	-1.1199	1
	TGGT1_297060-t26_1-p1	195	K	phosphoglycerate mutase PGMII GN=TGGT1_297060	TGGT1_297060	1	0.0147716	44.045	2	AETAAK(1)HGDEQVK	-2.2939	1
	TGGT1_297060-t26_1-p1	189	K	phosphoglycerate mutase PGMII GN=TGGT1_297060	TGGT1_297060	1	7.2482e-11	115.35	2	HYGALQGLNK(1)AETAAK	-3.5964	1
	TGGT1_297060-t26_1-p1	326	K	phosphoglycerate mutase PGMII GN=TGGT1_297060	TGGT1_297060	1	1.63538e-05	110.88	2	HYYLLDEAELK(1)AK	-1.5346	1
	TGGT1_297060-t26_1-p1	337	K	phosphoglycerate mutase PGMII GN=TGGT1_297060	TGGT1_297060	1	0.000243946	88.921	2	MEAVANQGK(1)AK	-1.0198	1
	TGGT1_299070-t26_1-p1	328	K	pyruvate kinase PyKII GN=TGGT1_299070	TGGT1_299070	1	0.0103156	58.313	2	GSSDTK(1)ISPGHSDK	-0.27752	1
	TGGT1_299070-t26_1-p1	400	K	pyruvate kinase PyKII GN=TGGT1_299070	TGGT1_299070	1	0.0407471	65.313	2	HLEK(1)VYK	-1.4234	1
	TGGT1_310670-t26_1-p1	28	K	putative glycogen phosphorylase 1 GN=TGGT1_310670	TGGT1_310670	1	0.0127046	60.547	2	ASFSK(1)LTGAVPR	-2.0926	1
	TGGT1_289690-t26_1-p1	405	K	glyceraldehyde-3-phosphate dehydrogenase GAPDH1 GN=TGGT1_289690	TGGT1_289690	1	0.00140493	78.864	2	PAK(1)YEDIVAAVK	0.78222	1
	TGGT1_268850-t26_1-p1	103	K	enolase 2 GN=TGGT1_268850	TGGT1_268850	1	0.00223873	99.855	2	AVENIHK(1)IIK	-1.1194	2
	TGGT1_268850-t26_1-p1	437	K	enolase 2 GN=TGGT1_268850	TGGT1_268850	1	0.00203892	85.622	2	TGQIK(1)TGAPCR	-1.2585	1
	TGGT1_256760-t26_1-p1	4	K	pyruvate kinase PyK1 GN=TGGT1_256760	TGGT1_256760	1	0.000105434	56.08	2	ASK(1)QPQTLSAGAVESGR	-3.7797	1
	TGGT1_318230-t26_1-p1	323	K	phosphoglycerate kinase PGKI GN=TGGT1_318230	TGGT1_318230	1	0.00798994	68.49	2	TVEK(1)ATEMILR	0.52102	2
	TGGT1_318230-t26_1-p1	92	K	phosphoglycerate kinase PGKI GN=TGGT1_318230	TGGT1_318230	1	0.00606087	61.577	2	K(1)VTFVEDCVGPK	-4.1109	1
	TGGT1_318230-t26_1-p1	141	K	phosphoglycerate kinase PGKI GN=TGGT1_318230	TGGT1_318230	1	0.0154505	99.34	2	IK(1)ASPEAIAK	-2.5927	1
	TGGT1_205380-t26_1-p1	15	K	fructose-bisphospatase I GN=TGGT1_205380	TGGT1_205380	1	0.00149089	98.865	2	IPLTSK(1)GSIFIPDPPR	-1.2343	1
	TGGT1_265330-t26_1-p1	13	K	putative cell-cycle-associated protein kinase GSK GN=TGGT1_265330	TGGT1_265330	1	0.00150808	87.251	2	PDPQYDPAAAQK(1)SSNAR	-3.2338	1
	TGGT1_225930-t26_1-p1	196	K	triose-phosphate isomerase TPI-I GN=TGGT1_225930	TGGT1_225930	1	0.00814581	72.042	2	AK(1)VSEDVANK	-1.9801	1
	TGGT1_225930-t26_1-p1	58	K	triose-phosphate isomerase TPI-I GN=TGGT1_225930	TGGT1_225930	1	0.00111712	65.879	2	K(1)YHVGLQNCSK	-1.6554	1
	TGGT1_226960-t26_1-p1	664	K	phosphofructokinase PFKII GN=TGGT1_226960	TGGT1_226960	1	0.00401524	79.059	2	DFFGGACK(1)LQK	-0.062888	1
	TGGT1_226960-t26_1-p1	674	K	phosphofructokinase PFKII GN=TGGT1_226960	TGGT1_226960	1	3.77874e-09	91.032	2	EK(1)CAVGVVLVGPER	0.91929	1
	TGGT1_226960-t26_1-p1	1213	K	phosphofructokinase PFKII GN=TGGT1_226960	TGGT1_226960	1	3.34426e-07	94.791	2	GAMK(1)SEACGAAACR	-1.2434	2
	TGGT1_226960-t26_1-p1	534	K	phosphofructokinase PFKII GN=TGGT1_226960	TGGT1_226960	1	0.0461372	65.313	2	GK(1)ANVPVIK	-1.9817	1
	TGGT1_226960-t26_1-p1	542	K	phosphofructokinase PFKII GN=TGGT1_226960	TGGT1_226960	1	0.0480317	84.368	2	K(1)FLVDIER	0.52961	1
	TGGT1_205380-t26_1-p1	92	K	fructose-bisphospatase I GN=TGGT1_205380	TGGT1_205380	1	1.00375e-10	137.4	2	K(1)QTTSEDIGGLASVANK	-4.4553	1
	TGGT1_229360-t26_1-p1	237	K	transaldolase GN=TGGT1_229360	TGGT1_229360	1	0.00088048	93.649	2	K(1)YVPHDATTNPSLLLK	-3.5108	2
	TGGT1_247510-t26_1-p1	70	K	fructose-bisphospatase II GN=TGGT1_247510	TGGT1_247510	1	0.0121395	74.486	2	LLTAIK(1)LAAK	-0.19172	1
	TGGT1_244150-t26_1-p1	294	K	glycerate kinase GN=TGGT1_244150	TGGT1_244150	1	0.000187363	81.335	2	LVEWQVEEK(1)AR	-2.321	1
	TGGT1_236040-t26_1-p1	429	K	fructose-1,6-bisphosphate aldolase GN=TGGT1_236040	TGGT1_236040	1	3.70051e-32	211.52	2	YGGGAGGAAAASSLFEK(1)R	-2.3841	1
	TGGT1_226960-t26_1-p1	8	K	phosphofructokinase PFKII GN=TGGT1_226960	TGGT1_226960	1	0.0157839	60.892	2	TFLSFFK(1)CAK	-2.0591	1
	TGGT1_236040-t26_1-p1	111	K	fructose-1,6-bisphosphate aldolase GN=TGGT1_236040	TGGT1_236040	1	6.99149e-06	122.51	2	GILAADESTGTIK(1)K	-0.60879	1
	TGGT1_236040-t26_1-p1	385	K	fructose-1,6-bisphosphate aldolase GN=TGGT1_236040	TGGT1_236040	1	0.00715651	87.251	2	AWK(1)GVPENK	-3.5423	1
	TGGT1_236040-t26_1-p1	229	K	fructose-1,6-bisphosphate aldolase GN=TGGT1_236040	TGGT1_236040	1	9.60137e-05	73.891	3	GK(1)PTNLSITEVAHGLAR	1.3072	1
	TGGT1_310670-t26_1-p1	772	K	putative glycogen phosphorylase 1 GN=TGGT1_310670	TGGT1_310670	1	0.0386933	70.67	2	EHEVAK(1)IR	2.0946	1
	TGGT1_236040-t26_1-p1	177	K	fructose-1,6-bisphosphate aldolase GN=TGGT1_236040	TGGT1_236040	1	0.0545661	68.49	2	AEGIIPGIK(1)VDK	-0.070951	1
	TGGT1_236040-t26_1-p1	180	K	fructose-1,6-bisphosphate aldolase GN=TGGT1_236040	TGGT1_236040	1	0.000256079	91.032	2	VDK(1)GLETLPLTDDEK	-1.0243	1
	TGGT1_236040-t26_1-p1	393	K	fructose-1,6-bisphosphate aldolase GN=TGGT1_236040	TGGT1_236040	1	9.92832e-07	131.22	2	AK(1)AQQVLMER	-1.8422	2
	TGGT1_236040-t26_1-p1	382	K	fructose-1,6-bisphosphate aldolase GN=TGGT1_236040	TGGT1_236040	1	0.00350619	64.064	2	ALQASCLK(1)AWK	1.3124	1
[H] Coenzyme transport and metabolism	TGGT1_216930-t26_1-p1	168	K	cholinephosphate cytidylyltransferase GN=TGGT1_216930	TGGT1_216930	1	0.000243877	126.17	2	K(1)TAPADDDIYGWLK	0.070232	1
	TGGT1_218780-t26_1-p1	322	K	putative phosphoserine aminotransferase GN=TGGT1_218780	TGGT1_218780	1	0.0090005	68.108	2	K(1)QGGLAAWSEVCEAK	0.14496	1
	TGGT1_219550-t26_1-p1	370	K	dihydrolipoyllysine-residue succinyltransferase component of oxoglutarate dehydrogenase GN=TGGT1_219550	TGGT1_219550	1	0.00329414	98.009	2	ELAHLAVK(1)AR	-1.6173	1
	TGGT1_219550-t26_1-p1	226	K	dihydrolipoyllysine-residue succinyltransferase component of oxoglutarate dehydrogenase GN=TGGT1_219550	TGGT1_219550	1	6.90618e-06	121.69	2	K(1)PASPVVAVQSPGR	-0.23532	1
	TGGT1_219550-t26_1-p1	225	K	dihydrolipoyllysine-residue succinyltransferase component of oxoglutarate dehydrogenase GN=TGGT1_219550	TGGT1_219550	0.761669	2.31214e-07	66.913	3	PAPAPK(0.762)K(0.238)PASPVVAVQSPGR	-0.91998	1
	TGGT1_219550-t26_1-p1	198	K	dihydrolipoyllysine-residue succinyltransferase component of oxoglutarate dehydrogenase GN=TGGT1_219550	TGGT1_219550	1	0.010851	65.879	2	TEAAK(1)PVSPPEK	-1.4988	1
	TGGT1_225050-t26_1-p1	290	K	putative adenosylhomocysteinase GN=TGGT1_225050	TGGT1_225050	1	3.44729e-09	150.21	2	ILAEGLQK(1)DPQK	-0.36494	1
	TGGT1_225050-t26_1-p1	340	K	putative adenosylhomocysteinase GN=TGGT1_225050	TGGT1_225050	1	0.0192361	61.48	2	SK(1)FDNVYGCR	0.021431	1
	TGGT1_271820-t26_1-p1	454	K	lipoyltransferase and lipoate-protein ligase subfamily protein GN=TGGT1_271820	TGGT1_271820	1	0.0100076	101.45	2	LEK(1)VSPELDSHLR	-1.6995	1
	TGGT1_271820-t26_1-p1	351	K	lipoyltransferase and lipoate-protein ligase subfamily protein GN=TGGT1_271820	TGGT1_271820	1	0.0101034	77.072	2	GMEPVEK(1)LR	-0.58699	2
	TGGT1_271820-t26_1-p1	143	K	lipoyltransferase and lipoate-protein ligase subfamily protein GN=TGGT1_271820	TGGT1_271820	1	4.7196e-09	175.64	2	GLVTSVGESGTK(1)R	-1.7655	1
	TGGT1_259550-t26_1-p1	675	K	dihydropteroate synthase GN=TGGT1_259550	TGGT1_259550	1	0.00460856	58.476	2	K(1)GPPTTATVEGR	-3.5893	1
	TGGT1_249180-t26_1-p1	59	K	bifunctional dihydrofolate reductase-thymidylate synthase GN=TGGT1_249180	TGGT1_249180	1	1.37488e-10	167.01	2	FAK(1)TGDSGLPSPSVGK	-0.28776	1
	TGGT1_237140-t26_1-p1	90	K	putative ethylene inducible protein GN=TGGT1_237140	TGGT1_237140	1	0.00447288	62.969	2	AVSIPVMAK(1)CR	-1.6956	2
	TGGT1_271820-t26_1-p1	298	K	lipoyltransferase and lipoate-protein ligase subfamily protein GN=TGGT1_271820	TGGT1_271820	1	0.0577669	66.087	2	LESK(1)SVR	-2.9558	1
	TGGT1_318600-t26_1-p1	460	K	DNA /pantothenate metabolism flavoprotein GN=TGGT1_318600	TGGT1_318600	1	3.40412e-29	220.25	3	LETNAETLHAK(1)AR	-1.6511	2
[I] Lipid transport and metabolism	TGGT1_266640-t26_1-p1	328	K	putative Acetyl-coenzyme A synthetase 2 GN=TGGT1_266640	TGGT1_266640	1	8.42979e-08	126.46	3	PK(1)GLCHSTAGYLLYAALTHK	0.6909	1
	TGGT1_228290-t26_1-p1	457	K	phospholipase/carboxylesterase GN=TGGT1_228290	TGGT1_228290	1	0.000565942	112.93	2	HYAEAWGEDVAK(1)K	-2.1978	1
	TGGT1_229140-t26_1-p1	167	K	MaoC family domain-containing protein GN=TGGT1_229140	TGGT1_229140	1	0.0465797	52.837	2	GLGNFSSAEDAK(1)R	0.57829	1
	TGGT1_266640-t26_1-p1	283	K	putative Acetyl-coenzyme A synthetase 2 GN=TGGT1_266640	TGGT1_266640	1	0.00359778	72.922	2	GEPLK(1)NWVEGR	0.22881	1
	TGGT1_229140-t26_1-p1	180	K	MaoC family domain-containing protein GN=TGGT1_229140	TGGT1_229140	1	1.11305e-05	115.04	2	K(1)SSVSFQEPPTK	-0.92731	1
	TGGT1_243800-t26_1-p1	708	K	putative long-chain fatty acid CoA ligase GN=TGGT1_243800	TGGT1_243800	1	0.00026029	93.467	2	GFEVVK(1)HFR	0.013265	1
	TGGT1_319920-t26_1-p1	131	K	2-oxo acid dehydrogenases acyltransferase (catalytic domain) domain-containing protein GN=TGGT1_319920	TGGT1_319920	1	0.00119299	76.572	2	LHQK(1)EGMMVR	-0.78246	2
	TGGT1_319920-t26_1-p1	127	K	2-oxo acid dehydrogenases acyltransferase (catalytic domain) domain-containing protein GN=TGGT1_319920	TGGT1_319920	1	3.9982e-06	134.66	2	FTGTIVK(1)LHQK	-1.5422	1
	TGGT1_319920-t26_1-p1	478	K	2-oxo acid dehydrogenases acyltransferase (catalytic domain) domain-containing protein GN=TGGT1_319920	TGGT1_319920	1	4.20108e-15	174.92	2	ETLVAHTAK(1)K	-0.22615	1
	TGGT1_319920-t26_1-p1	200	K	2-oxo acid dehydrogenases acyltransferase (catalytic domain) domain-containing protein GN=TGGT1_319920	TGGT1_319920	1	0.0336173	90.308	2	EK(1)GVDLAR	-1.0999	1
	TGGT1_301120-t26_1-p1	249	K	acetyl-CoA acetyltransferase GN=TGGT1_301120	TGGT1_301120	1	0.0523498	81.799	2	LDK(1)VASLRPCFK	-3.0694	1
	TGGT1_254390-t26_1-p1	186	K	CRAL/TRIO domain-containing protein GN=TGGT1_254390	TGGT1_254390	1	0.0512954	76.605	2	K(1)YPDDPLNK	-1.5266	1
	TGGT1_266640-t26_1-p1	406	K	putative Acetyl-coenzyme A synthetase 2 GN=TGGT1_266640	TGGT1_266640	1	0.000500014	68.108	2	WK(1)ASQFYTAPTALR	-0.63569	1
	TGGT1_232090-t26_1-p1	202	K	3-hydroxyacyl-CoA dehydrogenase, NAD binding domain-containing protein GN=TGGT1_232090	TGGT1_232090	1	1.7502e-09	148.9	2	LTDAEATEFFK(1)R	-0.033866	1
	TGGT1_301120-t26_1-p1	112	K	acetyl-CoA acetyltransferase GN=TGGT1_301120	TGGT1_301120	1	8.79404e-07	45.705	4	ICASGMK(1)AVCLGASSIALGHHNSVLAVGMESMSK	-3.5446	1
[J] Translation, ribosomal structure and biogenesis	TGGT1_201680-t26_1-p1	558	K	putative eukaryotic initiation factor-3 subunit 10 GN=TGGT1_201680	TGGT1_201680	1	4.56139e-09	124.46	2	HQLCNLAK(1)QIDK	-0.92147	2
	TGGT1_242010-t26_1-p1	680	K	glucose inhibited division protein A subfamily protein GN=TGGT1_242010	TGGT1_242010	1	0.0296908	75.243	2	FK(1)TGTPAR	-3.4232	1
	TGGT1_262690-t26_1-p1	125	K	ribosomal protein RPL27 GN=TGGT1_262690	TGGT1_262690	1	0.035668	58.916	2	FTNPVNEK(1)VGK	-1.149	1
	TGGT1_262690-t26_1-p1	131	K	ribosomal protein RPL27 GN=TGGT1_262690	TGGT1_262690	1	0.00718569	93.467	2	VSK(1)DLLFLR	-2.3843	1
	TGGT1_262720-t26_1-p1	56	K	putative eukaryotic initiation factor-1A GN=TGGT1_262720	TGGT1_262720	1	0.0228635	51.872	2	LEAYCFDGVK(1)R	-2.941	1
	TGGT1_263050-t26_1-p1	350	K	ribosomal protein RPL13 GN=TGGT1_263050	TGGT1_263050	1	0.0432039	49.16	2	LAAEK(1)EANQK	-1.6035	1
	TGGT1_263050-t26_1-p1	294	K	ribosomal protein RPL13 GN=TGGT1_263050	TGGT1_263050	1	0.0548266	40.502	2	SQIQNVK(1)HVK	-1.0276	1
	TGGT1_263700-t26_1-p1	8	K	ribosomal protein RPS14 GN=TGGT1_263700	TGGT1_263700	1	2.94504e-21	158.27	2	SAK(1)AATGEEGEAQGSGLGPATR	-3.0519	1
	TGGT1_263870-t26_1-p1	620	K	glutamate-tRNA ligase GN=TGGT1_263870	TGGT1_263870	1	7.01155e-06	84.58	2	DAVPVCIK(1)GAPETVESK	-1.0688	1
	TGGT1_263870-t26_1-p1	530	K	glutamate-tRNA ligase GN=TGGT1_263870	TGGT1_263870	1	0.0122427	65.933	2	LCFVK(1)TLLSK	-2.1186	1
	TGGT1_266060-t26_1-p1	8	K	ribosomal protein RPSA GN=TGGT1_266060	TGGT1_266060	1	7.34703e-09	125.17	2	QAK(1)LSLQEDSIAK	-1.3718	1
	TGGT1_261570-t26_1-p1	29	K	ribosomal protein RPL7A GN=TGGT1_261570	TGGT1_261570	1	0.0409669	62.271	2	LPAAPLAGK(1)SGK	0.26408	1
	TGGT1_266070-t26_1-p1	11	K	ribosomal protein RPL31 GN=TGGT1_266070	TGGT1_266070	1	0.0178404	68.49	2	AQNK(1)SLQPVCR	-2.4096	1
	TGGT1_270510-t26_1-p1	398	K	asparaginyl-tRNA synthetase (NOB+tRNA synthase) GN=TGGT1_270510	TGGT1_270510	1	0.00195482	69.641	2	DAAAAAAEPLIPLTK(1)DK	-1.4225	1
	TGGT1_270510-t26_1-p1	562	K	asparaginyl-tRNA synthetase (NOB+tRNA synthase) GN=TGGT1_270510	TGGT1_270510	1	0.000207356	118.06	2	K(1)PCIVYNYPK	-1.5257	1
	TGGT1_270510-t26_1-p1	261	K	asparaginyl-tRNA synthetase (NOB+tRNA synthase) GN=TGGT1_270510	TGGT1_270510	1	0.000515019	123.92	2	SPAK(1)GQAVELAVR	0.070696	1
	TGGT1_270510-t26_1-p1	561	K	asparaginyl-tRNA synthetase (NOB+tRNA synthase) GN=TGGT1_270510	TGGT1_270510	1	0.00585475	79.809	2	YLTENVYK(1)K	-1.4468	1
	TGGT1_273520-t26_1-p1	443	K	PCI domain-containing protein GN=TGGT1_273520	TGGT1_273520	1	0.0177426	58.889	2	IHK(1)CINVDMIAK	-2.494	1
	TGGT1_279390-t26_1-p1	445	K	putative proliferation-associated protein 2G4 GN=TGGT1_279390	TGGT1_279390	1	0.00408246	76.605	2	ALLAVSVNPK(1)K	0.89555	2
	TGGT1_279390-t26_1-p1	337	K	putative proliferation-associated protein 2G4 GN=TGGT1_279390	TGGT1_279390	1	0.000740634	72.042	2	TYILK(1)SQLGR	-3.134	1
	TGGT1_280600-t26_1-p1	1103	K	putative histidyl-tRNA synthetase (HisRS) GN=TGGT1_280600	TGGT1_280600	1	2.28575e-14	176.45	2	EK(1)ATQEVPSLVR	-2.0891	1
	TGGT1_286420A-t26_1-p1	5	K	putative elongation factor 1-alpha (EF-1-ALPHA) GN=TGGT1_286420A	TGGT1_286420A	1	7.71362e-08	129.53	3	EK(1)THINLVVIGHVDSGK	-1.3632	2
	TGGT1_269180-t26_1-p1	1448	K	MIF4G domain-containing protein GN=TGGT1_269180	TGGT1_269180	1	0.00456446	109.88	2	K(1)VVVEQEEEK	-2.3125	1
	TGGT1_286420A-t26_1-p1	20	K	putative elongation factor 1-alpha (EF-1-ALPHA) GN=TGGT1_286420A	TGGT1_286420A	1	6.34982e-06	62.95	3	THINLVVIGHVDSGK(1)STTTGHLIYK	-3.3519	1
	TGGT1_261570-t26_1-p1	227	K	ribosomal protein RPL7A GN=TGGT1_261570	TGGT1_261570	0.999998	0.0147399	58.338	2	KEDQAELEAQCK(1)IYR	-2.5924	1
	TGGT1_260170-t26_1-p1	879	K	putative elongation factor EF-G GN=TGGT1_260170	TGGT1_260170	1	0.00878673	79.809	2	AAYQAQLQK(1)K	-2.2334	1
	TGGT1_245460-t26_1-p1	146	K	ribosomal protein RPS8 GN=TGGT1_245460	TGGT1_245460	1	1.22918e-09	154.35	2	HTLCLQNK(1)HR	-0.67434	2
	TGGT1_245460-t26_1-p1	125	K	ribosomal protein RPS8 GN=TGGT1_245460	TGGT1_245460	1	0.00188408	78.932	2	K(1)AGQEEEGSGK	-2.8685	1
	TGGT1_245460-t26_1-p1	123	K	ribosomal protein RPS8 GN=TGGT1_245460	TGGT1_245460	1	0.0394804	50.834	2	SFYGLDLGK(1)K	0.64805	1
	TGGT1_245460-t26_1-p1	138	K	ribosomal protein RPS8 GN=TGGT1_245460	TGGT1_245460	1	0.000338199	110.88	2	VSK(1)HTLCLQNK	-1.3315	2
	TGGT1_247470-t26_1-p1	150	K	putative nucleolar protein GN=TGGT1_247470	TGGT1_247470	1	4.44692e-09	141.44	2	LAK(1)QLGELPIEK	1.0046	1
	TGGT1_250770-t26_1-p1	199	K	putative eukaryotic initiation factor-4A GN=TGGT1_250770	TGGT1_250770	1	0.0540944	60.547	2	GFK(1)SQIYDVFK	-2.8273	1
	TGGT1_250770-t26_1-p1	243	K	putative eukaryotic initiation factor-4A GN=TGGT1_250770	TGGT1_250770	1	2.06882e-09	162.23	2	ILVK(1)NDELTLEGIR	-1.3876	1
	TGGT1_250770-t26_1-p1	290	K	putative eukaryotic initiation factor-4A GN=TGGT1_250770	TGGT1_250770	1	0.0586248	46.447	2	K(1)VDFLTSK	-1.5036	1
	TGGT1_250770-t26_1-p1	261	K	putative eukaryotic initiation factor-4A GN=TGGT1_250770	TGGT1_250770	1	0.00282938	66.664	2	QFYVAVEK(1)EDWK	1.3249	1
	TGGT1_261570-t26_1-p1	216	K	ribosomal protein RPL7A GN=TGGT1_261570	TGGT1_261570	1	1.11797e-39	244.44	2	K(1)EDQAELEAQCK	-2.2319	1
	TGGT1_251500-t26_1-p1	246	K	putative eukaryotic initiation factor-3, subunit 3 GN=TGGT1_251500	TGGT1_251500	1	0.00847652	75.243	2	AK(1)ASYPLR	-3.1157	1
	TGGT1_251690-t26_1-p1	73	K	putative seryl-tRNA synthetase, cytoplasmic GN=TGGT1_251690	TGGT1_251690	1	0.065852	50.09	2	DAK(1)DPCQDLLAK	-0.12209	1
	TGGT1_251810-t26_1-p1	69	K	putative translation initiation factor eIF-5A GN=TGGT1_251810	TGGT1_251810	1	0.00205732	69.276	2	AHIVGLDIFTGK(1)K	-0.33608	1
	TGGT1_251810-t26_1-p1	70	K	putative translation initiation factor eIF-5A GN=TGGT1_251810	TGGT1_251810	1	7.27592e-07	65.212	3	K(1)YEDVCPTSHNMEVPNVK	-1.5064	1
	TGGT1_251810-t26_1-p1	41	K	putative translation initiation factor eIF-5A GN=TGGT1_251810	TGGT1_251810	1	0.00447732	81.799	2	GNPCK(1)VVDYSTSK	-1.8521	1
	TGGT1_251950-t26_1-p1	315	K	ribosomal protein l7/l12 c-terminal domain-containing protein GN=TGGT1_251950	TGGT1_251950	1	0.000288335	99.855	2	AITALGLK(1)ESK	-1.3097	1
	TGGT1_251950-t26_1-p1	330	K	ribosomal protein l7/l12 c-terminal domain-containing protein GN=TGGT1_251950	TGGT1_251950	1	0.0620807	64.266	2	K(1)AVPAAEAEALK	-0.76817	1
	TGGT1_251950-t26_1-p1	154	K	ribosomal protein l7/l12 c-terminal domain-containing protein GN=TGGT1_251950	TGGT1_251950	1	0.00255599	53.363	2	LK(1)DPPEAGEDAGATAK	-3.8565	1
	TGGT1_253290-t26_1-p1	670	K	valyl-tRNA synthetase GN=TGGT1_253290	TGGT1_253290	1	0.0109448	65.404	2	LHK(1)GNLPEK	-2.5915	1
	TGGT1_256990-t26_1-p1	513	K	glycyl-tRNA synthetase GN=TGGT1_256990	TGGT1_256990	1	1.58929e-14	200.06	2	SAFDLTSHSK(1)VSK	-1.8697	1
	TGGT1_251500-t26_1-p1	582	K	putative eukaryotic initiation factor-3, subunit 3 GN=TGGT1_251500	TGGT1_251500	1	2.13309e-06	74.62	2	K(1)QTPAGLSAAVAAAAADAK	-0.60397	1
	TGGT1_286420A-t26_1-p1	44	K	putative elongation factor 1-alpha (EF-1-ALPHA) GN=TGGT1_286420A	TGGT1_286420A	1	0.000400312	97.277	2	FEK(1)ESSEMGK	0.88799	2
	TGGT1_286420A-t26_1-p1	212	K	putative elongation factor 1-alpha (EF-1-ALPHA) GN=TGGT1_286420A	TGGT1_286420A	1	0.00180592	88.42	2	GK(1)TLVEALDTMEAPK	-0.52781	1
	TGGT1_286420A-t26_1-p1	225	K	putative elongation factor 1-alpha (EF-1-ALPHA) GN=TGGT1_286420A	TGGT1_286420A	1	1.90813e-29	219.93	2	TLVEALDTMEAPK(1)RPSDK	-4.3598	8
	TGGT1_300140-t26_1-p1	217	K	putative elongation factor 1-gamma GN=TGGT1_300140	TGGT1_300140	1	3.00557e-10	118.26	2	AAAK(1)PAQSAGDDEEPAK	-0.95073	1
	TGGT1_299050-t26_1-p1	68	K	ribosomal protein RPL17 GN=TGGT1_299050	TGGT1_299050	1	0.0359174	85.813	2	K(1)FTGCIGR	-2.526	1
	TGGT1_299050-t26_1-p1	165	K	ribosomal protein RPL17 GN=TGGT1_299050	TGGT1_299050	1	0.000223275	69.641	2	EQEQAVEK(1)PSVEGVK	-2.7162	1
	TGGT1_294800B-t26_1-p1	299	K	putative elongation factor 1-alpha (EF-1-ALPHA) GN=TGGT1_294800B	TGGT1_294800B	1	0.0212859	69.915	2	EPGAGSK(1)VTK	-1.639	1
	TGGT1_294800B-t26_1-p1	287	K	putative elongation factor 1-alpha (EF-1-ALPHA) GN=TGGT1_294800B	TGGT1_294800B	1	0.00905031	93.162	2	QTVAVGVIK(1)SVEK	-0.40052	1
	TGGT1_294800B-t26_1-p1	278	K	putative elongation factor 1-alpha (EF-1-ALPHA) GN=TGGT1_294800B	TGGT1_294800B	1	1.47191e-14	173.07	2	DMK(1)QTVAVGVIK	-1.7077	3
	TGGT1_294670-t26_1-p1	171	K	translation initiation factor 3 subunit GN=TGGT1_294670	TGGT1_294670	1	0.0141427	86.205	2	SAGAGK(1)YIPR	-2.3804	1
	TGGT1_294670-t26_1-p1	69	K	translation initiation factor 3 subunit GN=TGGT1_294670	TGGT1_294670	1	0.0544475	62.88	2	INK(1)DVYAR	-0.81496	1
	TGGT1_294620-t26_1-p1	874	K	putative eukaryotic initiation factor-3, subunit 8 GN=TGGT1_294620	TGGT1_294620	1	0.0135147	94.804	2	NPK(1)FALSHDR	-2.4883	1
	TGGT1_300140-t26_1-p1	230	K	putative elongation factor 1-gamma GN=TGGT1_300140	TGGT1_300140	0.884162	0.00138803	58.794	2	PAQSAGDDEEPAK(0.884)K(0.116)PAVK	-3.6278	1
	TGGT1_292130-t26_1-p1	108	K	ribosomal protein RPL13A GN=TGGT1_292130	TGGT1_292130	1	0.0510052	47.334	2	LASVVAK(1)ELLK	-0.60233	1
	TGGT1_292080-t26_1-p1	402	K	leucyl-tRNA synthetase GN=TGGT1_292080	TGGT1_292080	1	7.05968e-11	111.03	3	EAPVPQHQPLVQLLEAVK(1)AYGAK	0.89042	1
	TGGT1_289530-t26_1-p1	152	K	ribosomal protein RPL19 GN=TGGT1_289530	TGGT1_289530	1	4.79615e-05	101.82	2	EK(1)ALQEQLEAR	-1.0371	1
	TGGT1_289300-t26_1-p1	638	K	methionyl-tRNA synthetase GN=TGGT1_289300	TGGT1_289300	1	0.00313247	81.335	2	ATSLCVK(1)FCEGK	-2.3196	1
	TGGT1_288720-t26_1-p1	82	K	ribosomal protein RPL10 GN=TGGT1_288720	TGGT1_288720	1	0.0138372	59.645	2	NCGK(1)DNFHLR	-1.1211	1
	TGGT1_288720-t26_1-p1	101	K	ribosomal protein RPL10 GN=TGGT1_288720	TGGT1_288720	1	0.000278116	94.791	2	INK(1)MLSCAGADR	-2.0822	2
	TGGT1_288360-t26_1-p1	151	K	tryptophanyl-tRNA synthetase (TrpRS2) GN=TGGT1_288360	TGGT1_288360	1	8.28969e-10	150.24	2	QK(1)IEENCPFR	-2.0809	1
	TGGT1_286420A-t26_1-p1	210	K	putative elongation factor 1-alpha (EF-1-ALPHA) GN=TGGT1_286420A	TGGT1_286420A	1	0.0174847	67.507	2	STNMSWYK(1)GK	-0.050163	1
	TGGT1_286420A-t26_1-p1	378	K	putative elongation factor 1-alpha (EF-1-ALPHA) GN=TGGT1_286420A	TGGT1_286420A	1	0.000581898	120.33	2	TLEEAPK(1)CIK	-1.1824	1
	TGGT1_286420A-t26_1-p1	371	K	putative elongation factor 1-alpha (EF-1-ALPHA) GN=TGGT1_286420A	TGGT1_286420A	1	3.0975e-06	117.3	2	SGK(1)TLEEAPK	-1.5008	1
	TGGT1_292080-t26_1-p1	1175	K	leucyl-tRNA synthetase GN=TGGT1_292080	TGGT1_292080	1	0.000435058	117.21	2	NDEGINALDK(1)NAK	0.035806	1
	TGGT1_300140-t26_1-p1	45	K	putative elongation factor 1-gamma GN=TGGT1_300140	TGGT1_300140	1	0.0309261	72.031	2	DDKDPAFLAK(1)SPLGR	-0.81578	1
	TGGT1_300140-t26_1-p1	200	K	putative elongation factor 1-gamma GN=TGGT1_300140	TGGT1_300140	1	9.0067e-06	144.27	2	IFGEAK(1)AAPQAAAK	-0.051916	1
	TGGT1_300140-t26_1-p1	7	K	putative elongation factor 1-gamma GN=TGGT1_300140	TGGT1_300140	1	0.00719934	87.251	2	LLTPK(1)DDVR	-0.62323	1
	TGGT1_286420A-t26_1-p1	316	K	putative elongation factor 1-alpha (EF-1-ALPHA) GN=TGGT1_286420A	TGGT1_286420A	1	1.55764e-09	187.33	2	GYVASDSK(1)NDPAK	-1.8964	1
	TGGT1_320600-t26_1-p1	93	K	cold-shock DNA-binding domain-containing protein GN=TGGT1_320600	TGGT1_320600	1	0.0195766	76.572	2	GHCK(1)WFDSK	-2.4709	1
	TGGT1_320450-t26_1-p1	290	K	ribosome biogenesis regulatory protein (rrs1) protein GN=TGGT1_320450	TGGT1_320450	1	0.0170385	54.199	2	TK(1)GVSLSLDDER	-0.48877	1
	TGGT1_320050-t26_1-p1	278	K	ribosomal protein RPL5 GN=TGGT1_320050	TGGT1_320050	1	0.0219872	69.905	2	TAK(1)GQYVR	-2.1131	1
	TGGT1_318710-t26_1-p1	490	K	ATP-binding cassette sub-family F member 1 GN=TGGT1_318710	TGGT1_318710	1	0.00780307	74.849	2	IK(1)HVQSFIDK	-1.5883	1
	TGGT1_318700-t26_1-p1	246	K	putative eukaryotic initiation factor-6 GN=TGGT1_318700	TGGT1_318700	1	2.82071e-14	183.08	2	NQQK(1)LNLVDDLTLR	-3.9802	1
	TGGT1_317720-t26_1-p1	119	K	putative eukaryotic translation initiation factor 3 subunit 7 GN=TGGT1_317720	TGGT1_317720	1	0.00578472	65.313	2	GGGGGWLHK(1)R	-1.1349	1
	TGGT1_317720-t26_1-p1	125	K	putative eukaryotic translation initiation factor 3 subunit 7 GN=TGGT1_317720	TGGT1_317720	1	0.00256428	68.548	2	APVK(1)QSTAAFNEK	-1.2812	1
	TGGT1_315150-t26_1-p1	372	K	putative eukaryotic initiation factor-4E GN=TGGT1_315150	TGGT1_315150	1	0.00739227	65.879	2	PGIFSLLK(1)ASGEK	-3.7271	1
	TGGT1_315150-t26_1-p1	44	K	putative eukaryotic initiation factor-4E GN=TGGT1_315150	TGGT1_315150	1	0.00719659	52.837	2	K(1)EILAEDALEEK	-0.76929	1
	TGGT1_313230-t26_1-p1	214	K	eukaryotic initiation factor-2, alpha subunit GN=TGGT1_313230	TGGT1_313230	1	0.0378989	45.183	2	VDVWCFGK(1)QGIDAVK	-1.5259	1
	TGGT1_312090-t26_1-p1	112	K	ribosomal protein RPL23 GN=TGGT1_312090	TGGT1_312090	1	0.00527486	57.042	2	GEMK(1)GSAVTGPVGK	-0.81218	1
	TGGT1_310490-t26_1-p1	124	K	ribosomal protein RPL27A GN=TGGT1_310490	TGGT1_310490	1	0.00455501	96.666	2	IPVIVK(1)AR	-2.9714	1
	TGGT1_309820-t26_1-p1	65	K	ribosomal protein RPL11 GN=TGGT1_309820	TGGT1_309820	1	0.0447058	67.548	2	NEK(1)IACYVTVR	-1.3453	1
	TGGT1_309810-t26_1-p1	92	K	ribosomal protein RPP2 GN=TGGT1_309810	TGGT1_309810	1	0.00362287	50.131	2	VPSGGVAAAAAPAAGAADAGAGAAAK(1)K	-3.755	1
	TGGT1_309810-t26_1-p1	66	K	ribosomal protein RPP2 GN=TGGT1_309810	TGGT1_309810	1	0.000777622	52.195	3	LQK(1)VPSGGVAAAAAPAAGAADAGAGAAAK	-0.28766	1
	TGGT1_309120-t26_1-p1	324	K	ribosomal protein RPL4 GN=TGGT1_309120	TGGT1_309120	1	0.000340579	93.467	2	NLLK(1)NHAVLCR	-0.65859	1
	TGGT1_300260-t26_1-p1	284	K	threonyl-tRNA synthetase family protein GN=TGGT1_300260	TGGT1_300260	1	0.0451863	61.067	2	LEAAAAAVIK(1)EDQAFR	-5.3098	1
	TGGT1_300260-t26_1-p1	67	K	threonyl-tRNA synthetase family protein GN=TGGT1_300260	TGGT1_300260	1	0.000108841	110.58	2	AEK(1)GTVAALATEEK	0.26862	1
	TGGT1_300140-t26_1-p1	259	K	putative elongation factor 1-gamma GN=TGGT1_300140	TGGT1_300140	1	3.88621e-40	212.93	2	VYSNTK(1)DLYGTAMK	-2.3915	2
	TGGT1_300140-t26_1-p1	175	K	putative elongation factor 1-gamma GN=TGGT1_300140	TGGT1_300140	1	0.00052382	142.56	2	VDAAALLEK(1)R	-1.1188	1
	TGGT1_242330-t26_1-p1	51	K	ribosomal protein RPS5 GN=TGGT1_242330	TGGT1_242330	1	0.0211544	44.82	2	K(1)AMCPIVER	-3.6978	1
	TGGT1_286420A-t26_1-p1	241	K	putative elongation factor 1-alpha (EF-1-ALPHA) GN=TGGT1_286420A	TGGT1_286420A	1	0.0178651	61.23	3	LPLQDVYK(1)IGGIGTVPVGR	-1.1947	1
	TGGT1_286420A-t26_1-p1	321	K	putative elongation factor 1-alpha (EF-1-ALPHA) GN=TGGT1_286420A	TGGT1_286420A	1	5.97157e-12	111.27	3	NDPAK(1)GCATFLAQVIVLNHPGEIK	0.858	1
	TGGT1_219850-t26_1-p1	206	K	prolyl-tRNA synthetase (ProRS) GN=TGGT1_219850	TGGT1_219850	1	0.0220343	69.915	2	GIAK(1)LLSAPR	0.54016	1
	TGGT1_239760-t26_1-p1	36	K	ribosomal protein RPL22 GN=TGGT1_239760	TGGT1_239760	1	0.0015482	62.494	2	FTVDCQK(1)PVDDNIIEAK	-0.84238	1
	TGGT1_219850-t26_1-p1	242	K	prolyl-tRNA synthetase (ProRS) GN=TGGT1_219850	TGGT1_219850	1	1.23903e-06	112.7	2	GSVTPLAAMCDEK(1)K	-1.6969	2
	TGGT1_219850-t26_1-p1	243	K	prolyl-tRNA synthetase (ProRS) GN=TGGT1_219850	TGGT1_219850	1	1.23859e-05	90.689	2	K(1)EVTLVFDSAMK	-1.1032	1
	TGGT1_210690-t26_1-p1	22	K	ribosomal protein RPS6 GN=TGGT1_210690	TGGT1_210690	1	0.0102917	67.507	2	TVEVDDEK(1)K	-1.3499	1
	TGGT1_219850-t26_1-p1	311	K	prolyl-tRNA synthetase (ProRS) GN=TGGT1_219850	TGGT1_219850	1	3.06367e-17	147.19	2	LAAAPAGGANK(1)PNAPAGK	-4.0884	1
	TGGT1_219850-t26_1-p1	318	K	prolyl-tRNA synthetase (ProRS) GN=TGGT1_219850	TGGT1_219850	1	5.23833e-11	144.51	3	LAAAPAGGANKPNAPAGK(1)APGAK	-2.176	1
	TGGT1_219850-t26_1-p1	688	K	prolyl-tRNA synthetase (ProRS) GN=TGGT1_219850	TGGT1_219850	1	0.0641487	87.251	2	DLAK(1)GTAR	-1.7618	1
	TGGT1_223050-t26_1-p1	160	K	ribosomal protein RPS20 GN=TGGT1_223050	TGGT1_223050	1	9.82393e-10	162.49	2	EK(1)NLQVAGPVR	-0.81011	1
	TGGT1_224850-t26_1-p1	374	K	putative polyadenylate binding protein GN=TGGT1_224850	TGGT1_224850	1	0.00548295	57.888	2	AK(1)FEQMNQDR	-1.9293	2
	TGGT1_224850-t26_1-p1	259	K	putative polyadenylate binding protein GN=TGGT1_224850	TGGT1_224850	1	2.63469e-09	161.23	2	DNLAEAK(1)YTNVYIK	-0.63272	1
	TGGT1_226410-t26_1-p1	252	K	EF-1 guanine nucleotide exchange domain-containing protein GN=TGGT1_226410	TGGT1_226410	1	0.0219997	71.066	2	IEGVTWGEAVK(1)K	-4.0663	1
	TGGT1_226410-t26_1-p1	138	K	EF-1 guanine nucleotide exchange domain-containing protein GN=TGGT1_226410	TGGT1_226410	1	0.00638398	62.705	2	LLGAPNATK(1)FVDASR	-1.3911	1
	TGGT1_226410-t26_1-p1	103	K	EF-1 guanine nucleotide exchange domain-containing protein GN=TGGT1_226410	TGGT1_226410	1	0.00159359	86.729	2	SDIGVGK(1)LNEYLASR	-0.94661	1
	TGGT1_226730-t26_1-p1	863	K	aconitate hydratase ACN/IRP GN=TGGT1_226730	TGGT1_226730	1	6.93247e-14	176.75	2	K(1)DFNTYGAR	-2.0794	1
	TGGT1_223050-t26_1-p1	121	K	ribosomal protein RPS20 GN=TGGT1_223050	TGGT1_223050	1	3.16342e-05	117.21	2	LMK(1)GGLEGEEQR	-1.8266	2
	TGGT1_210690-t26_1-p1	237	K	ribosomal protein RPS6 GN=TGGT1_210690	TGGT1_210690	1	0.0530039	53.028	2	AQAAAAPK(1)PAEVK	-1.1495	1
	TGGT1_210840-t26_1-p1	494	K	arginyl-tRNA synthetase family protein GN=TGGT1_210840	TGGT1_210840	1	0.0259425	66.619	2	K(1)ADVDISTLDPEELK	0.31364	1
	TGGT1_213350-t26_1-p1	77	K	ribosomal protein RPS15 GN=TGGT1_213350	TGGT1_213350	1	0.000632672	95.656	2	NCAFGEK(1)PEPVNTHLR	-2.0405	2
	TGGT1_289750-t26_1-p1	48	K	ribosomal-ubiquitin protein RPL40 GN=TGGT1_289750	TGGT1_289750	1	8.62805e-06	151.22	2	LIFAGK(1)QLEDGR	1.6023	1
	TGGT1_289750-t26_1-p1	6	K	ribosomal-ubiquitin protein RPL40 GN=TGGT1_289750	TGGT1_289750	1	0.00882477	78.932	2	MQIFVK(1)TLTGK	0.54265	2
	TGGT1_289750-t26_1-p1	63	K	ribosomal-ubiquitin protein RPL40 GN=TGGT1_289750	TGGT1_289750	1	0.000107663	111.38	3	TLSDYNIQK(1)ESTLHLVLR	-2.6004	1
	TGGT1_219850-t26_1-p1	173	K	prolyl-tRNA synthetase (ProRS) GN=TGGT1_219850	TGGT1_219850	1	0.0170534	52.837	2	DK(1)GVIAANLFLK	-8.5693	1
	TGGT1_219540-t26_1-p1	1146	K	cytosolic tRNA-Ala synthetase GN=TGGT1_219540	TGGT1_219540	1	0.0625245	51.864	2	ALLELQK(1)AR	-1.9805	1
	TGGT1_219140-t26_1-p1	31	K	EF-1 guanine nucleotide exchange domain-containing protein GN=TGGT1_219140	TGGT1_219140	1	1.01638e-09	77.698	3	K(1)AAVDDDDFDLFGEESAEDKEAVK	1.8439	1
	TGGT1_213350-t26_1-p1	13	K	ribosomal protein RPS15 GN=TGGT1_213350	TGGT1_213350	1	5.36513e-32	216.26	2	ADAGDAAANQPK(1)R	-0.70031	1
	TGGT1_218410-t26_1-p1	24	K	ribosomal protein RPP0 GN=TGGT1_218410	TGGT1_218410	1	0.0152688	67.507	2	LFALLEK(1)YPR	-2.1472	1
	TGGT1_217460-t26_1-p1	319	K	glutaminyl-tRNA synthetase (GlnRS) GN=TGGT1_217460	TGGT1_217460	1	4.48584e-05	110.52	2	FDDTNPMK(1)EETR	-1.2402	1
	TGGT1_217460-t26_1-p1	222	K	glutaminyl-tRNA synthetase (GlnRS) GN=TGGT1_217460	TGGT1_217460	1	0.000973515	87.727	2	AIPGAGALSGAGAK(1)GTDR	-0.29706	1
	TGGT1_216260-t26_1-p1	49	K	putative eukaryotic initiation factor-2B, gamma subunit GN=TGGT1_216260	TGGT1_216260	1	0.00291454	59.645	2	LSSLTGTPK(1)EK	-0.54991	1
	TGGT1_214350-t26_1-p1	395	K	putative GTP-binding protein GN=TGGT1_214350	TGGT1_214350	1	0.00309763	113.7	2	FNVTNSGK(1)K	-1.5848	1
	TGGT1_214270-t26_1-p1	386	K	putative translation initiation factor IF-2 GN=TGGT1_214270	TGGT1_214270	0.999996	0.012832	90.689	2	LKEEGK(1)LLSSK	-4.3276	1
	TGGT1_214210-t26_1-p1	20	K	rRNA pseudouridine synthase GN=TGGT1_214210	TGGT1_214210	1	1.06155e-08	113.86	2	EATSDPGLVASAGTEGGK(1)K	-4.5145	1
	TGGT1_218410-t26_1-p1	150	K	ribosomal protein RPP0 GN=TGGT1_218410	TGGT1_218410	1	0.00116114	68.108	3	IVK(1)GQIEIQNEVHLIK	1.1119	1
	TGGT1_219540-t26_1-p1	658	K	cytosolic tRNA-Ala synthetase GN=TGGT1_219540	TGGT1_219540	1	0.0212931	54.436	2	K(1)VANSLQAK	-1.2743	1
	TGGT1_226730-t26_1-p1	895	K	aconitate hydratase ACN/IRP GN=TGGT1_226730	TGGT1_226730	1	0.0172595	85.813	2	LCPK(1)DGPK	-1.4407	1
	TGGT1_226730-t26_1-p1	300	K	aconitate hydratase ACN/IRP GN=TGGT1_226730	TGGT1_226730	1	0.0181904	82.716	2	NLAK(1)EMER	0.74114	1
	TGGT1_205470-t26_1-p1	247	K	putative translation elongation factor 2 family protein GN=TGGT1_205470	TGGT1_205470	1	0.00323036	87.942	2	LWGNNFYNAK(1)EK	-0.58067	1
	TGGT1_205470-t26_1-p1	804	K	putative translation elongation factor 2 family protein GN=TGGT1_205470	TGGT1_205470	1	1.40972e-06	147.19	2	GSK(1)MEELVHNIR	-1.5548	1
	TGGT1_205470-t26_1-p1	617	K	putative translation elongation factor 2 family protein GN=TGGT1_205470	TGGT1_205470	1	0.0135104	88.181	2	FDFDK(1)NAALK	-0.21517	1
	TGGT1_205340-t26_1-p1	73	K	ribosomal protein RPS12 GN=TGGT1_205340	TGGT1_205340	1	0.0116873	100.75	2	K(1)LVQGLCK	-1.9776	1
	TGGT1_204020-t26_1-p1	46	K	ribosomal protein RPL8 GN=TGGT1_204020	TGGT1_204020	1	0.0137776	86.243	2	GLVK(1)DILHDPGR	-1.2647	1
	TGGT1_201680-t26_1-p1	860	K	putative eukaryotic initiation factor-3 subunit 10 GN=TGGT1_201680	TGGT1_201680	1	0.0432543	74.269	2	K(1)YLEQLEK	-0.41978	1
	TGGT1_205470-t26_1-p1	419	K	putative translation elongation factor 2 family protein GN=TGGT1_205470	TGGT1_205470	1	0.00790305	92.732	2	TDLYIK(1)SIQR	-2.887	1
	TGGT1_201680-t26_1-p1	64	K	putative eukaryotic initiation factor-3 subunit 10 GN=TGGT1_201680	TGGT1_201680	1	0.00275487	62.271	2	HVQLCVDENK(1)LR	-0.73768	1
	TGGT1_231140-t26_1-p1	62	K	ribosomal protein RPS25 GN=TGGT1_231140	TGGT1_231140	1	3.66925e-09	165.72	2	TK(1)EQIAAAAAAGSR	-1.4991	1
	TGGT1_232520-t26_1-p1	379	K	brix domain-containing protein GN=TGGT1_232520	TGGT1_232520	1	4.47101e-09	117.18	2	NVLLIK(1)HNR	-1.3655	1
	TGGT1_232710-t26_1-p1	85	K	ribosomal protein RPS3A GN=TGGT1_232710	TGGT1_232710	1	0.000807946	72.922	2	IK(1)LCCEDIQGR	-0.1099	1
	TGGT1_232710-t26_1-p1	19	K	ribosomal protein RPS3A GN=TGGT1_232710	TGGT1_232710	1	0.0481124	49.96	2	K(1)IGDPFLK	0.1224	1
	TGGT1_232710-t26_1-p1	241	K	ribosomal protein RPS3A GN=TGGT1_232710	TGGT1_232710	1	2.17076e-17	136.39	2	K(1)VQAESGEAQNTLTAETK	-2.9837	1
	TGGT1_239100-t26_1-p1	93	K	ribosomal protein RPS7 GN=TGGT1_239100	TGGT1_239100	1	0.0119103	79.809	2	K(1)HVVLVAQR	-1.3466	1
	TGGT1_231140-t26_1-p1	97	K	ribosomal protein RPS25 GN=TGGT1_231140	TGGT1_231140	1	0.00579082	76.255	3	LNHSVLFDK(1)ATYDK	-1.2255	2
	TGGT1_226730-t26_1-p1	223	K	aconitate hydratase ACN/IRP GN=TGGT1_226730	TGGT1_226730	0.999094	8.67057e-09	42.888	3	NCDGFSIK(0.001)PEDVQTILDWQK(0.999)ASQAQK	-1.9175	1
	TGGT1_205470-t26_1-p1	400	K	putative translation elongation factor 2 family protein GN=TGGT1_205470	TGGT1_205470	1	0.00343174	106.35	2	VFSGTVATGQK(1)VR	-0.54446	1
	TGGT1_205470-t26_1-p1	288	K	putative translation elongation factor 2 family protein GN=TGGT1_205470	TGGT1_205470	1	0.00375153	63.908	2	YTK(1)MLGSLGIELK	-0.53271	2
	TGGT1_226730-t26_1-p1	296	K	aconitate hydratase ACN/IRP GN=TGGT1_226730	TGGT1_226730	1	1.50672e-06	152.17	2	SPEAFEK(1)NLAK	0.24748	1
	TGGT1_226730-t26_1-p1	788	K	aconitate hydratase ACN/IRP GN=TGGT1_226730	TGGT1_226730	1	3.83378e-09	147.02	2	TAK(1)ASDLFDWDEK	-0.01925	1
	TGGT1_226730-t26_1-p1	785	K	aconitate hydratase ACN/IRP GN=TGGT1_226730	TGGT1_226730	1	4.22246e-07	105.08	3	VYEHITEGTPAWNALK(1)TAK	-0.076577	2
	TGGT1_227360-t26_1-p1	356	K	ribosomal protein RPL3 GN=TGGT1_227360	TGGT1_227360	1	0.00417007	59.77	2	ALEPVNLK(1)FIDTSAK	-3.6228	1
	TGGT1_227360-t26_1-p1	363	K	ribosomal protein RPL3 GN=TGGT1_227360	TGGT1_227360	1	1.03524e-05	129.28	2	FIDTSAK(1)WGHGR	-1.4197	1
	TGGT1_227360-t26_1-p1	66	K	ribosomal protein RPL3 GN=TGGT1_227360	TGGT1_227360	1	7.94912e-14	159.93	2	ELDKPGSK(1)LHK	0.39572	2
	TGGT1_205470-t26_1-p1	253	K	putative translation elongation factor 2 family protein GN=TGGT1_205470	TGGT1_205470	1	0.000385081	95.311	2	WTK(1)TQSENTR	-4.5954	1
	TGGT1_227360-t26_1-p1	383	K	ribosomal protein RPL3 GN=TGGT1_227360	TGGT1_227360	1	0.0348112	85.813	2	FYGPLK(1)SR	-1.9665	1
	TGGT1_227600-t26_1-p1	108	K	ribosomal protein RPL34 GN=TGGT1_227600	TGGT1_227600	1	0.038426	72.492	2	QVLQVK(1)EK	-1.8639	1
	TGGT1_228190-t26_1-p1	272	K	putative eukaryotic initiation factor-3, subunit 5 GN=TGGT1_228190	TGGT1_228190	1	8.10122e-15	192.14	2	LSDQLNK(1)CGAYVR	-1.0469	1
	TGGT1_231080-t26_1-p1	66	K	ribosomal protein RPL38 GN=TGGT1_231080	TGGT1_231080	1	0.000301174	85.813	2	AQK(1)LEGSLPPSLEK	-3.338	1
	TGGT1_231140-t26_1-p1	123	K	ribosomal protein RPS25 GN=TGGT1_231140	TGGT1_231140	1	0.0175577	103.8	2	LK(1)VNASLAR	-1.9113	1
	TGGT1_207640-t26_1-p1	456	K	isoleucyl-tRNA synthetase family protein GN=TGGT1_207640	TGGT1_207640	1	0.00662243	55.235	2	K(1)DENIVTFR	-2.5575	1
	TGGT1_207440-t26_1-p1	171	K	ribosomal protein RPS4 GN=TGGT1_207440	TGGT1_207440	1	0.000562112	106.93	2	EEEASYK(1)LCR	-1.1941	1
	TGGT1_227600-t26_1-p1	102	K	ribosomal protein RPL34 GN=TGGT1_227600	TGGT1_227600	1	0.00815921	78.178	2	CVK(1)QVLQVK	-0.45389	1
	TGGT1_219540-t26_1-p1	1158	K	cytosolic tRNA-Ala synthetase GN=TGGT1_219540	TGGT1_219540	1	0.000102253	108.93	2	K(1)LGEELGTEHK	-2.5893	1
[K] Transcription	TGGT1_219520-t26_1-p1	164	K	histone arginine methyltransferase PRMT1 GN=TGGT1_219520	TGGT1_219520	1	8.04394e-07	137.58	2	VTFVQGK(1)AEEVSLPVEK	-3.0336	1
	TGGT1_278530-t26_1-p1	61	K	putative multiprotein bridging factor type 1 family transcriptional co-activator GN=TGGT1_278530	TGGT1_278530	1	0.00220929	54.309	2	K(1)IEEDTGDYHVER	-1.8323	1
	TGGT1_278440-t26_1-p1	2655	K	putative SWI2/SNF2 Brahma GN=TGGT1_278440	TGGT1_278440	1	0.000383495	141.44	2	GEGGAASTGVSK(1)FR	-1.8044	1
	TGGT1_318260-t26_1-p1	905	K	transcription initiation factor TFIID subunit TAF5 GN=TGGT1_318260	TGGT1_318260	0.905063	0.0606354	46.033	2	VYEDVK(0.905)K(0.095)PGAK	-0.30381	1
	TGGT1_228490-t26_1-p1	288	K	p21-carboxy-terminal region-binding protein(predict) GN=TGGT1_228490	TGGT1_228490	1	0.0192361	69.915	2	AK(1)GDEPLGFK	-0.32613	1
	TGGT1_228490-t26_1-p1	6	K	p21-carboxy-terminal region-binding protein(predict) GN=TGGT1_228490	TGGT1_228490	1	2.97672e-31	224.75	2	GSNK(1)TAEAAVSGEGDR	-2.7772	1
	TGGT1_228490-t26_1-p1	204	K	p21-carboxy-terminal region-binding protein(predict) GN=TGGT1_228490	TGGT1_228490	1	0.000140022	58.794	3	LEAILSPESEESVGK(1)HDSK	-1.8861	1
	TGGT1_228490-t26_1-p1	338	K	p21-carboxy-terminal region-binding protein(predict) GN=TGGT1_228490	TGGT1_228490	1	3.06562e-10	175.54	2	VSAVEGSSGPGAGK(1)QK	-2.5946	1
	TGGT1_228490-t26_1-p1	21	K	p21-carboxy-terminal region-binding protein(predict) GN=TGGT1_228490	TGGT1_228490	1	0.00251155	84.999	2	K(1)RDEDVVNAEER	-1.4987	1
	TGGT1_237520-t26_1-p1	385	K	Putative Myb-like DNA-binding domain protein(predict) GN=TGGT1_237520	TGGT1_237520	1	5.80693e-06	121.96	2	STLGEK(1)TGDGGGR	-2.1451	1
	TGGT1_237520-t26_1-p1	400	K	Putative Myb-like DNA-binding domain protein(predict) GN=TGGT1_237520	TGGT1_237520	0.999984	0.0176276	58.313	2	TGK(1)NVEPIKPEK	-1.0941	1
	TGGT1_237520-t26_1-p1	180	K	Putative Myb-like DNA-binding domain protein(predict) GN=TGGT1_237520	TGGT1_237520	1	0.0166421	57.032	2	TPYAK(1)SLPAR	-2.3797	1
	TGGT1_244880-t26_1-p1	190	K	DNA-directed RNA polymerase I RPA1 GN=TGGT1_244880	TGGT1_244880	1	0.0380634	65.313	2	K(1)IEEELQR	-0.71605	1
	TGGT1_278530-t26_1-p1	23	K	putative multiprotein bridging factor type 1 family transcriptional co-activator GN=TGGT1_278530	TGGT1_278530	1	0.0092405	72.922	2	GVTK(1)EQEINQAR	-1.3162	1
	TGGT1_237520-t26_1-p1	1013	K	Putative Myb-like DNA-binding domain protein(predict) GN=TGGT1_237520	TGGT1_237520	1	5.26043e-12	148.69	2	EAK(1)DGSGAFGAAGAGGGR	-1.6894	1
[L] Replication, recombination and repair	TGGT1_235170-t26_1-p1	155	K	ATPase, AAA family protein GN=TGGT1_235170	TGGT1_235170	1	0.0272673	87.895	2	K(1)VSPAVEVK	-1.0542	1
	TGGT1_216600-t26_1-p1	269	K	exonuclease III APE GN=TGGT1_216600	TGGT1_216600	1	0.0272673	40.533	2	DSDK(1)VSSVEAR	-2.4223	1
	TGGT1_233930-t26_1-p1	458	K	CAF1 family ribonuclease GN=TGGT1_233930	TGGT1_233930	1	0.00321555	57.888	2	IDDLEHLIK(1)HR	-3.9029	1
	TGGT1_235170-t26_1-p1	960	K	ATPase, AAA family protein GN=TGGT1_235170	TGGT1_235170	1	0.00431639	107.08	2	K(1)TSLSSASSR	-2.8124	1
	TGGT1_235170-t26_1-p1	439	K	ATPase, AAA family protein GN=TGGT1_235170	TGGT1_235170	1	0.00147512	86.243	2	K(1)VEESVVPLTK	3.012	1
	TGGT1_235170-t26_1-p1	279	K	ATPase, AAA family protein GN=TGGT1_235170	TGGT1_235170	1	0.000384612	106.47	2	PANTTSQWTK(1)LVR	-1.4729	1
	TGGT1_310060-t26_1-p1	162	K	small nuclease GN=TGGT1_310060	TGGT1_310060	1	0.000407886	74.849	2	FK(1)SVSSEDANR	-2.0506	1
	TGGT1_288630-t26_1-p1	18	K	putative nucleosome assembly protein (NAP) GN=TGGT1_288630	TGGT1_288630	1	1.55341e-51	251.58	2	NNAEAAACQK(1)QR	-0.56859	1
	TGGT1_288860-t26_1-p1	221	K	RuvB family 2 protein GN=TGGT1_288860	TGGT1_288860	1	0.00318934	59.731	2	AK(1)DYDAVGPATR	-1.5305	1
	TGGT1_288860-t26_1-p1	45	K	RuvB family 2 protein GN=TGGT1_288860	TGGT1_288860	1	1.51909e-06	151.52	2	K(1)FSQGMVGQPDAR	-1.083	2
	TGGT1_294350-t26_1-p1	193	K	DEAD/DEAH box helicase domain-containing protein GN=TGGT1_294350	TGGT1_294350	1	0.00122819	61.042	3	PTK(1)EQLLADEHEGR	-0.90931	1
	TGGT1_305780-t26_1-p1	519	K	putative 5'-3' exoribonuclease GN=TGGT1_305780	TGGT1_305780	1	0.00597975	76.605	2	LLK(1)HQLEAR	-1.8524	1
	TGGT1_246970-t26_1-p1	1342	K	3'-5' exonuclease domain-containing protein GN=TGGT1_246970	TGGT1_246970	1	0.0055235	92.428	2	DSIQEGK(1)TAFR	-1.3716	1
[M] Cell wall/membrane/envelope biogenesis	TGGT1_278110-t26_1-p1	1180	K	1,3-beta-glucan synthase component protein GN=TGGT1_278110	TGGT1_278110	1	0.0157091	60.589	2	LLLAK(1)TEHAVK	2.4742	1
[O] Posttranslational modification, protein turnover, chaperones	TGGT1_251780-t26_1-p1	654	K	heat shock protein GN=TGGT1_251780	TGGT1_251780	1	0.0408394	88.921	2	QMADLK(1)DK	-3.0647	1
	TGGT1_251780-t26_1-p1	188	K	heat shock protein GN=TGGT1_251780	TGGT1_251780	1	0.00294798	127.94	2	YDEDAIK(1)K	-1.715	2
	TGGT1_202630-t26_1-p1	1156	K	ATP-dependent metallopeptidase HflB subfamily protein GN=TGGT1_202630	TGGT1_202630	1	0.000290634	82.437	2	DLDNNDDASVPEK(1)VK	-1.9665	1
	TGGT1_292920-t26_1-p1	343	K	putative heat shock protein 75 GN=TGGT1_292920	TGGT1_292920	1	4.35423e-09	123.92	2	K(1)DCLEFSNIHHVK	-4.1162	2
	TGGT1_292920-t26_1-p1	661	K	putative heat shock protein 75 GN=TGGT1_292920	TGGT1_292920	1	0.00569486	82.437	2	K(1)PDTPALVGDHR	-1.7052	1
	TGGT1_292920-t26_1-p1	660	K	putative heat shock protein 75 GN=TGGT1_292920	TGGT1_292920	0.93518	0.00332727	75.5	3	DK(0.935)K(0.065)PDTPALVGDHR	-3.1745	1
	TGGT1_290840-t26_1-p1	610	K	serine protease GN=TGGT1_290840	TGGT1_290840	1	0.0435145	69.905	2	HFLDDVK(1)R	-0.63818	1
	TGGT1_290290-t26_1-p1	674	K	ubiquitin-activating enzyme E1 family protein GN=TGGT1_290290	TGGT1_290290	1	0.0172179	41.796	2	ENPQK(1)YLER	-1.1755	1
	TGGT1_288380-t26_1-p1	258	K	heat shock protein HSP90 GN=TGGT1_288380	TGGT1_288380	1	0.000654129	89.382	2	VK(1)EVVVEYEQLNK	-0.49211	1
	TGGT1_288380-t26_1-p1	553	K	heat shock protein HSP90 GN=TGGT1_288380	TGGT1_288380	1	0.00890566	72.365	2	LMK(1)EVLHDK	-0.86847	2
	TGGT1_288380-t26_1-p1	524	K	heat shock protein HSP90 GN=TGGT1_288380	TGGT1_288380	1	0.0114269	76.255	2	K(1)GLELEDDEEEK	0.83993	1
	TGGT1_288380-t26_1-p1	592	K	heat shock protein HSP90 GN=TGGT1_288380	TGGT1_288380	1	0.0355354	80.294	2	IMK(1)AQALR	-0.94814	1
	TGGT1_228040-t26_1-p1	797	K	PPIC-type PPIASE domain-containing protein GN=TGGT1_228040	TGGT1_228040	1	6.81875e-06	102.03	2	SSK(1)NVNAGSEDIAR	-2.4741	1
	TGGT1_227948-t26_1-p1	737	K	peptidase M16 inactive domain-containing protein GN=TGGT1_227948	TGGT1_227948	1	0.0445641	58.916	2	LDFLEK(1)QTK	-1.7583	1
	TGGT1_226780-t26_1-p1	832	K	zinc finger, C3HC4 type (RING finger) domain-containing protein GN=TGGT1_226780	TGGT1_226780	1	0.0159515	63.397	2	PASSK(1)TPLR	-2.4178	1
	TGGT1_224350A-t26_1-p1	1132	K	putative aminopeptidase N GN=TGGT1_224350A	TGGT1_224350A	1	0.00564839	74.849	2	LPK(1)IYVEAFK	-2.0623	1
	TGGT1_221210-t26_1-p1	61	K	cyclophilin GN=TGGT1_221210	TGGT1_221210	1	0.00667534	65.404	2	NFIGLFDK(1)YK	-1.8462	1
	TGGT1_220490-t26_1-p1	24	K	putative pre-rRNA-processing protein PNO1 GN=TGGT1_220490	TGGT1_220490	1	3.66258e-09	142.08	2	K(1)DFQETGSAPYDSR	-3.2681	1
	TGGT1_288380-t26_1-p1	536	K	heat shock protein HSP90 GN=TGGT1_288380	TGGT1_288380	0.811973	0.0647343	86.243	2	GLELEDDEEEK(0.188)K(0.812)K	-1.829	1
	TGGT1_219520-t26_1-p1	164	K	histone arginine methyltransferase PRMT1 GN=TGGT1_219520	TGGT1_219520	1	8.04394e-07	137.58	2	VTFVQGK(1)AEEVSLPVEK	-3.0336	1
	TGGT1_202680-t26_1-p1	245	K	putative peptidase M16, alpha subunit GN=TGGT1_202680	TGGT1_202680	1	0.00458772	81.642	2	FLPWELK(1)ACK	0.26234	1
	TGGT1_202680-t26_1-p1	467	K	putative peptidase M16, alpha subunit GN=TGGT1_202680	TGGT1_202680	1	2.595e-15	175.64	2	MGSVTK(1)EELQR	-1.4374	2
	TGGT1_202810-t26_1-p1	99	K	TIM14 protein GN=TGGT1_202810	TGGT1_202810	1	0.0592654	72.042	2	LSPTATK(1)EK	-2.3257	1
	TGGT1_205700-t26_1-p1	220	K	cyclophilin precursor GN=TGGT1_205700	TGGT1_205700	1	0.0592933	64.906	2	ALCTGEK(1)GTGR	-1.5217	1
	TGGT1_205700-t26_1-p1	314	K	cyclophilin precursor GN=TGGT1_205700	TGGT1_205700	1	2.08787e-06	86.838	2	HVVFGK(1)VVAGQEVVK	-4.343	1
	TGGT1_205700-t26_1-p1	323	K	cyclophilin precursor GN=TGGT1_205700	TGGT1_205700	1	9.00356e-05	85.742	2	VVAGQEVVK(1)MMEAEGR	-5.334	2
	TGGT1_292920-t26_1-p1	169	K	putative heat shock protein 75 GN=TGGT1_292920	TGGT1_292920	1	0.000120553	50.116	3	K(1)LLHIVTHSLYTDK	-0.79148	1
	TGGT1_205700-t26_1-p1	190	K	cyclophilin precursor GN=TGGT1_205700	TGGT1_205700	1	0.00131839	108.2	2	VFFDISIDK(1)K	-2.1675	2
	TGGT1_211680-t26_1-p1	456	K	protein disulfide isomerase GN=TGGT1_211680	TGGT1_211680	1	0.000167982	126.48	2	TVEGLTEFVNK(1)HGSK	-4.8198	1
	TGGT1_212930-t26_1-p1	232	K	NifU family domain-containing protein GN=TGGT1_212930	TGGT1_212930	1	0.00859586	75.5	2	NAK(1)SEEEEDLSEAIR	-0.82946	1
	TGGT1_217890-t26_1-p1	183	K	putative alkyl hydroperoxide reductase/ Thiol specific antioxidant/ Mal allergen GN=TGGT1_217890	TGGT1_217890	1	0.0193491	57.032	2	AMK(1)PTAEGVK	-1.9795	1
	TGGT1_217890-t26_1-p1	190	K	putative alkyl hydroperoxide reductase/ Thiol specific antioxidant/ Mal allergen GN=TGGT1_217890	TGGT1_217890	0.999997	0.000947185	69.201	3	AMKPTAEGVK(1)EYLGSK	-1.6496	2
	TGGT1_217890-t26_1-p1	67	K	putative alkyl hydroperoxide reductase/ Thiol specific antioxidant/ Mal allergen GN=TGGT1_217890	TGGT1_217890	1	7.10387e-05	129.56	2	LHGEFEK(1)R	-0.61072	1
	TGGT1_217890-t26_1-p1	92	K	putative alkyl hydroperoxide reductase/ Thiol specific antioxidant/ Mal allergen GN=TGGT1_217890	TGGT1_217890	1	0.0213015	41.824	2	NVELK(1)DGGIGK	-1.287	1
	TGGT1_207760-t26_1-p1	1468	K	DnaJ C terminal region domain-containing protein GN=TGGT1_207760	TGGT1_207760	1	0.000282871	108.5	2	K(1)ADAAGAGVGMDR	4.6471	2
	TGGT1_292920-t26_1-p1	716	K	putative heat shock protein 75 GN=TGGT1_292920	TGGT1_292920	1	1.94948e-07	154.09	2	MMK(1)ATLQGAPDAQLK	-2.3887	2
	TGGT1_292920-t26_1-p1	265	K	putative heat shock protein 75 GN=TGGT1_292920	TGGT1_292920	1	9.71717e-05	101.64	2	SGSLEFLMK(1)HQGEK	-3.6652	1
	TGGT1_293580-t26_1-p1	16	K	prefoldin subunit protein GN=TGGT1_293580	TGGT1_293580	1	2.64058e-11	140.57	2	ALAAASSASASSDQK(1)R	-5.0102	1
	TGGT1_230520-t26_1-p1	109	K	putative cyclophilin 1 GN=TGGT1_230520	TGGT1_230520	1	0.00653658	71.219	2	ALCTGEK(1)GVGVSGK	-2.7682	1
	TGGT1_230520-t26_1-p1	161	K	putative cyclophilin 1 GN=TGGT1_230520	TGGT1_230520	1	0.00295673	74.269	2	TFADENFK(1)LK	0.54714	1
	TGGT1_234420-t26_1-p1	59	K	ATPase, AAA family protein GN=TGGT1_234420	TGGT1_234420	1	5.54159e-07	132.93	2	ELDSSPNAAK(1)AFEVTK	-6.7077	1
	TGGT1_234420-t26_1-p1	576	K	ATPase, AAA family protein GN=TGGT1_234420	TGGT1_234420	1	1.17628e-09	178.52	2	EQK(1)LSGAQTEASTQI	-3.5626	1
	TGGT1_236210-t26_1-p1	270	K	putative peptidase M16 family potein GN=TGGT1_236210	TGGT1_236210	1	1.78707e-07	156.73	2	ELTALVEK(1)HFAGLPQPK	2.0787	2
	TGGT1_236210-t26_1-p1	279	K	putative peptidase M16 family potein GN=TGGT1_236210	TGGT1_236210	1	8.88289e-07	130	2	HFAGLPQPK(1)R	-1.9034	1
	TGGT1_230410-t26_1-p1	253	K	peroxiredoxin PRX3 GN=TGGT1_230410	TGGT1_230410	1	0.00209108	105.36	2	NGGK(1)QVCPANWR	-1.4945	1
	TGGT1_236210-t26_1-p1	289	K	putative peptidase M16 family potein GN=TGGT1_236210	TGGT1_236210	1	1.44777e-05	77.431	3	IILPTEK(1)PFFCGSELLHR	-0.24603	1
	TGGT1_236210-t26_1-p1	282	K	putative peptidase M16 family potein GN=TGGT1_236210	TGGT1_236210	1	1.08957e-09	132.63	2	SK(1)IILPTEK	-1.3039	2
	TGGT1_240550-t26_1-p1	40	K	putative copper chaperone COX17-1 GN=TGGT1_240550	TGGT1_240550	1	0.00172657	86.205	2	ICCVCK(1)ETK	-1.7334	1
	TGGT1_244560-t26_1-p1	242	K	putative heat shock protein 90 GN=TGGT1_244560	TGGT1_244560	1	0.00689984	94.806	2	FHVAK(1)DPR	-1.5932	1
	TGGT1_244560-t26_1-p1	489	K	putative heat shock protein 90 GN=TGGT1_244560	TGGT1_244560	1	0.016145	105.04	2	K(1)TLDTMR	-1.1916	2
	TGGT1_244560-t26_1-p1	546	K	putative heat shock protein 90 GN=TGGT1_244560	TGGT1_244560	1	0.0016079	84.309	2	NLK(1)LGCYEDDTNR	1.8578	1
	TGGT1_251780-t26_1-p1	623	K	heat shock protein GN=TGGT1_251780	TGGT1_251780	1	0.000187363	90.142	2	DAEMYK(1)EQDEK	-0.45831	2
	TGGT1_236210-t26_1-p1	262	K	putative peptidase M16 family potein GN=TGGT1_236210	TGGT1_236210	1	1.72498e-10	118.87	3	MVVAAAGDVDHK(1)ELTALVEK	1.3805	3
	TGGT1_202680-t26_1-p1	342	K	putative peptidase M16, alpha subunit GN=TGGT1_202680	TGGT1_202680	1	0.00283654	83.775	2	AFVDYNAIPPSK(1)R	-2.4362	2
	TGGT1_230410-t26_1-p1	275	K	peroxiredoxin PRX3 GN=TGGT1_230410	TGGT1_230410	1	8.35971e-08	141.44	3	MMHASFEGVK(1)NYLGQLK	-0.80989	3
	TGGT1_319870-t26_1-p1	172	K	ubiquitin-conjugating enzyme subfamily protein GN=TGGT1_319870	TGGT1_319870	1	0.0426442	72.042	2	INK(1)ELNDLSK	-1.46	1
	TGGT1_293580-t26_1-p1	109	K	prefoldin subunit protein GN=TGGT1_293580	TGGT1_293580	1	0.0409669	62.271	2	QK(1)VDATLELLEK	-1.5257	1
	TGGT1_300310-t26_1-p1	42	K	26S proteasome regulatory subunit, S6a family AAA ATpase GN=TGGT1_300310	TGGT1_300310	1	0.00290593	82.716	2	ILK(1)SEVNR	-3.4028	1
	TGGT1_304770-t26_1-p1	91	K	ubiquitin-conjugating enzyme subfamily protein GN=TGGT1_304770	TGGT1_304770	1	0.00455863	106.93	2	ICLDILK(1)DK	-1.7955	1
	TGGT1_309210-t26_1-p1	391	K	putative peroxiredoxin 6 GN=TGGT1_309210	TGGT1_309210	1	0.00194653	69.716	2	ECPSGK(1)NYLR	-2.6219	1
	TGGT1_309210-t26_1-p1	375	K	putative peroxiredoxin 6 GN=TGGT1_309210	TGGT1_309210	1	3.4617e-06	89.382	2	VMVQPTLTDEEAK(1)AK	-3.2334	2
	TGGT1_229650-t26_1-p1	369	K	josephin protein GN=TGGT1_229650	TGGT1_229650	1	0.000401203	83.358	2	SCVLVQTVPK(1)R	-1.199	1
	TGGT1_320640-t26_1-p1	534	K	peptidylprolyl isomerase domain-containing protein GN=TGGT1_320640	TGGT1_320640	1	0.00156291	83.358	2	ATTTVILGK(1)NAK	0.17726	2
	TGGT1_229940-t26_1-p1	535	K	putative cyclophilin GN=TGGT1_229940	TGGT1_229940	1	4.963e-06	113.46	2	LVNSIENAQK(1)R	-3.009	1
	TGGT1_313410-t26_1-p1	8	K	proteasome 26S regulatory subunit GN=TGGT1_313410	TGGT1_313410	1	0.0194324	70.389	2	K(1)LVAIQASAK	-0.90076	1
	TGGT1_313410-t26_1-p1	17	K	proteasome 26S regulatory subunit GN=TGGT1_313410	TGGT1_313410	1	1.9211e-06	117.41	2	LVAIQASAK(1)DPAQTGK	-2.4158	1
	TGGT1_313410-t26_1-p1	36	K	proteasome 26S regulatory subunit GN=TGGT1_313410	TGGT1_313410	1	0.00251155	93.162	2	K(1)VEDELTEEDKK	-0.79703	1
	TGGT1_314100-t26_1-p1	195	K	tetratricopeptide repeat-containing protein GN=TGGT1_314100	TGGT1_314100	1	0.0134468	65.933	2	K(1)AFSGLFDR	-0.96176	1
	TGGT1_314100-t26_1-p1	292	K	tetratricopeptide repeat-containing protein GN=TGGT1_314100	TGGT1_314100	1	1.06732e-21	182.52	2	K(1)TGGVESLELDEEDEK	-2.309	1
	TGGT1_315690-t26_1-p1	268	K	DnaJ domain-containing protein GN=TGGT1_315690	TGGT1_315690	1	0.000438959	88.42	2	LEAK(1)YQNADEEGAAR	-1.3434	1
	TGGT1_312600-t26_1-p1	10	K	heat shock protein HSP21 GN=TGGT1_312600	TGGT1_312600	1	0.000119698	42.218	2	ASPTSASSK(1)APGTESEACGHR	-3.9392	1
	TGGT1_251780-t26_1-p1	346	K	heat shock protein GN=TGGT1_251780	TGGT1_251780	1	1.79682e-05	150.17	2	K(1)AQGIDLTK	-2.1982	1
	TGGT1_320640-t26_1-p1	525	K	peptidylprolyl isomerase domain-containing protein GN=TGGT1_320640	TGGT1_320640	1	0.00193591	74.424	2	K(1)ATTTVILGK	0.46617	1
	TGGT1_311720-t26_1-p1	592	K	chaperonin protein BiP GN=TGGT1_311720	TGGT1_311720	0.999996	0.0327013	67.548	2	LADK(1)IEEDDKK	-1.811	1
	TGGT1_288380-t26_1-p1	542	K	heat shock protein HSP90 GN=TGGT1_288380	TGGT1_288380	1	0.00653505	60	2	FEELK(1)AEFEPLCK	-2.757	1
	TGGT1_288380-t26_1-p1	269	K	heat shock protein HSP90 GN=TGGT1_288380	TGGT1_288380	1	3.53608e-09	132.44	2	EVVVEYEQLNK(1)QK	-1.844	2
	TGGT1_288380-t26_1-p1	384	K	heat shock protein HSP90 GN=TGGT1_288380	TGGT1_288380	1	0.000523487	133.98	2	ESLQQNK(1)ILK	-0.77427	1
	TGGT1_288380-t26_1-p1	45	K	heat shock protein HSP90 GN=TGGT1_288380	TGGT1_288380	1	5.1065e-06	121.96	2	ELISNASDALDK(1)IR	-1.5833	1
	TGGT1_285850-t26_1-p1	61	K	peptidyl-prolyl cis-trans isomerase, FKBP-type domain-containing protein GN=TGGT1_285850	TGGT1_285850	1	0.00339023	57.293	2	K(1)VASPLMVLDGR	-3.4997	1
	TGGT1_285268-t26_1-p1	418	K	DnaJ domain-containing protein GN=TGGT1_285268	TGGT1_285268	1	4.87913e-05	110.88	2	K(1)QMQGIDTSYK	-1.9823	2
	TGGT1_285268-t26_1-p1	402	K	DnaJ domain-containing protein GN=TGGT1_285268	TGGT1_285268	1	5.22304e-05	110.88	2	DVTLQAFTGVK(1)HR	-1.0636	1
	TGGT1_283850-t26_1-p1	315	K	peptidyl-prolyl cis-trans isomerase GN=TGGT1_283850	TGGT1_283850	1	0.0187548	81.642	2	K(1)VDLYTEK	-1.6374	1
	TGGT1_280710-t26_1-p1	254	K	putative 20S proteasome subunit beta 7 GN=TGGT1_280710	TGGT1_280710	1	0.00237248	83.623	2	WDYEHYVK(1)K	0.3678	1
	TGGT1_278050-t26_1-p1	50	K	putative proteasome subunit alpha type 1 GN=TGGT1_278050	TGGT1_278050	1	0.00489138	87.942	2	SDTHVVLCSLK(1)R	-1.8426	1
	TGGT1_311720-t26_1-p1	276	K	chaperonin protein BiP GN=TGGT1_311720	TGGT1_311720	1	0.00508529	61.48	2	VMDHFIK(1)LVK	1.4963	1
	TGGT1_311720-t26_1-p1	628	K	chaperonin protein BiP GN=TGGT1_311720	TGGT1_311720	1	0.000419949	83.061	2	LK(1)DVEAVCNPIISK	-1.3763	2
	TGGT1_273760-t26_1-p1	56	K	heat shock protein HSP70 GN=TGGT1_273760	TGGT1_273760	1	0.0153435	61.48	2	LVGDAAK(1)NQVAR	-1.9985	1
	TGGT1_311720-t26_1-p1	122	K	chaperonin protein BiP GN=TGGT1_311720	TGGT1_311720	1	0.0611477	51.531	2	DK(1)DLLPYEIINK	-3.3733	1
	TGGT1_311720-t26_1-p1	334	K	chaperonin protein BiP GN=TGGT1_311720	TGGT1_311720	1	0.00339001	82.437	2	AK(1)FEELNSDLFQK	-1.1138	1
	TGGT1_311720-t26_1-p1	222	K	chaperonin protein BiP GN=TGGT1_311720	TGGT1_311720	1	1.22207e-06	113.48	2	IINEPTAAAIAYGLDK(1)K	0.40182	1
	TGGT1_273760-t26_1-p1	112	K	heat shock protein HSP70 GN=TGGT1_273760	TGGT1_273760	0.999999	2.08249e-06	82.822	3	VIAGPGDKPLIEVTYQGEK(1)K	0.57193	2
	TGGT1_273760-t26_1-p1	559	K	heat shock protein HSP70 GN=TGGT1_273760	TGGT1_273760	1	0.0272655	74.486	2	QTLDDEK(1)LK	-1.5161	1
	TGGT1_273760-t26_1-p1	599	K	heat shock protein HSP70 GN=TGGT1_273760	TGGT1_273760	1	2.92155e-06	135.21	2	QK(1)EVESVCTPIITK	-2.0715	1
	TGGT1_288380-t26_1-p1	535	K	heat shock protein HSP90 GN=TGGT1_288380	TGGT1_288380	1	0.00877123	106.35	2	GLELEDDEEEK(1)K	-0.89135	1
	TGGT1_273760-t26_1-p1	247	K	heat shock protein HSP70 GN=TGGT1_273760	TGGT1_273760	1	0.0119668	72.365	2	LVDFCVQDFK(1)R	-4.5044	1
	TGGT1_273760-t26_1-p1	77	K	heat shock protein HSP70 GN=TGGT1_273760	TGGT1_273760	1	0.000153937	106.11	2	K(1)FDDPSVQSDMK	-1.4864	2
	TGGT1_263090-t26_1-p1	142	K	14-3-3 protein GN=TGGT1_263090	TGGT1_263090	1	2.20635e-06	130.31	2	ELSK(1)QHMQNK	-1.3141	1
	TGGT1_251780-t26_1-p1	454	K	heat shock protein GN=TGGT1_251780	TGGT1_251780	1	0.00129248	78.932	2	VTELVK(1)QIFGK	-2.5479	1
	TGGT1_252220-t26_1-p1	228	K	tetratricopeptide repeat domain containing protein GN=TGGT1_252220	TGGT1_252220	1	0.0131121	68.548	2	AAAGVK(1)TAEQPAK	-0.68207	1
	TGGT1_252220-t26_1-p1	222	K	tetratricopeptide repeat domain containing protein GN=TGGT1_252220	TGGT1_252220	1	4.63787e-10	167.59	2	GSAENASATK(1)AAAGVK	-1.5633	1
	TGGT1_257990-t26_1-p1	147	K	putative heat shock protein 101 GN=TGGT1_257990	TGGT1_257990	1	0.00319828	59.67	2	K(1)IASSDDDANFEALK	-3.1359	1
	TGGT1_258150-t26_1-p1	117	K	putative proteasome subunit alpha type 7 GN=TGGT1_258150	TGGT1_258150	1	0.00073426	83.438	2	FIAQVQQK(1)YTHR	-3.7822	1
	TGGT1_259530-t26_1-p1	419	K	GalNac GN=TGGT1_259530	TGGT1_259530	1	0.0616764	88.35	2	IK(1)DGGLK	-2.2492	1
	TGGT1_273760-t26_1-p1	321	K	heat shock protein HSP70 GN=TGGT1_273760	TGGT1_273760	1	0.0280406	65.933	2	NSLLPVEK(1)VLK	-1.077	1
	TGGT1_263090-t26_1-p1	138	K	14-3-3 protein GN=TGGT1_263090	TGGT1_263090	1	0.00555658	101.48	2	IISSVEQK(1)ELSK	0.36794	1
	TGGT1_273760-t26_1-p1	526	K	heat shock protein HSP70 GN=TGGT1_273760	TGGT1_273760	1	0.00714399	72.042	2	MVQEAEK(1)YK	0.72838	2
	TGGT1_263530-t26_1-p1	50	K	putative chaperonin GN=TGGT1_263530	TGGT1_263530	1	5.66521e-14	126.48	2	TK(1)SGLFLPDSAQK	-0.65766	1
	TGGT1_263530-t26_1-p1	75	K	putative chaperonin GN=TGGT1_263530	TGGT1_263530	1	0.0309509	84.064	2	VLAVGK(1)GR	-2.9783	1
	TGGT1_265220-t26_1-p1	314	K	co-chaperone GrpE protein GN=TGGT1_265220	TGGT1_265220	1	0.00174084	62.271	2	AK(1)GEVAQVIQR	-2.4766	1
	TGGT1_265220-t26_1-p1	205	K	co-chaperone GrpE protein GN=TGGT1_265220	TGGT1_265220	1	0.00824595	83.358	2	HQK(1)EMASLK	-1.5943	1
	TGGT1_265220-t26_1-p1	279	K	co-chaperone GrpE protein GN=TGGT1_265220	TGGT1_265220	1	0.000177052	145.08	2	LTENLLHK(1)TLDR	-4.236	1
	TGGT1_272910-t26_1-p1	9	K	T-complex protein 1 delta subunit GN=TGGT1_272910	TGGT1_272910	1	4.71942e-18	165.02	2	AAADVATK(1)SGGSK	-2.08	3
	TGGT1_273760-t26_1-p1	138	K	heat shock protein HSP70 GN=TGGT1_273760	TGGT1_273760	1	0.00425818	73.655	2	EIAEAYLGK(1)EVK	-1.6857	1
	TGGT1_273760-t26_1-p1	253	K	heat shock protein HSP70 GN=TGGT1_273760	TGGT1_273760	1	0.0187649	72.038	2	GK(1)DISTNSR	-2.3249	1
	TGGT1_263090-t26_1-p1	210	K	14-3-3 protein GN=TGGT1_263090	TGGT1_263090	1	0.00561088	76.85	2	YISEFSGEEGK(1)K	-1.1433	1
[P] Inorganic ion transport and metabolism	TGGT1_230420-t26_1-p1	209	K	sarco/endoplasmic reticulum Ca2+-ATPase GN=TGGT1_230420	TGGT1_230420	1	0.043462	58.916	2	VLALK(1)STTLR	-1.5499	1
	TGGT1_230420-t26_1-p1	641	K	sarco/endoplasmic reticulum Ca2+-ATPase GN=TGGT1_230420	TGGT1_230420	1	0.00148659	92.428	2	K(1)LLEDAANFAK	0.55456	1
	TGGT1_230420-t26_1-p1	14	K	sarco/endoplasmic reticulum Ca2+-ATPase GN=TGGT1_230420	TGGT1_230420	1	1.93815e-05	121.67	2	AVGALSK(1)HR	1.4104	1
	TGGT1_201780-t26_1-p1	162	K	microneme protein MIC2 GN=TGGT1_201780	TGGT1_201780	1	0.00939496	63.212	2	GSTNTSDGLK(1)ACK	-4.8588	1
	TGGT1_201780-t26_1-p1	624	K	microneme protein MIC2 GN=TGGT1_201780	TGGT1_201780	1	0.0197783	72.038	2	HAAVK(1)FDYR	-0.18788	1
[Q] Secondary metabolites biosynthesis, transport and catabolism	TGGT1_232250-t26_1-p1	260	K	catalase GN=TGGT1_232250	TGGT1_232250	1	0.0580521	70.67	2	DLFNAIAK(1)R	-1.522	1
	TGGT1_216790-t26_1-p1	7	K	putative ATP-binding cassette sub-family E member 1 GN=TGGT1_216790	TGGT1_216790	1	0.00329003	85.622	2	K(1)ETEAVDDAR	0.11769	1
[S] Function unknown	TGGT1_202190-t26_1-p1	821	K	Tub domain-containing protein(predict) GN=TGGT1_202190	TGGT1_202190	1	0.0515561	51.43	2	EK(1)LPEK(1)MK	-6.8254	1
	TGGT1_288400-t26_1-p1	1069	K	LETM1 family protein GN=TGGT1_288400	TGGT1_288400	1	1.89777e-08	104	2	FCSPTAAK(1)ASGAGLASEK	-4.2931	1
	TGGT1_288400-t26_1-p1	809	K	LETM1 family protein GN=TGGT1_288400	TGGT1_288400	1	0.00592275	78.864	2	AQTDSAK(1)EALMK	-1.7141	1
	TGGT1_285230-t26_1-p1	113	K	PRP38 family protein GN=TGGT1_285230	TGGT1_285230	1	0.00411967	105.94	2	YK(1)SFAQQLGILQK	-3.4861	1
	TGGT1_285230-t26_1-p1	124	K	PRP38 family protein GN=TGGT1_285230	TGGT1_285230	1	1.12263e-05	135.63	2	SFAQQLGILQK(1)R	-0.024598	1
	TGGT1_273580-t26_1-p1	530	K	DUF3510 domain-containing protein(predict) GN=TGGT1_273580	TGGT1_273580	1	0.000289276	111.61	2	ALSLSAIEAQK(1)R	0.3653	1
	TGGT1_271100-t26_1-p1	948	K	NUC153 domain-containing protein GN=TGGT1_271100	TGGT1_271100	1	0.0457278	48.157	2	SSK(1)LQFTR	-2.0941	1
	TGGT1_265110-t26_1-p1	21	K	putative ribosome biogenesis protein GN=TGGT1_265110	TGGT1_265110	1	0.00484197	106.11	2	K(1)SSGGPVSATAYR	-1.7458	1
	TGGT1_257560-t26_1-p1	901	K	WD domain, G-beta repeat-containing protein GN=TGGT1_257560	TGGT1_257560	1	0.0211874	67.881	2	K(1)LGLLDPEK	-0.074878	1
	TGGT1_257560-t26_1-p1	83	K	WD domain, G-beta repeat-containing protein GN=TGGT1_257560	TGGT1_257560	1	0.0423689	43.306	2	HSGFPSSLTK(1)GGR	-0.92027	1
	TGGT1_257560-t26_1-p1	119	K	WD domain, G-beta repeat-containing protein GN=TGGT1_257560	TGGT1_257560	1	0.0653429	70.67	2	AEK(1)WCLR	-1.7054	1
	TGGT1_255890-t26_1-p1	251	K	pyridine nucleotide-disulfide oxidoreductase domain-containing protein GN=TGGT1_255890	TGGT1_255890	1	0.00840839	44.598	2	SLPK(1)LTQQEQGR	-0.60546	1
	TGGT1_254030-t26_1-p1	50	K	zinc finger CDGSH-type domain-containing protein GN=TGGT1_254030	TGGT1_254030	1	2.79389e-05	115.05	2	TQPWCDGAHK(1)GTPFK	-3.4904	1
	TGGT1_253950-t26_1-p1	102	K	putative protein fam50a GN=TGGT1_253950	TGGT1_253950	1	0.0666568	53.517	2	SLFPQK(1)FQEK	0.57903	1
	TGGT1_236975-t26_1-p1	311	K	Toxoplasma gondii family D protein GN=TGGT1_236975	TGGT1_236975	1	0.0281015	60.892	2	ECK(1)LRQLK(1)K(1)QR	-4.4438	1
	TGGT1_236975-t26_1-p1	310	K	Toxoplasma gondii family D protein GN=TGGT1_236975	TGGT1_236975	1	0.0281015	60.892	2	ECK(1)LRQLK(1)K(1)QR	-4.4438	1
	TGGT1_236975-t26_1-p1	305	K	Toxoplasma gondii family D protein GN=TGGT1_236975	TGGT1_236975	1	0.0281015	60.892	2	ECK(1)LRQLK(1)K(1)QR	-4.4438	1
	TGGT1_221380-t26_1-p1	9	K	alba 1 GN=TGGT1_221380	TGGT1_221380	0.825779	0.0171026	46.768	3	K(0.061)VPK(0.826)DK(0.113)EPIGSNEIR	-2.1017	1
	TGGT1_221380-t26_1-p1	141	K	alba 1 GN=TGGT1_221380	TGGT1_221380	1	0.00644341	69.641	2	EMKPEEITK(1)TGGFR	-3.9935	1
	TGGT1_207620-t26_1-p1	431	K	pyridine nucleotide-disulfide oxidoreductase domain-containing protein GN=TGGT1_207620	TGGT1_207620	1	0.00102763	97.175	2	VGGSIK(1)QLICSK	-0.90528	1
	TGGT1_207620-t26_1-p1	377	K	pyridine nucleotide-disulfide oxidoreductase domain-containing protein GN=TGGT1_207620	TGGT1_207620	1	0.0419671	109.11	2	K(1)FNSDPR	-1.1484	1
	TGGT1_207620-t26_1-p1	406	K	pyridine nucleotide-disulfide oxidoreductase domain-containing protein GN=TGGT1_207620	TGGT1_207620	1	2.81488e-06	101.43	2	GCK(1)NVTVIGQETVPFER	-2.8929	1
	TGGT1_202568-t26_1-p1	17	K	Putative ribophorin I, related protein(predict) GN=TGGT1_202568	TGGT1_202568	1	0.0154638	58.426	2	GK(1)GLPSNEK	-2.8036	1
	TGGT1_202190-t26_1-p1	817	K	Tub domain-containing protein(predict) GN=TGGT1_202190	TGGT1_202190	1	0.0515561	51.43	2	EK(1)LPEK(1)MK	-6.8254	1
	TGGT1_288910-t26_1-p1	69	K	DUF866 domain-containing protein GN=TGGT1_288910	TGGT1_288910	1	3.75665e-07	162.16	2	WDGSK(1)QAATLNVQDVK	-4.684	1
	TGGT1_311290-t26_1-p1	160	K	protein tyrosine phosphatase family protein, ptpla protein GN=TGGT1_311290	TGGT1_311290	1	0.0480668	61.577	2	K(1)AFGDDAATAIVK	-3.5304	1
[T] Signal transduction mechanisms	TGGT1_244380-t26_1-p1	111	K	cactin GN=TGGT1_244380	TGGT1_244380	1	0.000815805	103.87	2	SK(1)VQEIENVK	-1.138	1
	TGGT1_249240-t26_1-p1	22	K	putative calmodulin GN=TGGT1_249240	TGGT1_249240	1	7.76873e-11	157.67	2	EAFSLFDK(1)DGDGTITTK	-0.24477	1
	TGGT1_310030-t26_1-p1	60	K	putative cyclase-associated protein GN=TGGT1_310030	TGGT1_310030	1	0.0204249	72.492	2	VCNFVDK(1)K	-0.58415	1
	TGGT1_310030-t26_1-p1	72	K	putative cyclase-associated protein GN=TGGT1_310030	TGGT1_310030	1	0.00797911	62.969	2	IDSATMK(1)QK	-1.3489	1
	TGGT1_310030-t26_1-p1	126	K	putative cyclase-associated protein GN=TGGT1_310030	TGGT1_310030	1	2.22721e-06	137.58	2	FQVK(1)GTCHSIAIDK	-4.1335	1
	TGGT1_304970-t26_1-p1	35	K	putative cell-cycle-associated protein kinase CDK GN=TGGT1_304970	TGGT1_304970	1	0.0250523	84.58	2	K(1)LSGSHELPDAGTVGK	-1.4447	1
	TGGT1_301440-t26_1-p1	59	K	calcium-dependent protein kinase CDPK1 GN=TGGT1_301440	TGGT1_301440	1	0.000425873	130.71	2	VLGK(1)GSFGEVILCK	-2.2669	1
	TGGT1_301440-t26_1-p1	433	K	calcium-dependent protein kinase CDPK1 GN=TGGT1_301440	TGGT1_301440	1	0.0206544	41.87	3	LTSQDETK(1)ELTAIFHK	0.0074277	1
	TGGT1_301440-t26_1-p1	350	K	calcium-dependent protein kinase CDPK1 GN=TGGT1_301440	TGGT1_301440	1	3.2102e-06	122.44	2	YTFELPQWK(1)K	-2.6799	1
	TGGT1_301440-t26_1-p1	341	K	calcium-dependent protein kinase CDPK1 GN=TGGT1_301440	TGGT1_301440	1	6.11984e-10	125.17	2	GK(1)YTFELPQWK	-2.8017	1
	TGGT1_301440-t26_1-p1	441	K	calcium-dependent protein kinase CDPK1 GN=TGGT1_301440	TGGT1_301440	1	0.00127987	108.93	2	ELTAIFHK(1)MDK	1.9846	1
	TGGT1_301440-t26_1-p1	80	K	calcium-dependent protein kinase CDPK1 GN=TGGT1_301440	TGGT1_301440	1	0.00384444	87.573	2	ITGQECAVK(1)VISK	-2.7562	1
	TGGT1_301440-t26_1-p1	71	K	calcium-dependent protein kinase CDPK1 GN=TGGT1_301440	TGGT1_301440	1	0.0126572	65.933	2	DK(1)ITGQECAVK	-2.1383	1
	TGGT1_311360-t26_1-p1	699	K	protein kinase G AGC kinase family member PKG GN=TGGT1_311360	TGGT1_311360	1	0.0209846	48.157	2	GTFGTVK(1)LVR	-2.2132	1
	TGGT1_286750-t26_1-p1	10	K	MA3 domain-containing protein GN=TGGT1_286750	TGGT1_286750	1	0.00784309	72.365	2	K(1)MSLLEEELR	-1.1533	2
	TGGT1_265020-t26_1-p1	69	K	putative arabinogalactan protein GN=TGGT1_265020	TGGT1_265020	1	0.000194396	65.421	3	HK(1)DFSSFEIPLHLISEPK	-2.221	1
	TGGT1_246100-t26_1-p1	303	K	putative phosducin GN=TGGT1_246100	TGGT1_246100	1	0.00367074	75.474	2	TK(1)GYSSLGFDR	1.72	1
	TGGT1_244380-t26_1-p1	109	K	cactin GN=TGGT1_244380	TGGT1_244380	1	2.1039e-09	131.54	2	TTVAALIHSSK(1)SK	-1.2352	1
	TGGT1_244380-t26_1-p1	96	K	cactin GN=TGGT1_244380	TGGT1_244380	1	0.00375429	72.042	2	NQLLQAAGQK(1)GK	-2.3393	1
	TGGT1_244380-t26_1-p1	86	K	cactin GN=TGGT1_244380	TGGT1_244380	1	1.41274e-09	133.98	2	K(1)NQLLQAAGQK	-1.3088	1
	TGGT1_243580-t26_1-p1	151	K	putative Hit family protein involved in cell-cycle regulation GN=TGGT1_243580	TGGT1_243580	1	0.00050994	85.716	2	ILDGK(1)IPCHK	-1.2341	1
	TGGT1_242070-t26_1-p1	381	K	cAMP-dependent protein kinase regulatory subunit GN=TGGT1_242070	TGGT1_242070	1	0.0132786	53.028	2	QLGLDTK(1)YLDK	1.114	1
	TGGT1_242070-t26_1-p1	374	K	cAMP-dependent protein kinase regulatory subunit GN=TGGT1_242070	TGGT1_242070	1	0.000143404	146.88	2	AMK(1)QLGLDTK	-0.59913	1
	TGGT1_242070-t26_1-p1	25	K	cAMP-dependent protein kinase regulatory subunit GN=TGGT1_242070	TGGT1_242070	1	0.0290816	42.218	2	AEIVNEVSLAAPVVTK(1)GSK	2.0161	1
	TGGT1_240640-t26_1-p1	160	K	casein kinase I GN=TGGT1_240640	TGGT1_240640	1	0.000276508	99.589	3	YRDPK(1)TQQHIPYR	-2.5167	2
	TGGT1_233680-t26_1-p1	110	K	nuclear movement family protein GN=TGGT1_233680	TGGT1_233680	1	4.94749e-21	184.43	2	VNK(1)IEELTEEEER	0.31984	1
	TGGT1_286750-t26_1-p1	414	K	MA3 domain-containing protein GN=TGGT1_286750	TGGT1_286750	1	0.0494447	72.492	2	K(1)EAACILR	0.2624	1
	TGGT1_313290-t26_1-p1	402	K	MORN repeat-containing protein GN=TGGT1_313290	TGGT1_313290	1	0.00995443	65.313	2	YHQLYQGK(1)K	-0.52122	1
	TGGT1_310520-t26_1-p1	524	K	3'5'-cyclic nucleotide phosphodiesterase domain-containing protein GN=TGGT1_310520	TGGT1_310520	1	0.0411798	86.205	2	EIENLK(1)NSLR	-10.954	1
	TGGT1_219520-t26_1-p1	164	K	histone arginine methyltransferase PRMT1 GN=TGGT1_219520	TGGT1_219520	1	8.04394e-07	137.58	2	VTFVQGK(1)AEEVSLPVEK	-3.0336	1
	TGGT1_205250-t26_1-p1	202	K	rhoptry protein ROP18 GN=TGGT1_205250	TGGT1_205250	1	0.0151569	62.969	2	ADSGCVIGK(1)R	-1.014	1
	TGGT1_216880-t26_1-p1	279	K	guanine nucleotide-binding protein GN=TGGT1_216880	TGGT1_216880	1	0.000830196	101.45	2	NVLSEITPEK(1)TNR	-5.1587	1
	TGGT1_216880-t26_1-p1	188	K	guanine nucleotide-binding protein GN=TGGT1_216880	TGGT1_216880	1	0.00796182	62.969	2	VWNLSNCK(1)LR	0.39243	1
	TGGT1_219682-t26_1-p1	153	K	putative pyruvate dehydrogenase kinase GN=TGGT1_219682	TGGT1_219682	1	0.0216488	74.424	2	GQQIVLSK(1)ER	-1.1142	1
	TGGT1_229930-t26_1-p1	27	K	p25-alpha family protein GN=TGGT1_229930	TGGT1_229930	1	0.0393928	59.645	2	LCK(1)ETGVIDK	-1.3189	1
	TGGT1_232340-t26_1-p1	532	K	protein phosphatase 2C domain-containing protein GN=TGGT1_232340	TGGT1_232340	1	0.00198861	84.309	2	ITLYGGCEDK(1)YLGR	-2.2964	1
	TGGT1_232340-t26_1-p1	270	K	protein phosphatase 2C domain-containing protein GN=TGGT1_232340	TGGT1_232340	1	3.59882e-14	148.76	2	TAEAETVNK(1)LTR	-1.0547	1
	TGGT1_233680-t26_1-p1	301	K	nuclear movement family protein GN=TGGT1_233680	TGGT1_233680	1	0.000148724	106	2	QK(1)AAGLPTSDQQK	-3.1218	1
[U] Intracellular trafficking, secretion, and vesicular transport	TGGT1_321620-t26_1-p1	849	K	dynamin-related protein DRPB GN=TGGT1_321620	TGGT1_321620	1	0.0528879	55.235	2	VK(1)FQAANNPLFSD	-4.6625	1
	TGGT1_321620-t26_1-p1	842	K	dynamin-related protein DRPB GN=TGGT1_321620	TGGT1_321620	1	1.33785e-05	147.72	2	GASASAAK(1)HVFEK	-1.4797	1
	TGGT1_248880-t26_1-p1	260	K	GTPase RAB7 GN=TGGT1_248880	TGGT1_248880	1	0.000332627	117.77	2	FSNQYK(1)ATIGADFLTK	0.47351	1
	TGGT1_311400-t26_1-p1	1463	K	WD domain, G-beta repeat-containing protein GN=TGGT1_311400	TGGT1_311400	1	0.000499756	96.946	2	TTK(1)STYAANVNIHK	-4.3866	1
	TGGT1_291180-t26_1-p1	4223	K	Amine-terminal region of chorein, A TM vesicle-mediated sorter(predict) GN=TGGT1_291180	TGGT1_291180	1	0.0121674	46.358	2	LK(1)HLLASSLSGVEK	-2.613	1
	TGGT1_290950-t26_1-p1	1488	K	putative clathrin heavy chain GN=TGGT1_290950	TGGT1_290950	1	0.00869829	51.872	2	AGHLAVVEK(1)YLR	0.35937	1
	TGGT1_257340-t26_1-p1	64	K	Ras family protein GN=TGGT1_257340	TGGT1_257340	1	0.0087148	43.306	2	IK(1)LQIWDTAGQER	-4.5142	1
	TGGT1_289680-t26_1-p1	180	K	Ras-related protein Rab11 GN=TGGT1_289680	TGGT1_289680	1	0.00215126	88.42	2	K(1)QIEDNPQSTTQPGR	-4.0765	1
	TGGT1_289680-t26_1-p1	142	K	Ras-related protein Rab11 GN=TGGT1_289680	TGGT1_289680	1	1.16433e-09	178.95	2	AVSVEEATK(1)FANR	-1.7551	1
	TGGT1_280610-t26_1-p1	184	K	signal recognition particle receptor alpha subunit GN=TGGT1_280610	TGGT1_280610	1	0.0246709	57.293	2	K(1)NMDALDFSK	0.48394	1
	TGGT1_277000-t26_1-p1	339	K	putative transport protein Sec24 GN=TGGT1_277000	TGGT1_277000	1	4.65989e-05	78.888	2	AALTSGK(1)LPGCTDSGAGR	-2.6707	1
	TGGT1_276940-t26_1-p1	11	K	putative ribosome associated membrane protein RAMP4 GN=TGGT1_276940	TGGT1_276940	1	0.000574888	121.8	2	YACK(1)ISQFEK	-0.66789	1
	TGGT1_276940-t26_1-p1	17	K	putative ribosome associated membrane protein RAMP4 GN=TGGT1_276940	TGGT1_276940	1	0.00154938	92.445	2	ISQFEK(1)NITHR	-1.7155	1
	TGGT1_276140-t26_1-p1	444	K	ADP ribosylation factor ARF1 GN=TGGT1_276140	TGGT1_276140	1	0.0270804	51.829	2	NISFTVWDVGGQDK(1)IR	0.43836	1
	TGGT1_273370-t26_1-p1	10	K	putative coatomer gamma 2-subunit protein GN=TGGT1_273370	TGGT1_273370	1	0.000474143	97.175	2	SK(1)LQNLNVDLSK	2.9974	1
	TGGT1_271440-t26_1-p1	178	K	NPL4 family protein GN=TGGT1_271440	TGGT1_271440	1	0.0469849	44.57	2	MNK(1)IPTTVTLK	-1.7628	1
	TGGT1_269980-t26_1-p1	109	K	putative preprotein translocase Sec61 GN=TGGT1_269980	TGGT1_269980	1	0.0176169	52.837	2	IIQVDQSLK(1)EDR	-2.0032	1
	TGGT1_248880-t26_1-p1	254	K	GTPase RAB7 GN=TGGT1_248880	TGGT1_248880	1	0.0366648	90.308	2	K(1)FSNQYK	-1.1185	1
	TGGT1_249530-t26_1-p1	403	K	putative exportin 1 GN=TGGT1_249530	TGGT1_249530	1	0.00343808	79.889	2	LLNEVHEVVK(1)R	-0.064139	1
	TGGT1_252290-t26_1-p1	14	K	putative importin alpha GN=TGGT1_252290	TGGT1_252290	1	0.0141677	117.18	2	K(1)NFEDPR	-2.321	1
	TGGT1_248340-t26_1-p1	51	K	GTP-binding nuclear protein ran/tc4 GN=TGGT1_248340	TGGT1_248340	1	0.00210597	119.07	2	HLTGEFEK(1)K	-1.1689	1
	TGGT1_267430-t26_1-p1	305	K	DnaJ domain-containing protein GN=TGGT1_267430	TGGT1_267430	1	5.38444e-05	111.38	2	TQQQQMTHLK(1)SAALR	-2.1238	1
	TGGT1_289680-t26_1-p1	197	K	Ras-related protein Rab11 GN=TGGT1_289680	TGGT1_289680	1	5.66899e-06	106.35	2	GQK(1)IHLDEER	-2.354	1
	TGGT1_248340-t26_1-p1	52	K	GTP-binding nuclear protein ran/tc4 GN=TGGT1_248340	TGGT1_248340	1	0.00230005	79.889	3	K(1)YIPTLGVEVHPLK	0.085314	1
[V] Defense mechanisms	TGGT1_214290-t26_1-p1	242	K	DJ-1 family protein GN=TGGT1_214290	TGGT1_214290	1	0.00284631	81.099	2	LIEVLYNK(1)EQAK	-2.6646	1
	TGGT1_314740-t26_1-p1	603	K	PSP protein GN=TGGT1_314740	TGGT1_314740	1	1.05175e-05	57.71	3	HTYK(1)IPSTLPGNAGTATPSGHLTPR	-0.060553	1
	TGGT1_268770-t26_1-p1	305	K	dual specificity phosphatase, catalytic domain-containing protein GN=TGGT1_268770	TGGT1_268770	1	0.0467589	65.404	2	VDEAEEGLK(1)R	-2.4337	1
[W] Extracellular structures	TGGT1_201780-t26_1-p1	162	K	microneme protein MIC2 GN=TGGT1_201780	TGGT1_201780	1	0.00939496	63.212	2	GSTNTSDGLK(1)ACK	-4.8588	1
	TGGT1_201780-t26_1-p1	624	K	microneme protein MIC2 GN=TGGT1_201780	TGGT1_201780	1	0.0197783	72.038	2	HAAVK(1)FDYR	-0.18788	1
[Y] Nuclear structure	TGGT1_249530-t26_1-p1	403	K	putative exportin 1 GN=TGGT1_249530	TGGT1_249530	1	0.00343808	79.889	2	LLNEVHEVVK(1)R	-0.064139	1
	TGGT1_271440-t26_1-p1	178	K	NPL4 family protein GN=TGGT1_271440	TGGT1_271440	1	0.0469849	44.57	2	MNK(1)IPTTVTLK	-1.7628	1
[Z] Cytoskeleton	TGGT1_310030-t26_1-p1	126	K	putative cyclase-associated protein GN=TGGT1_310030	TGGT1_310030	1	2.22721e-06	137.58	2	FQVK(1)GTCHSIAIDK	-4.1335	1
	TGGT1_235470-t26_1-p1	11	K	myosin A GN=TGGT1_235470	TGGT1_235470	1	8.38054e-21	157.77	2	TTSEELK(1)TATALK	-0.98727	1
	TGGT1_235470-t26_1-p1	393	K	myosin A GN=TGGT1_235470	TGGT1_235470	1	0.00460856	73.655	2	K(1)ACGLLFLDAER	-0.24173	1
	TGGT1_251680-t26_1-p1	122	K	putative histamine-releasing factor GN=TGGT1_251680	TGGT1_251680	1	0.00574229	81.099	2	FMSGAQALVK(1)K	-0.47403	1
	TGGT1_251680-t26_1-p1	85	K	putative histamine-releasing factor GN=TGGT1_251680	TGGT1_251680	1	0.00880263	108.3	2	K(1)EFGTYIK	-1.7225	1
	TGGT1_263180-t26_1-p1	628	K	myosin D GN=TGGT1_263180	TGGT1_263180	1	0.0592342	47.561	2	GLFEGVK(1)VEK	-1.6302	1
	TGGT1_316400B-t26_1-p1	315	K	alpha tubulin TUBA1 GN=TGGT1_316400B	TGGT1_316400B	1	0.00425818	58.476	2	DVNAAVATIK(1)TK	-0.5737	1
	TGGT1_278870-t26_1-p1	1191	K	myosin F GN=TGGT1_278870	TGGT1_278870	1	1.09004e-06	116.36	2	ASSASK(1)AAVADSAPTALLR	-1.5084	1
	TGGT1_316400B-t26_1-p1	380	K	alpha tubulin TUBA1 GN=TGGT1_316400B	TGGT1_316400B	1	0.0107842	73.637	2	FDLMYAK(1)R	0.095085	3
	TGGT1_411760-t26_1-p1	62	K	actin GN=TGGT1_411760	TGGT1_411760	1	6.68242e-65	281.13	2	DSYVGDEAQSK(1)R	-1.5544	2
	TGGT1_411760-t26_1-p1	51	K	actin GN=TGGT1_411760	TGGT1_411760	1	4.98736e-09	61.867	3	HQGVMVGMGQK(1)DSYVGDEAQSK	-0.52002	1
	TGGT1_263180-t26_1-p1	280	K	myosin D GN=TGGT1_263180	TGGT1_263180	1	0.0636772	40.502	2	IVCQDK(1)DER	-1.8382	1
	TGGT1_235470-t26_1-p1	4	K	myosin A GN=TGGT1_235470	TGGT1_235470	1	0.00296159	63.397	2	ASK(1)TTSEELK	-2.2249	1
	TGGT1_220400-t26_1-p1	91	K	actin depolymerizing factor ADF GN=TGGT1_220400	TGGT1_220400	1	5.52814e-06	136.94	2	MTYASSK(1)DALLK	1.2753	2
	TGGT1_220400-t26_1-p1	82	K	actin depolymerizing factor ADF GN=TGGT1_220400	TGGT1_220400	1	7.43404e-07	130.99	2	IQFVLWCPDNAPVK(1)PR	0.30536	1
	TGGT1_220400-t26_1-p1	35	K	actin depolymerizing factor ADF GN=TGGT1_220400	TGGT1_220400	1	0.000815805	123.42	2	IENTK(1)IVVEK	-2.0715	1
	TGGT1_220400-t26_1-p1	19	K	actin depolymerizing factor ADF GN=TGGT1_220400	TGGT1_220400	1	0.0308389	113.85	2	FNELK(1)IR	-2.8944	1
	TGGT1_220400-t26_1-p1	43	K	actin depolymerizing factor ADF GN=TGGT1_220400	TGGT1_220400	1	5.54684e-06	129.28	2	DGK(1)GNADEFR	-2.0496	1
	TGGT1_209030-t26_1-p1	114	K	actin ACT1 GN=TGGT1_209030	TGGT1_209030	1	1.24827e-10	144.09	3	VAPEEHPVLLTEAPLNPK(1)ANR	1.2771	1
	TGGT1_209030-t26_1-p1	329	K	actin ACT1 GN=TGGT1_209030	TGGT1_209030	1	0.0195791	60.892	2	IK(1)VVAPPER	-0.67545	1
	TGGT1_209030-t26_1-p1	207	K	actin ACT1 GN=TGGT1_209030	TGGT1_209030	1	1.11143e-06	127.03	2	GYGFTTSAEK(1)EIVR	-0.56212	1
	TGGT1_209030-t26_1-p1	62	K	actin ACT1 GN=TGGT1_209030	TGGT1_209030	1	2.44435e-14	203.52	2	DCYVGDEAQSK(1)R	-1.0578	2
	TGGT1_209030-t26_1-p1	270	K	actin ACT1 GN=TGGT1_209030	TGGT1_209030	1	8.45402e-10	140.3	3	CPEALFQPSFLGK(1)EAAGVHR	-1.4147	1
	TGGT1_209030-t26_1-p1	40	K	actin ACT1 GN=TGGT1_209030	TGGT1_209030	1	5.33713e-14	174.23	2	PK(1)NPGIMVGMEEK	-0.45049	4
	TGGT1_209030-t26_1-p1	38	K	actin ACT1 GN=TGGT1_209030	TGGT1_209030	1	0.00953544	81.163	2	AVFPSIVGK(1)PK	-0.11651	1
	TGGT1_310030-t26_1-p1	60	K	putative cyclase-associated protein GN=TGGT1_310030	TGGT1_310030	1	0.0204249	72.492	2	VCNFVDK(1)K	-0.58415	1
	TGGT1_310030-t26_1-p1	72	K	putative cyclase-associated protein GN=TGGT1_310030	TGGT1_310030	1	0.00797911	62.969	2	IDSATMK(1)QK	-1.3489	1
	TGGT1_221420-t26_1-p1	685	K	putative Chromosome-associated kinesin KLP1 GN=TGGT1_221420	TGGT1_221420	1	0.00272547	92.445	2	VK(1)EANLIAAELNK	-1.0731	1
	TGGT1_316400B-t26_1-p1	142	K	alpha tubulin TUBA1 GN=TGGT1_316400B	TGGT1_316400B	1	0.0343389	78.178	2	LSVDYGK(1)K	-1.8808	1

## Sheet: KOG_bar_data
COG.KOG.category	Category.description	all_number	ident_number
INFORMATION STORAGE AND PROCESSING	[A] RNA processing and modification	290	57
INFORMATION STORAGE AND PROCESSING	[B] Chromatin structure and dynamics	76	14
METABOLISM	[C] Energy production and conversion	111	24
CELLULAR PROCESSES AND SIGNALING	[D] Cell cycle control, cell division, chromosome partitioning	104	3
METABOLISM	[E] Amino acid transport and metabolism	102	11
METABOLISM	[F] Nucleotide transport and metabolism	45	5
METABOLISM	[G] Carbohydrate transport and metabolism	171	21
METABOLISM	[H] Coenzyme transport and metabolism	124	9
METABOLISM	[I] Lipid transport and metabolism	132	8
INFORMATION STORAGE AND PROCESSING	[J] Translation, ribosomal structure and biogenesis	328	83
INFORMATION STORAGE AND PROCESSING	[K] Transcription	140	7
INFORMATION STORAGE AND PROCESSING	[L] Replication, recombination and repair	155	9
CELLULAR PROCESSES AND SIGNALING	[M] Cell wall/membrane/envelope biogenesis	43	1
CELLULAR PROCESSES AND SIGNALING	[O] Posttranslational modification, protein turnover, chaperones	462	53
METABOLISM	[P] Inorganic ion transport and metabolism	75	2
METABOLISM	[Q] Secondary metabolites biosynthesis, transport and catabolism	56	2
POORLY CHARACTERIZED	[S] Function unknown	433	16
CELLULAR PROCESSES AND SIGNALING	[T] Signal transduction mechanisms	358	21
CELLULAR PROCESSES AND SIGNALING	[U] Intracellular trafficking, secretion, and vesicular transport	240	18
CELLULAR PROCESSES AND SIGNALING	[V] Defense mechanisms	22	3
CELLULAR PROCESSES AND SIGNALING	[W] Extracellular structures	10	1
CELLULAR PROCESSES AND SIGNALING	[Y] Nuclear structure	17	2
CELLULAR PROCESSES AND SIGNALING	[Z] Cytoskeleton	131	10
