# Supplementary material for: Systematic identification of the lysine lactylation in the protozoan parasite Toxoplasma gondii
Source: Parasit Vectors. 2022 May 24;15:180. doi: 10.1186/s13071-022-05315-6 (PMC9131557; doi:10.1186/s13071-022-05315-6)
Supplement: Supplementary file 5 — Additional file 5: Table S4. KEGG pathway enrichment in T. gondii. [file 13071_2022_5315_MOESM5_ESM.xlsx]

## Sheet: ident
KEGG pathway	Mapping	Background	All Mapping	All Background	Fold Enrichment	Fisher's exact test p value	-log10(p value)	Related proteins
map03010 Ribosome	34	98	248	1685	2.36	3.67495e-07	6.43	TGGT1_204020-t26_1-p1 TGGT1_205340-t26_1-p1 TGGT1_207440-t26_1-p1 TGGT1_210690-t26_1-p1 TGGT1_213350-t26_1-p1 TGGT1_218410-t26_1-p1 TGGT1_289750-t26_1-p1 TGGT1_223050-t26_1-p1 TGGT1_227360-t26_1-p1 TGGT1_227600-t26_1-p1 TGGT1_231080-t26_1-p1 TGGT1_231140-t26_1-p1 TGGT1_232710-t26_1-p1 TGGT1_239100-t26_1-p1 TGGT1_239760-t26_1-p1 TGGT1_242330-t26_1-p1 TGGT1_245460-t26_1-p1 TGGT1_251950-t26_1-p1 TGG…
map00010 Glycolysis / Gluconeogenesis	15	34	248	1685	3	2.95311e-05	4.53	TGGT1_205380-t26_1-p1 TGGT1_225930-t26_1-p1 TGGT1_232350-t26_1-p1 TGGT1_236040-t26_1-p1 TGGT1_247510-t26_1-p1 TGGT1_256760-t26_1-p1 TGGT1_266640-t26_1-p1 TGGT1_268850-t26_1-p1 TGGT1_269190-t26_1-p1 TGGT1_283780-t26_1-p1 TGGT1_285980A-t26_1-p1 TGGT1_289690-t26_1-p1 TGGT1_297060-t26_1-p1 TGGT1_299070-t26_1-p1 TGGT1_318230-t26_1-p1
map00970 Aminoacyl-tRNA biosynthesis	15	38	248	1685	2.68	0.000140775	3.85	TGGT1_207640-t26_1-p1 TGGT1_210840-t26_1-p1 TGGT1_217460-t26_1-p1 TGGT1_219540-t26_1-p1 TGGT1_219850-t26_1-p1 TGGT1_251690-t26_1-p1 TGGT1_253290-t26_1-p1 TGGT1_256990-t26_1-p1 TGGT1_263870-t26_1-p1 TGGT1_270510-t26_1-p1 TGGT1_280600-t26_1-p1 TGGT1_288360-t26_1-p1 TGGT1_289300-t26_1-p1 TGGT1_292080-t26_1-p1 TGGT1_300260-t26_1-p1
map03040 Spliceosome	30	109	248	1685	1.87	0.000368217	3.43	TGGT1_203220-t26_1-p1 TGGT1_205010-t26_1-p1 TGGT1_218420-t26_1-p1 TGGT1_219790B-t26_1-p1 TGGT1_221660-t26_1-p1 TGGT1_223930-t26_1-p1 TGGT1_231970-t26_1-p1 TGGT1_233190-t26_1-p1 TGGT1_233520-t26_1-p1 TGGT1_236910-t26_1-p1 TGGT1_246500-t26_1-p1 TGGT1_263650-t26_1-p1 TGGT1_267420-t26_1-p1 TGGT1_270740-t26_1-p1 TGGT1_270770-t26_1-p1 TGGT1_273760-t26_1-p1 TGGT1_275310-t26_1-p1 TGGT1_275750-t26_1-p1 TG…
map00020 Citrate cycle (TCA cycle)	9	19	248	1685	3.22	0.000673364	3.17	TGGT1_215280-t26_1-p1 TGGT1_215590-t26_1-p1 TGGT1_219550-t26_1-p1 TGGT1_226730-t26_1-p1 TGGT1_313140-t26_1-p1 TGGT1_267330-t26_1-p1 TGGT1_268890-t26_1-p1 TGGT1_290600-t26_1-p1 TGGT1_309752-t26_1-p1
map03013 RNA transport	22	75	248	1685	1.99	0.000739208	3.13	TGGT1_201680-t26_1-p1 TGGT1_214270-t26_1-p1 TGGT1_216260-t26_1-p1 TGGT1_223930-t26_1-p1 TGGT1_224850-t26_1-p1 TGGT1_228190-t26_1-p1 TGGT1_248340-t26_1-p1 TGGT1_249530-t26_1-p1 TGGT1_250770-t26_1-p1 TGGT1_251500-t26_1-p1 TGGT1_262720-t26_1-p1 TGGT1_267420-t26_1-p1 TGGT1_269180-t26_1-p1 TGGT1_273520-t26_1-p1 TGGT1_286420A-t26_1-p1 TGGT1_294620-t26_1-p1 TGGT1_294670-t26_1-p1 TGGT1_294800B-t26_1-p1 T…
map05322 Systemic lupus erythematosus	7	13	248	1685	3.66	0.00107048	2.97	TGGT1_209910-t26_1-p1 TGGT1_239260-t26_1-p1 TGGT1_261240-t26_1-p1 TGGT1_261250-t26_1-p1 TGGT1_261580-t26_1-p1 TGGT1_300200-t26_1-p1 TGGT1_305160-t26_1-p1
map04217 Necroptosis	9	23	248	1685	2.66	0.00346581	2.46	TGGT1_230520-t26_1-p1 TGGT1_249900-t26_1-p1 TGGT1_261250-t26_1-p1 TGGT1_261580-t26_1-p1 TGGT1_288380-t26_1-p1 TGGT1_293180-t26_1-p1 TGGT1_300200-t26_1-p1 TGGT1_310670-t26_1-p1 TGGT1_321620-t26_1-p1
map05012 Parkinson disease	11	33	248	1685	2.26	0.00538908	2.27	TGGT1_204400-t26_1-p1 TGGT1_214290-t26_1-p1 TGGT1_215280-t26_1-p1 TGGT1_215590-t26_1-p1 TGGT1_219750-t26_1-p1 TGGT1_221210-t26_1-p1 TGGT1_231910-t26_1-p1 TGGT1_249900-t26_1-p1 TGGT1_261950-t26_1-p1 TGGT1_284540-t26_1-p1 TGGT1_290290-t26_1-p1
map05164 Influenza A	9	25	248	1685	2.45	0.00661773	2.18	TGGT1_209030-t26_1-p1 TGGT1_211020-t26_1-p1 TGGT1_219750-t26_1-p1 TGGT1_249530-t26_1-p1 TGGT1_249900-t26_1-p1 TGGT1_252290-t26_1-p1 TGGT1_289680-t26_1-p1 TGGT1_313230-t26_1-p1 TGGT1_411760-t26_1-p1
map00630 Glyoxylate and dicarboxylate metabolism	6	14	248	1685	2.91	0.0101945	1.99	TGGT1_226730-t26_1-p1 TGGT1_232250-t26_1-p1 TGGT1_237470-t26_1-p1 TGGT1_266640-t26_1-p1 TGGT1_268890-t26_1-p1 TGGT1_301120-t26_1-p1
map05416 Viral myocarditis	4	8	248	1685	3.4	0.0197157	1.71	TGGT1_209030-t26_1-p1 TGGT1_219750-t26_1-p1 TGGT1_269180-t26_1-p1 TGGT1_411760-t26_1-p1
map00190 Oxidative phosphorylation	10	33	248	1685	2.06	0.0211749	1.67	TGGT1_204400-t26_1-p1 TGGT1_215280-t26_1-p1 TGGT1_215590-t26_1-p1 TGGT1_219800-t26_1-p1 TGGT1_231910-t26_1-p1 TGGT1_240550-t26_1-p1 TGGT1_261950-t26_1-p1 TGGT1_284540-t26_1-p1 TGGT1_305290-t26_1-p1 TGGT1_315620-t26_1-p1
map05100 Bacterial invasion of epithelial cells	3	5	248	1685	4.08	0.0250602	1.6	TGGT1_209030-t26_1-p1 TGGT1_290950-t26_1-p1 TGGT1_411760-t26_1-p1
map00640 Propanoate metabolism	7	22	248	1685	2.16	0.0326331	1.49	TGGT1_232350-t26_1-p1 TGGT1_239490-t26_1-p1 TGGT1_266640-t26_1-p1 TGGT1_290600-t26_1-p1 TGGT1_301120-t26_1-p1 TGGT1_309752-t26_1-p1 TGGT1_319920-t26_1-p1
map05130 Pathogenic Escherichia coli infection	11	40	248	1685	1.87	0.0376656	1.42	TGGT1_209030-t26_1-p1 TGGT1_219750-t26_1-p1 TGGT1_235470-t26_1-p1 TGGT1_269190-t26_1-p1 TGGT1_276140-t26_1-p1 TGGT1_277000-t26_1-p1 TGGT1_278870-t26_1-p1 TGGT1_289690-t26_1-p1 TGGT1_291930-t26_1-p1 TGGT1_316400B-t26_1-p1 TGGT1_411760-t26_1-p1
map04066 HIF-1 signaling pathway	8	26	248	1685	2.09	0.0433178	1.36	TGGT1_210690-t26_1-p1 TGGT1_232350-t26_1-p1 TGGT1_236040-t26_1-p1 TGGT1_268850-t26_1-p1 TGGT1_269190-t26_1-p1 TGGT1_289690-t26_1-p1 TGGT1_315150-t26_1-p1 TGGT1_318230-t26_1-p1
map05412 Arrhythmogenic right ventricular cardiomyopathy (ARVC)	3	6	248	1685	3.4	0.0447308	1.35	TGGT1_209030-t26_1-p1 TGGT1_230420-t26_1-p1 TGGT1_411760-t26_1-p1

## Sheet: ident Pathway2Protein
KEGG pathway	Fisher's exact test p value	Fold Enrichment	Protein accession	Position	Amino acid	Protein description	Gene name	Localization probability	PEP	Score	KEGG KO No.	Charge	Modified sequence	Mass error [ppm]	MS/MS Counts
map00010 Glycolysis / Gluconeogenesis	2.95311e-05	3	TGGT1_205380-t26_1-p1	15	K	fructose-bisphospatase I GN=TGGT1_205380	TGGT1_205380	1	0.00149089	98.865	K03841	2	IPLTSK(1)GSIFIPDPPR	-1.2343	1
map00010 Glycolysis / Gluconeogenesis	2.95311e-05	3	TGGT1_205380-t26_1-p1	92	K	fructose-bisphospatase I GN=TGGT1_205380	TGGT1_205380	1	1.00375e-10	137.4	K03841	2	K(1)QTTSEDIGGLASVANK	-4.4553	1
map00010 Glycolysis / Gluconeogenesis	2.95311e-05	3	TGGT1_225930-t26_1-p1	196	K	triose-phosphate isomerase TPI-I GN=TGGT1_225930	TGGT1_225930	1	0.00814581	72.042	K01803	2	AK(1)VSEDVANK	-1.9801	1
map00010 Glycolysis / Gluconeogenesis	2.95311e-05	3	TGGT1_225930-t26_1-p1	58	K	triose-phosphate isomerase TPI-I GN=TGGT1_225930	TGGT1_225930	1	0.00111712	65.879	K01803	2	K(1)YHVGLQNCSK	-1.6554	1
map00010 Glycolysis / Gluconeogenesis	2.95311e-05	3	TGGT1_232350-t26_1-p1	218	K	lactate dehydrogenase LDH1 GN=TGGT1_232350	TGGT1_232350	1	0.000226041	80.026	K00016	2	DGVVTEK(1)QLEEIAEHTK	-1.9638	1
map00010 Glycolysis / Gluconeogenesis	2.95311e-05	3	TGGT1_232350-t26_1-p1	120	K	lactate dehydrogenase LDH1 GN=TGGT1_232350	TGGT1_232350	1	0.0187248	80.294	K00016	2	EIGQNIK(1)K	-2.855	1
map00010 Glycolysis / Gluconeogenesis	2.95311e-05	3	TGGT1_232350-t26_1-p1	211	K	lactate dehydrogenase LDH1 GN=TGGT1_232350	TGGT1_232350	1	0.00814581	90.761	K00016	2	FIK(1)DGVVTEK	0.50446	3
map00010 Glycolysis / Gluconeogenesis	2.95311e-05	3	TGGT1_232350-t26_1-p1	312	K	lactate dehydrogenase LDH1 GN=TGGT1_232350	TGGT1_232350	1	8.00503e-06	124.06	K00016	2	QFQK(1)SVDDVMALNK	-1.3424	1
map00010 Glycolysis / Gluconeogenesis	2.95311e-05	3	TGGT1_232350-t26_1-p1	322	K	lactate dehydrogenase LDH1 GN=TGGT1_232350	TGGT1_232350	1	0.000292541	124.06	K00016	2	SVDDVMALNK(1)AVAALQA	1.2334	2
map00010 Glycolysis / Gluconeogenesis	2.95311e-05	3	TGGT1_232350-t26_1-p1	307	K	lactate dehydrogenase LDH1 GN=TGGT1_232350	TGGT1_232350	1	0.0127193	47.334	K00016	2	VIELELNEEEK(1)K	-2.2456	1
map00010 Glycolysis / Gluconeogenesis	2.95311e-05	3	TGGT1_236040-t26_1-p1	177	K	fructose-1,6-bisphosphate aldolase GN=TGGT1_236040	TGGT1_236040	1	0.0545661	68.49	K01623	2	AEGIIPGIK(1)VDK	-0.070951	1
map00010 Glycolysis / Gluconeogenesis	2.95311e-05	3	TGGT1_236040-t26_1-p1	180	K	fructose-1,6-bisphosphate aldolase GN=TGGT1_236040	TGGT1_236040	1	0.000256079	91.032	K01623	2	VDK(1)GLETLPLTDDEK	-1.0243	1
map00010 Glycolysis / Gluconeogenesis	2.95311e-05	3	TGGT1_236040-t26_1-p1	393	K	fructose-1,6-bisphosphate aldolase GN=TGGT1_236040	TGGT1_236040	1	9.92832e-07	131.22	K01623	2	AK(1)AQQVLMER	-1.8422	2
map00010 Glycolysis / Gluconeogenesis	2.95311e-05	3	TGGT1_236040-t26_1-p1	382	K	fructose-1,6-bisphosphate aldolase GN=TGGT1_236040	TGGT1_236040	1	0.00350619	64.064	K01623	2	ALQASCLK(1)AWK	1.3124	1
map00010 Glycolysis / Gluconeogenesis	2.95311e-05	3	TGGT1_236040-t26_1-p1	385	K	fructose-1,6-bisphosphate aldolase GN=TGGT1_236040	TGGT1_236040	1	0.00715651	87.251	K01623	2	AWK(1)GVPENK	-3.5423	1
map00010 Glycolysis / Gluconeogenesis	2.95311e-05	3	TGGT1_236040-t26_1-p1	111	K	fructose-1,6-bisphosphate aldolase GN=TGGT1_236040	TGGT1_236040	1	6.99149e-06	122.51	K01623	2	GILAADESTGTIK(1)K	-0.60879	1
map00010 Glycolysis / Gluconeogenesis	2.95311e-05	3	TGGT1_236040-t26_1-p1	229	K	fructose-1,6-bisphosphate aldolase GN=TGGT1_236040	TGGT1_236040	1	9.60137e-05	73.891	K01623	3	GK(1)PTNLSITEVAHGLAR	1.3072	1
map00010 Glycolysis / Gluconeogenesis	2.95311e-05	3	TGGT1_236040-t26_1-p1	429	K	fructose-1,6-bisphosphate aldolase GN=TGGT1_236040	TGGT1_236040	1	3.70051e-32	211.52	K01623	2	YGGGAGGAAAASSLFEK(1)R	-2.3841	1
map00010 Glycolysis / Gluconeogenesis	2.95311e-05	3	TGGT1_247510-t26_1-p1	70	K	fructose-bisphospatase II GN=TGGT1_247510	TGGT1_247510	1	0.0121395	74.486	K03841	2	LLTAIK(1)LAAK	-0.19172	1
map00010 Glycolysis / Gluconeogenesis	2.95311e-05	3	TGGT1_256760-t26_1-p1	4	K	pyruvate kinase PyK1 GN=TGGT1_256760	TGGT1_256760	1	0.000105434	56.08	K00873	2	ASK(1)QPQTLSAGAVESGR	-3.7797	1
map00010 Glycolysis / Gluconeogenesis	2.95311e-05	3	TGGT1_266640-t26_1-p1	283	K	putative Acetyl-coenzyme A synthetase 2 GN=TGGT1_266640	TGGT1_266640	1	0.00359778	72.922	K01895	2	GEPLK(1)NWVEGR	0.22881	1
map00010 Glycolysis / Gluconeogenesis	2.95311e-05	3	TGGT1_266640-t26_1-p1	328	K	putative Acetyl-coenzyme A synthetase 2 GN=TGGT1_266640	TGGT1_266640	1	8.42979e-08	126.46	K01895	3	PK(1)GLCHSTAGYLLYAALTHK	0.6909	1
map00010 Glycolysis / Gluconeogenesis	2.95311e-05	3	TGGT1_266640-t26_1-p1	406	K	putative Acetyl-coenzyme A synthetase 2 GN=TGGT1_266640	TGGT1_266640	1	0.000500014	68.108	K01895	2	WK(1)ASQFYTAPTALR	-0.63569	1
map00010 Glycolysis / Gluconeogenesis	2.95311e-05	3	TGGT1_268850-t26_1-p1	103	K	enolase 2 GN=TGGT1_268850	TGGT1_268850	1	0.00223873	99.855	K01689	2	AVENIHK(1)IIK	-1.1194	2
map00010 Glycolysis / Gluconeogenesis	2.95311e-05	3	TGGT1_268850-t26_1-p1	112	K	enolase 2 GN=TGGT1_268850	TGGT1_268850	0.999999	0.0137172	83.214	K01689	2	IIKPALIGK(1)DPCDQK	-3.8387	1
map00010 Glycolysis / Gluconeogenesis	2.95311e-05	3	TGGT1_268850-t26_1-p1	118	K	enolase 2 GN=TGGT1_268850	TGGT1_268850	1	4.98709e-07	120.65	K01689	2	DPCDQK(1)GIDK	-1.7795	1
map00010 Glycolysis / Gluconeogenesis	2.95311e-05	3	TGGT1_268850-t26_1-p1	437	K	enolase 2 GN=TGGT1_268850	TGGT1_268850	1	0.00203892	85.622	K01689	2	TGQIK(1)TGAPCR	-1.2585	1
map00010 Glycolysis / Gluconeogenesis	2.95311e-05	3	TGGT1_269190-t26_1-p1	897	K	glyceraldehyde-3-phosphate dehydrogenase GAPDH2 GN=TGGT1_269190	TGGT1_269190	1	0.0300993	68.49	K00134	2	LNK(1)STTYEEIK	-2.4964	3
map00010 Glycolysis / Gluconeogenesis	2.95311e-05	3	TGGT1_283780-t26_1-p1	650	K	glucose-6-phosphate isomerase GPI GN=TGGT1_283780	TGGT1_283780	1	2.02464e-06	115.04	K01810	2	K(1)ILEHYVQQSK	-1.2523	1
map00010 Glycolysis / Gluconeogenesis	2.95311e-05	3	TGGT1_285980A-t26_1-p1	285	K	glucosephosphate-mutase GPM1 GN=TGGT1_285980A	TGGT1_285980A	1	0.00266478	67.507	K01835	2	LFIEEFGAK(1)R	-2.1279	1
map00010 Glycolysis / Gluconeogenesis	2.95311e-05	3	TGGT1_289690-t26_1-p1	220	K	glyceraldehyde-3-phosphate dehydrogenase GAPDH1 GN=TGGT1_289690	TGGT1_289690	1	0.00702437	62.705	K00134	2	LIVGGK(1)AVTVFNEK	0.41054	1
map00010 Glycolysis / Gluconeogenesis	2.95311e-05	3	TGGT1_289690-t26_1-p1	405	K	glyceraldehyde-3-phosphate dehydrogenase GAPDH1 GN=TGGT1_289690	TGGT1_289690	1	0.00140493	78.864	K00134	2	PAK(1)YEDIVAAVK	0.78222	1
map00010 Glycolysis / Gluconeogenesis	2.95311e-05	3	TGGT1_289690-t26_1-p1	366	K	glyceraldehyde-3-phosphate dehydrogenase GAPDH1 GN=TGGT1_289690	TGGT1_289690	1	1.06264e-05	67.887	K00134	2	SAGVNIIPASTGAAK(1)AVGK	-2.91	1
map00010 Glycolysis / Gluconeogenesis	2.95311e-05	3	TGGT1_289690-t26_1-p1	211	K	glyceraldehyde-3-phosphate dehydrogenase GAPDH1 GN=TGGT1_289690	TGGT1_289690	1	1.49129e-12	120.21	K00134	2	YDSVHGHYPGEVSHK(1)DGK	-3.1729	2
map00010 Glycolysis / Gluconeogenesis	2.95311e-05	3	TGGT1_297060-t26_1-p1	195	K	phosphoglycerate mutase PGMII GN=TGGT1_297060	TGGT1_297060	1	0.0147716	44.045	K01834	2	AETAAK(1)HGDEQVK	-2.2939	1
map00010 Glycolysis / Gluconeogenesis	2.95311e-05	3	TGGT1_297060-t26_1-p1	189	K	phosphoglycerate mutase PGMII GN=TGGT1_297060	TGGT1_297060	1	7.2482e-11	115.35	K01834	2	HYGALQGLNK(1)AETAAK	-3.5964	1
map00010 Glycolysis / Gluconeogenesis	2.95311e-05	3	TGGT1_297060-t26_1-p1	326	K	phosphoglycerate mutase PGMII GN=TGGT1_297060	TGGT1_297060	1	1.63538e-05	110.88	K01834	2	HYYLLDEAELK(1)AK	-1.5346	1
map00010 Glycolysis / Gluconeogenesis	2.95311e-05	3	TGGT1_297060-t26_1-p1	337	K	phosphoglycerate mutase PGMII GN=TGGT1_297060	TGGT1_297060	1	0.000243946	88.921	K01834	2	MEAVANQGK(1)AK	-1.0198	1
map00010 Glycolysis / Gluconeogenesis	2.95311e-05	3	TGGT1_299070-t26_1-p1	328	K	pyruvate kinase PyKII GN=TGGT1_299070	TGGT1_299070	1	0.0103156	58.313	K00873	2	GSSDTK(1)ISPGHSDK	-0.27752	1
map00010 Glycolysis / Gluconeogenesis	2.95311e-05	3	TGGT1_299070-t26_1-p1	400	K	pyruvate kinase PyKII GN=TGGT1_299070	TGGT1_299070	1	0.0407471	65.313	K00873	2	HLEK(1)VYK	-1.4234	1
map00010 Glycolysis / Gluconeogenesis	2.95311e-05	3	TGGT1_318230-t26_1-p1	139	K	phosphoglycerate kinase PGKI GN=TGGT1_318230	TGGT1_318230	1	0.00137102	131.22	K00927	2	GVDEQGNK(1)IK	-1.1199	1
map00010 Glycolysis / Gluconeogenesis	2.95311e-05	3	TGGT1_318230-t26_1-p1	141	K	phosphoglycerate kinase PGKI GN=TGGT1_318230	TGGT1_318230	1	0.0154505	99.34	K00927	2	IK(1)ASPEAIAK	-2.5927	1
map00010 Glycolysis / Gluconeogenesis	2.95311e-05	3	TGGT1_318230-t26_1-p1	92	K	phosphoglycerate kinase PGKI GN=TGGT1_318230	TGGT1_318230	1	0.00606087	61.577	K00927	2	K(1)VTFVEDCVGPK	-4.1109	1
map00010 Glycolysis / Gluconeogenesis	2.95311e-05	3	TGGT1_318230-t26_1-p1	323	K	phosphoglycerate kinase PGKI GN=TGGT1_318230	TGGT1_318230	1	0.00798994	68.49	K00927	2	TVEK(1)ATEMILR	0.52102	2
map00020 Citrate cycle (TCA cycle)	0.000673364	3.22	TGGT1_215280-t26_1-p1	205	K	succinate dehydrogenase [ubiquinone] iron-sulfur protein GN=TGGT1_215280	TGGT1_215280	1	0.00011858	151.52	K00235	2	K(1)DPNVENLQSIEDR	-3.2256	1
map00020 Citrate cycle (TCA cycle)	0.000673364	3.22	TGGT1_215590-t26_1-p1	623	K	flavoprotein subunit of succinate dehydrogenase GN=TGGT1_215590	TGGT1_215590	1	0.0555383	70.67	K00234	2	DDK(1)NWMK	-3.3969	1
map00020 Citrate cycle (TCA cycle)	0.000673364	3.22	TGGT1_215590-t26_1-p1	194	K	flavoprotein subunit of succinate dehydrogenase GN=TGGT1_215590	TGGT1_215590	1	0.0373016	78.178	K00234	2	FGK(1)GGQAYR	-2.3544	1
map00020 Citrate cycle (TCA cycle)	0.000673364	3.22	TGGT1_215590-t26_1-p1	572	K	flavoprotein subunit of succinate dehydrogenase GN=TGGT1_215590	TGGT1_215590	1	0.0057161	95.311	K00234	2	SFADVGVK(1)DR	-0.44722	1
map00020 Citrate cycle (TCA cycle)	0.000673364	3.22	TGGT1_219550-t26_1-p1	370	K	dihydrolipoyllysine-residue succinyltransferase component of oxoglutarate dehydrogenase GN=TGGT1_219550	TGGT1_219550	1	0.00329414	98.009	K00658	2	ELAHLAVK(1)AR	-1.6173	1
map00020 Citrate cycle (TCA cycle)	0.000673364	3.22	TGGT1_219550-t26_1-p1	226	K	dihydrolipoyllysine-residue succinyltransferase component of oxoglutarate dehydrogenase GN=TGGT1_219550	TGGT1_219550	1	6.90618e-06	121.69	K00658	2	K(1)PASPVVAVQSPGR	-0.23532	1
map00020 Citrate cycle (TCA cycle)	0.000673364	3.22	TGGT1_219550-t26_1-p1	225	K	dihydrolipoyllysine-residue succinyltransferase component of oxoglutarate dehydrogenase GN=TGGT1_219550	TGGT1_219550	0.761669	2.31214e-07	66.913	K00658	3	PAPAPK(0.762)K(0.238)PASPVVAVQSPGR	-0.91998	1
map00020 Citrate cycle (TCA cycle)	0.000673364	3.22	TGGT1_219550-t26_1-p1	198	K	dihydrolipoyllysine-residue succinyltransferase component of oxoglutarate dehydrogenase GN=TGGT1_219550	TGGT1_219550	1	0.010851	65.879	K00658	2	TEAAK(1)PVSPPEK	-1.4988	1
map00020 Citrate cycle (TCA cycle)	0.000673364	3.22	TGGT1_226730-t26_1-p1	863	K	aconitate hydratase ACN/IRP GN=TGGT1_226730	TGGT1_226730	1	6.93247e-14	176.75	K01681	2	K(1)DFNTYGAR	-2.0794	1
map00020 Citrate cycle (TCA cycle)	0.000673364	3.22	TGGT1_226730-t26_1-p1	895	K	aconitate hydratase ACN/IRP GN=TGGT1_226730	TGGT1_226730	1	0.0172595	85.813	K01681	2	LCPK(1)DGPK	-1.4407	1
map00020 Citrate cycle (TCA cycle)	0.000673364	3.22	TGGT1_226730-t26_1-p1	223	K	aconitate hydratase ACN/IRP GN=TGGT1_226730	TGGT1_226730	0.999094	8.67057e-09	42.888	K01681	3	NCDGFSIK(0.001)PEDVQTILDWQK(0.999)ASQAQK	-1.9175	1
map00020 Citrate cycle (TCA cycle)	0.000673364	3.22	TGGT1_226730-t26_1-p1	300	K	aconitate hydratase ACN/IRP GN=TGGT1_226730	TGGT1_226730	1	0.0181904	82.716	K01681	2	NLAK(1)EMER	0.74114	1
map00020 Citrate cycle (TCA cycle)	0.000673364	3.22	TGGT1_226730-t26_1-p1	296	K	aconitate hydratase ACN/IRP GN=TGGT1_226730	TGGT1_226730	1	1.50672e-06	152.17	K01681	2	SPEAFEK(1)NLAK	0.24748	1
map00020 Citrate cycle (TCA cycle)	0.000673364	3.22	TGGT1_226730-t26_1-p1	788	K	aconitate hydratase ACN/IRP GN=TGGT1_226730	TGGT1_226730	1	3.83378e-09	147.02	K01681	2	TAK(1)ASDLFDWDEK	-0.01925	1
map00020 Citrate cycle (TCA cycle)	0.000673364	3.22	TGGT1_226730-t26_1-p1	785	K	aconitate hydratase ACN/IRP GN=TGGT1_226730	TGGT1_226730	1	4.22246e-07	105.08	K01681	3	VYEHITEGTPAWNALK(1)TAK	-0.076577	2
map00020 Citrate cycle (TCA cycle)	0.000673364	3.22	TGGT1_313140-t26_1-p1	256	K	isocitrate dehydrogenase GN=TGGT1_313140	TGGT1_313140	1	0.0656762	81.32	K00031	2	VK(1)EFNLK	-0.36088	1
map00020 Citrate cycle (TCA cycle)	0.000673364	3.22	TGGT1_313140-t26_1-p1	227	K	isocitrate dehydrogenase GN=TGGT1_313140	TGGT1_313140	1	2.75807e-05	117.77	K00031	2	DQTEDK(1)VTLEAAEAIK	-1.4013	1
map00020 Citrate cycle (TCA cycle)	0.000673364	3.22	TGGT1_313140-t26_1-p1	411	K	isocitrate dehydrogenase GN=TGGT1_313140	TGGT1_313140	1	0.000311309	110.44	K00031	3	PLFEK(1)QGIWYEHR	-1.232	1
map00020 Citrate cycle (TCA cycle)	0.000673364	3.22	TGGT1_267330-t26_1-p1	641	K	fumarate hydratase GN=TGGT1_267330	TGGT1_267330	1	0.00140493	86.838	K01676	2	LEK(1)EGDVPEYLK	-1.1483	1
map00020 Citrate cycle (TCA cycle)	0.000673364	3.22	TGGT1_268890-t26_1-p1	134	K	citrate synthase I GN=TGGT1_268890	TGGT1_268890	1	6.80628e-13	177.74	K01647	3	K(1)EHGTVVISEATLNTVCGGMR	-2.1202	2
map00020 Citrate cycle (TCA cycle)	0.000673364	3.22	TGGT1_268890-t26_1-p1	551	K	citrate synthase I GN=TGGT1_268890	TGGT1_268890	1	0.00611602	83.214	K01647	2	STTLDLLK(1)AACVER	-2.3794	1
map00020 Citrate cycle (TCA cycle)	0.000673364	3.22	TGGT1_290600-t26_1-p1	74	K	succinyl-CoA-synthetase alpha SCSA GN=TGGT1_290600	TGGT1_290600	1	2.94631e-21	172.1	K01899	2	K(1)GSTWQSSDGK	-2.8149	1
map00020 Citrate cycle (TCA cycle)	0.000673364	3.22	TGGT1_290600-t26_1-p1	73	K	succinyl-CoA-synthetase alpha SCSA GN=TGGT1_290600	TGGT1_290600	1	7.25756e-10	69.94	K01899	3	QGSFHTEQCLAYGTQFVGGVNPSK(1)K	4.0914	1
map00020 Citrate cycle (TCA cycle)	0.000673364	3.22	TGGT1_290600-t26_1-p1	49	K	succinyl-CoA-synthetase alpha SCSA GN=TGGT1_290600	TGGT1_290600	1	3.50971e-11	65.248	K01899	3	VICQGLTGK(1)QGSFHTEQCLAYGTQFVGGVNPSK	0.076294	1
map00020 Citrate cycle (TCA cycle)	0.000673364	3.22	TGGT1_309752-t26_1-p1	183	K	putative succinate-Coenzyme A ligase, beta subunit GN=TGGT1_309752	TGGT1_309752	1	0.00488733	69.915	K01900	2	LCNK(1)VLVTER	-1.2526	1
map00020 Citrate cycle (TCA cycle)	0.000673364	3.22	TGGT1_309752-t26_1-p1	172	K	putative succinate-Coenzyme A ligase, beta subunit GN=TGGT1_309752	TGGT1_309752	1	0.0195791	79.059	K01900	2	TLVTK(1)QTGK	-2.1193	1
map00030 Pentose phosphate pathway	0.0662364	2.07	TGGT1_205380-t26_1-p1	15	K	fructose-bisphospatase I GN=TGGT1_205380	TGGT1_205380	1	0.00149089	98.865	K03841	2	IPLTSK(1)GSIFIPDPPR	-1.2343	1
map00030 Pentose phosphate pathway	0.0662364	2.07	TGGT1_205380-t26_1-p1	92	K	fructose-bisphospatase I GN=TGGT1_205380	TGGT1_205380	1	1.00375e-10	137.4	K03841	2	K(1)QTTSEDIGGLASVANK	-4.4553	1
map00030 Pentose phosphate pathway	0.0662364	2.07	TGGT1_229360-t26_1-p1	237	K	transaldolase GN=TGGT1_229360	TGGT1_229360	1	0.00088048	93.649	K00616	2	K(1)YVPHDATTNPSLLLK	-3.5108	2
map00030 Pentose phosphate pathway	0.0662364	2.07	TGGT1_236040-t26_1-p1	177	K	fructose-1,6-bisphosphate aldolase GN=TGGT1_236040	TGGT1_236040	1	0.0545661	68.49	K01623	2	AEGIIPGIK(1)VDK	-0.070951	1
map00030 Pentose phosphate pathway	0.0662364	2.07	TGGT1_236040-t26_1-p1	180	K	fructose-1,6-bisphosphate aldolase GN=TGGT1_236040	TGGT1_236040	1	0.000256079	91.032	K01623	2	VDK(1)GLETLPLTDDEK	-1.0243	1
map00030 Pentose phosphate pathway	0.0662364	2.07	TGGT1_236040-t26_1-p1	393	K	fructose-1,6-bisphosphate aldolase GN=TGGT1_236040	TGGT1_236040	1	9.92832e-07	131.22	K01623	2	AK(1)AQQVLMER	-1.8422	2
map00030 Pentose phosphate pathway	0.0662364	2.07	TGGT1_236040-t26_1-p1	382	K	fructose-1,6-bisphosphate aldolase GN=TGGT1_236040	TGGT1_236040	1	0.00350619	64.064	K01623	2	ALQASCLK(1)AWK	1.3124	1
map00030 Pentose phosphate pathway	0.0662364	2.07	TGGT1_236040-t26_1-p1	385	K	fructose-1,6-bisphosphate aldolase GN=TGGT1_236040	TGGT1_236040	1	0.00715651	87.251	K01623	2	AWK(1)GVPENK	-3.5423	1
map00030 Pentose phosphate pathway	0.0662364	2.07	TGGT1_236040-t26_1-p1	111	K	fructose-1,6-bisphosphate aldolase GN=TGGT1_236040	TGGT1_236040	1	6.99149e-06	122.51	K01623	2	GILAADESTGTIK(1)K	-0.60879	1
map00030 Pentose phosphate pathway	0.0662364	2.07	TGGT1_236040-t26_1-p1	229	K	fructose-1,6-bisphosphate aldolase GN=TGGT1_236040	TGGT1_236040	1	9.60137e-05	73.891	K01623	3	GK(1)PTNLSITEVAHGLAR	1.3072	1
map00030 Pentose phosphate pathway	0.0662364	2.07	TGGT1_236040-t26_1-p1	429	K	fructose-1,6-bisphosphate aldolase GN=TGGT1_236040	TGGT1_236040	1	3.70051e-32	211.52	K01623	2	YGGGAGGAAAASSLFEK(1)R	-2.3841	1
map00030 Pentose phosphate pathway	0.0662364	2.07	TGGT1_247510-t26_1-p1	70	K	fructose-bisphospatase II GN=TGGT1_247510	TGGT1_247510	1	0.0121395	74.486	K03841	2	LLTAIK(1)LAAK	-0.19172	1
map00030 Pentose phosphate pathway	0.0662364	2.07	TGGT1_283780-t26_1-p1	650	K	glucose-6-phosphate isomerase GPI GN=TGGT1_283780	TGGT1_283780	1	2.02464e-06	115.04	K01810	2	K(1)ILEHYVQQSK	-1.2523	1
map00030 Pentose phosphate pathway	0.0662364	2.07	TGGT1_284580-t26_1-p1	582	K	ribose-phosphate diphosphokinase subfamily protein GN=TGGT1_284580	TGGT1_284580	1	0.0454584	40.861	K00948	2	IFMLATHGVLFK(1)GAVDR	-0.39519	1
map00030 Pentose phosphate pathway	0.0662364	2.07	TGGT1_285980A-t26_1-p1	285	K	glucosephosphate-mutase GPM1 GN=TGGT1_285980A	TGGT1_285980A	1	0.00266478	67.507	K01835	2	LFIEEFGAK(1)R	-2.1279	1
map00051 Fructose and mannose metabolism	0.138253	1.94	TGGT1_205380-t26_1-p1	15	K	fructose-bisphospatase I GN=TGGT1_205380	TGGT1_205380	1	0.00149089	98.865	K03841	2	IPLTSK(1)GSIFIPDPPR	-1.2343	1
map00051 Fructose and mannose metabolism	0.138253	1.94	TGGT1_205380-t26_1-p1	92	K	fructose-bisphospatase I GN=TGGT1_205380	TGGT1_205380	1	1.00375e-10	137.4	K03841	2	K(1)QTTSEDIGGLASVANK	-4.4553	1
map00051 Fructose and mannose metabolism	0.138253	1.94	TGGT1_225930-t26_1-p1	196	K	triose-phosphate isomerase TPI-I GN=TGGT1_225930	TGGT1_225930	1	0.00814581	72.042	K01803	2	AK(1)VSEDVANK	-1.9801	1
map00051 Fructose and mannose metabolism	0.138253	1.94	TGGT1_225930-t26_1-p1	58	K	triose-phosphate isomerase TPI-I GN=TGGT1_225930	TGGT1_225930	1	0.00111712	65.879	K01803	2	K(1)YHVGLQNCSK	-1.6554	1
map00051 Fructose and mannose metabolism	0.138253	1.94	TGGT1_236040-t26_1-p1	177	K	fructose-1,6-bisphosphate aldolase GN=TGGT1_236040	TGGT1_236040	1	0.0545661	68.49	K01623	2	AEGIIPGIK(1)VDK	-0.070951	1
map00051 Fructose and mannose metabolism	0.138253	1.94	TGGT1_236040-t26_1-p1	180	K	fructose-1,6-bisphosphate aldolase GN=TGGT1_236040	TGGT1_236040	1	0.000256079	91.032	K01623	2	VDK(1)GLETLPLTDDEK	-1.0243	1
map00051 Fructose and mannose metabolism	0.138253	1.94	TGGT1_236040-t26_1-p1	393	K	fructose-1,6-bisphosphate aldolase GN=TGGT1_236040	TGGT1_236040	1	9.92832e-07	131.22	K01623	2	AK(1)AQQVLMER	-1.8422	2
map00051 Fructose and mannose metabolism	0.138253	1.94	TGGT1_236040-t26_1-p1	382	K	fructose-1,6-bisphosphate aldolase GN=TGGT1_236040	TGGT1_236040	1	0.00350619	64.064	K01623	2	ALQASCLK(1)AWK	1.3124	1
map00051 Fructose and mannose metabolism	0.138253	1.94	TGGT1_236040-t26_1-p1	385	K	fructose-1,6-bisphosphate aldolase GN=TGGT1_236040	TGGT1_236040	1	0.00715651	87.251	K01623	2	AWK(1)GVPENK	-3.5423	1
map00051 Fructose and mannose metabolism	0.138253	1.94	TGGT1_236040-t26_1-p1	111	K	fructose-1,6-bisphosphate aldolase GN=TGGT1_236040	TGGT1_236040	1	6.99149e-06	122.51	K01623	2	GILAADESTGTIK(1)K	-0.60879	1
map00051 Fructose and mannose metabolism	0.138253	1.94	TGGT1_236040-t26_1-p1	229	K	fructose-1,6-bisphosphate aldolase GN=TGGT1_236040	TGGT1_236040	1	9.60137e-05	73.891	K01623	3	GK(1)PTNLSITEVAHGLAR	1.3072	1
map00051 Fructose and mannose metabolism	0.138253	1.94	TGGT1_236040-t26_1-p1	429	K	fructose-1,6-bisphosphate aldolase GN=TGGT1_236040	TGGT1_236040	1	3.70051e-32	211.52	K01623	2	YGGGAGGAAAASSLFEK(1)R	-2.3841	1
map00051 Fructose and mannose metabolism	0.138253	1.94	TGGT1_247510-t26_1-p1	70	K	fructose-bisphospatase II GN=TGGT1_247510	TGGT1_247510	1	0.0121395	74.486	K03841	2	LLTAIK(1)LAAK	-0.19172	1
map00072 Synthesis and degradation of ketone bodies	0.379935	2.26	TGGT1_301120-t26_1-p1	112	K	acetyl-CoA acetyltransferase GN=TGGT1_301120	TGGT1_301120	1	8.79404e-07	45.705	K00626	4	ICASGMK(1)AVCLGASSIALGHHNSVLAVGMESMSK	-3.5446	1
map00072 Synthesis and degradation of ketone bodies	0.379935	2.26	TGGT1_301120-t26_1-p1	249	K	acetyl-CoA acetyltransferase GN=TGGT1_301120	TGGT1_301120	1	0.0523498	81.799	K00626	2	LDK(1)VASLRPCFK	-3.0694	1
map00120 Primary bile acid biosynthesis	0.272774	3.4	TGGT1_229140-t26_1-p1	167	K	MaoC family domain-containing protein GN=TGGT1_229140	TGGT1_229140	1	0.0465797	52.837	K12405	2	GLGNFSSAEDAK(1)R	0.57829	1
map00120 Primary bile acid biosynthesis	0.272774	3.4	TGGT1_229140-t26_1-p1	180	K	MaoC family domain-containing protein GN=TGGT1_229140	TGGT1_229140	1	1.11305e-05	115.04	K12405	2	K(1)SSVSFQEPPTK	-0.92731	1
map00190 Oxidative phosphorylation	0.0211749	2.06	TGGT1_204400-t26_1-p1	436	K	putative ATPase synthase subunit alpha GN=TGGT1_204400	TGGT1_204400	1	0.0214806	57.032	K02132	2	AMK(1)QVAGTMK	0.55797	1
map00190 Oxidative phosphorylation	0.0211749	2.06	TGGT1_204400-t26_1-p1	175	K	putative ATPase synthase subunit alpha GN=TGGT1_204400	TGGT1_204400	1	0.0280805	81.32	K02132	2	GPIPAK(1)ER	-1.9427	1
map00190 Oxidative phosphorylation	0.0211749	2.06	TGGT1_204400-t26_1-p1	71	K	putative ATPase synthase subunit alpha GN=TGGT1_204400	TGGT1_204400	1	1.04143e-09	144.51	K02132	2	IAGWK(1)TQTSTEEVGR	-1.8969	1
map00190 Oxidative phosphorylation	0.0211749	2.06	TGGT1_215280-t26_1-p1	205	K	succinate dehydrogenase [ubiquinone] iron-sulfur protein GN=TGGT1_215280	TGGT1_215280	1	0.00011858	151.52	K00235	2	K(1)DPNVENLQSIEDR	-3.2256	1
map00190 Oxidative phosphorylation	0.0211749	2.06	TGGT1_215590-t26_1-p1	623	K	flavoprotein subunit of succinate dehydrogenase GN=TGGT1_215590	TGGT1_215590	1	0.0555383	70.67	K00234	2	DDK(1)NWMK	-3.3969	1
map00190 Oxidative phosphorylation	0.0211749	2.06	TGGT1_215590-t26_1-p1	194	K	flavoprotein subunit of succinate dehydrogenase GN=TGGT1_215590	TGGT1_215590	1	0.0373016	78.178	K00234	2	FGK(1)GGQAYR	-2.3544	1
map00190 Oxidative phosphorylation	0.0211749	2.06	TGGT1_215590-t26_1-p1	572	K	flavoprotein subunit of succinate dehydrogenase GN=TGGT1_215590	TGGT1_215590	1	0.0057161	95.311	K00234	2	SFADVGVK(1)DR	-0.44722	1
map00190 Oxidative phosphorylation	0.0211749	2.06	TGGT1_219800-t26_1-p1	7	K	putative vacuolar ATP synthase subunit b GN=TGGT1_219800	TGGT1_219800	1	3.08856e-06	70.831	K02147	2	AAQAAK(1)ADAALAHAAAASR	-0.72999	1
map00190 Oxidative phosphorylation	0.0211749	2.06	TGGT1_231910-t26_1-p1	102	K	ATP synthase F1 gamma subunit GN=TGGT1_231910	TGGT1_231910	1	0.0173732	45.183	K02136	2	EK(1)GTLAVLALSSDK	0.17059	1
map00190 Oxidative phosphorylation	0.0211749	2.06	TGGT1_240550-t26_1-p1	40	K	putative copper chaperone COX17-1 GN=TGGT1_240550	TGGT1_240550	1	0.00172657	86.205	K02260	2	ICCVCK(1)ETK	-1.7334	1
map00190 Oxidative phosphorylation	0.0211749	2.06	TGGT1_261950-t26_1-p1	551	K	ATP synthase beta subunit ATP-B GN=TGGT1_261950	TGGT1_261950	1	9.22128e-06	141.44	K02133	2	AVK(1)MAQEAASGK	-0.67835	2
map00190 Oxidative phosphorylation	0.0211749	2.06	TGGT1_261950-t26_1-p1	182	K	ATP synthase beta subunit ATP-B GN=TGGT1_261950	TGGT1_261950	1	1.72658e-13	148.57	K02133	2	IMNVIGEPVDECGPVPAK(1)K	-3.1092	2
map00190 Oxidative phosphorylation	0.0211749	2.06	TGGT1_261950-t26_1-p1	183	K	ATP synthase beta subunit ATP-B GN=TGGT1_261950	TGGT1_261950	1	0.0302552	85.813	K02133	2	K(1)TYSIHR	-0.5732	1
map00190 Oxidative phosphorylation	0.0211749	2.06	TGGT1_261950-t26_1-p1	286	K	ATP synthase beta subunit ATP-B GN=TGGT1_261950	TGGT1_261950	1	1.64884e-08	179.98	K02133	2	LEDGK(1)FDFTGSK	-1.0419	3
map00190 Oxidative phosphorylation	0.0211749	2.06	TGGT1_261950-t26_1-p1	69	K	ATP synthase beta subunit ATP-B GN=TGGT1_261950	TGGT1_261950	1	7.90877e-10	156.02	K02133	2	K(1)PASAAPPAGTNHGR	-0.94065	3
map00190 Oxidative phosphorylation	0.0211749	2.06	TGGT1_284540-t26_1-p1	194	K	ATP synthase F1, delta subunit protein GN=TGGT1_284540	TGGT1_284540	1	1.23334e-15	155.57	K02137	2	PLSAQQQK(1)EIVAALQNR	0.61286	2
map00190 Oxidative phosphorylation	0.0211749	2.06	TGGT1_305290-t26_1-p1	284	K	putative vacuolar atp synthase subunit e GN=TGGT1_305290	TGGT1_305290	1	0.0304736	46.033	K02150	2	TVTATLDK(1)SGR	-2.4751	1
map00190 Oxidative phosphorylation	0.0211749	2.06	TGGT1_315620-t26_1-p1	365	K	putative vacuolar ATP synthase subunit C GN=TGGT1_315620	TGGT1_315620	1	0.00453235	69.327	K02148	2	LFSPK(1)GGFGNSYFSGK	-2.0399	1
map00220 Arginine biosynthesis	0.379935	2.26	TGGT1_293180-t26_1-p1	427	K	NADP-specific glutamate dehydrogenase GN=TGGT1_293180	TGGT1_293180	1	0.0123164	72.922	K00261	2	VSEFAAK(1)YSTVK	-0.37389	1
map00260 Glycine, serine and threonine metabolism	0.298607	1.6	TGGT1_218780-t26_1-p1	322	K	putative phosphoserine aminotransferase GN=TGGT1_218780	TGGT1_218780	1	0.0090005	68.108	K00831	2	K(1)QGGLAAWSEVCEAK	0.14496	1
map00260 Glycine, serine and threonine metabolism	0.298607	1.6	TGGT1_237470-t26_1-p1	767	K	glycine cleavage T-protein (aminomethyl transferase) domain-containing protein GN=TGGT1_237470	TGGT1_237470	1	0.0163578	66.664	K00605	2	ALAAEAEK(1)AGLR	-0.29098	1
map00260 Glycine, serine and threonine metabolism	0.298607	1.6	TGGT1_239820-t26_1-p1	8	K	D-3-phosphoglycerate dehydrogenase GN=TGGT1_239820	TGGT1_239820	1	4.69498e-05	113.14	K00058	2	AEATAQK(1)R	-1.7729	1
map00260 Glycine, serine and threonine metabolism	0.298607	1.6	TGGT1_239820-t26_1-p1	43	K	D-3-phosphoglycerate dehydrogenase GN=TGGT1_239820	TGGT1_239820	1	0.00143031	63.397	K00058	2	LK(1)LSEEELCR	-0.021227	1
map00260 Glycine, serine and threonine metabolism	0.298607	1.6	TGGT1_297060-t26_1-p1	195	K	phosphoglycerate mutase PGMII GN=TGGT1_297060	TGGT1_297060	1	0.0147716	44.045	K01834	2	AETAAK(1)HGDEQVK	-2.2939	1
map00260 Glycine, serine and threonine metabolism	0.298607	1.6	TGGT1_297060-t26_1-p1	189	K	phosphoglycerate mutase PGMII GN=TGGT1_297060	TGGT1_297060	1	7.2482e-11	115.35	K01834	2	HYGALQGLNK(1)AETAAK	-3.5964	1
map00260 Glycine, serine and threonine metabolism	0.298607	1.6	TGGT1_297060-t26_1-p1	326	K	phosphoglycerate mutase PGMII GN=TGGT1_297060	TGGT1_297060	1	1.63538e-05	110.88	K01834	2	HYYLLDEAELK(1)AK	-1.5346	1
map00260 Glycine, serine and threonine metabolism	0.298607	1.6	TGGT1_297060-t26_1-p1	337	K	phosphoglycerate mutase PGMII GN=TGGT1_297060	TGGT1_297060	1	0.000243946	88.921	K01834	2	MEAVANQGK(1)AK	-1.0198	1
map00270 Cysteine and methionine metabolism	0.298607	1.6	TGGT1_218780-t26_1-p1	322	K	putative phosphoserine aminotransferase GN=TGGT1_218780	TGGT1_218780	1	0.0090005	68.108	K00831	2	K(1)QGGLAAWSEVCEAK	0.14496	1
map00270 Cysteine and methionine metabolism	0.298607	1.6	TGGT1_225050-t26_1-p1	290	K	putative adenosylhomocysteinase GN=TGGT1_225050	TGGT1_225050	1	3.44729e-09	150.21	K01251	2	ILAEGLQK(1)DPQK	-0.36494	1
map00270 Cysteine and methionine metabolism	0.298607	1.6	TGGT1_225050-t26_1-p1	340	K	putative adenosylhomocysteinase GN=TGGT1_225050	TGGT1_225050	1	0.0192361	61.48	K01251	2	SK(1)FDNVYGCR	0.021431	1
map00270 Cysteine and methionine metabolism	0.298607	1.6	TGGT1_232350-t26_1-p1	218	K	lactate dehydrogenase LDH1 GN=TGGT1_232350	TGGT1_232350	1	0.000226041	80.026	K00016	2	DGVVTEK(1)QLEEIAEHTK	-1.9638	1
map00270 Cysteine and methionine metabolism	0.298607	1.6	TGGT1_232350-t26_1-p1	120	K	lactate dehydrogenase LDH1 GN=TGGT1_232350	TGGT1_232350	1	0.0187248	80.294	K00016	2	EIGQNIK(1)K	-2.855	1
map00270 Cysteine and methionine metabolism	0.298607	1.6	TGGT1_232350-t26_1-p1	211	K	lactate dehydrogenase LDH1 GN=TGGT1_232350	TGGT1_232350	1	0.00814581	90.761	K00016	2	FIK(1)DGVVTEK	0.50446	3
map00270 Cysteine and methionine metabolism	0.298607	1.6	TGGT1_232350-t26_1-p1	312	K	lactate dehydrogenase LDH1 GN=TGGT1_232350	TGGT1_232350	1	8.00503e-06	124.06	K00016	2	QFQK(1)SVDDVMALNK	-1.3424	1
map00270 Cysteine and methionine metabolism	0.298607	1.6	TGGT1_232350-t26_1-p1	322	K	lactate dehydrogenase LDH1 GN=TGGT1_232350	TGGT1_232350	1	0.000292541	124.06	K00016	2	SVDDVMALNK(1)AVAALQA	1.2334	2
map00270 Cysteine and methionine metabolism	0.298607	1.6	TGGT1_232350-t26_1-p1	307	K	lactate dehydrogenase LDH1 GN=TGGT1_232350	TGGT1_232350	1	0.0127193	47.334	K00016	2	VIELELNEEEK(1)K	-2.2456	1
map00270 Cysteine and methionine metabolism	0.298607	1.6	TGGT1_239820-t26_1-p1	8	K	D-3-phosphoglycerate dehydrogenase GN=TGGT1_239820	TGGT1_239820	1	4.69498e-05	113.14	K00058	2	AEATAQK(1)R	-1.7729	1
map00270 Cysteine and methionine metabolism	0.298607	1.6	TGGT1_239820-t26_1-p1	43	K	D-3-phosphoglycerate dehydrogenase GN=TGGT1_239820	TGGT1_239820	1	0.00143031	63.397	K00058	2	LK(1)LSEEELCR	-0.021227	1
map00380 Tryptophan metabolism	0.0648574	2.47	TGGT1_219550-t26_1-p1	370	K	dihydrolipoyllysine-residue succinyltransferase component of oxoglutarate dehydrogenase GN=TGGT1_219550	TGGT1_219550	1	0.00329414	98.009	K00658	2	ELAHLAVK(1)AR	-1.6173	1
map00380 Tryptophan metabolism	0.0648574	2.47	TGGT1_219550-t26_1-p1	226	K	dihydrolipoyllysine-residue succinyltransferase component of oxoglutarate dehydrogenase GN=TGGT1_219550	TGGT1_219550	1	6.90618e-06	121.69	K00658	2	K(1)PASPVVAVQSPGR	-0.23532	1
map00380 Tryptophan metabolism	0.0648574	2.47	TGGT1_219550-t26_1-p1	225	K	dihydrolipoyllysine-residue succinyltransferase component of oxoglutarate dehydrogenase GN=TGGT1_219550	TGGT1_219550	0.761669	2.31214e-07	66.913	K00658	3	PAPAPK(0.762)K(0.238)PASPVVAVQSPGR	-0.91998	1
map00380 Tryptophan metabolism	0.0648574	2.47	TGGT1_219550-t26_1-p1	198	K	dihydrolipoyllysine-residue succinyltransferase component of oxoglutarate dehydrogenase GN=TGGT1_219550	TGGT1_219550	1	0.010851	65.879	K00658	2	TEAAK(1)PVSPPEK	-1.4988	1
map00380 Tryptophan metabolism	0.0648574	2.47	TGGT1_232090-t26_1-p1	202	K	3-hydroxyacyl-CoA dehydrogenase, NAD binding domain-containing protein GN=TGGT1_232090	TGGT1_232090	1	1.7502e-09	148.9	K00022	2	LTDAEATEFFK(1)R	-0.033866	1
map00380 Tryptophan metabolism	0.0648574	2.47	TGGT1_232250-t26_1-p1	260	K	catalase GN=TGGT1_232250	TGGT1_232250	1	0.0580521	70.67	K03781	2	DLFNAIAK(1)R	-1.522	1
map00380 Tryptophan metabolism	0.0648574	2.47	TGGT1_301120-t26_1-p1	112	K	acetyl-CoA acetyltransferase GN=TGGT1_301120	TGGT1_301120	1	8.79404e-07	45.705	K00626	4	ICASGMK(1)AVCLGASSIALGHHNSVLAVGMESMSK	-3.5446	1
map00380 Tryptophan metabolism	0.0648574	2.47	TGGT1_301120-t26_1-p1	249	K	acetyl-CoA acetyltransferase GN=TGGT1_301120	TGGT1_301120	1	0.0523498	81.799	K00626	2	LDK(1)VASLRPCFK	-3.0694	1
map00471 D-Glutamine and D-glutamate metabolism	0.147181	6.79	TGGT1_293180-t26_1-p1	427	K	NADP-specific glutamate dehydrogenase GN=TGGT1_293180	TGGT1_293180	1	0.0123164	72.922	K00261	2	VSEFAAK(1)YSTVK	-0.37389	1
map00500 Starch and sucrose metabolism	0.422295	1.57	TGGT1_283780-t26_1-p1	650	K	glucose-6-phosphate isomerase GPI GN=TGGT1_283780	TGGT1_283780	1	2.02464e-06	115.04	K01810	2	K(1)ILEHYVQQSK	-1.2523	1
map00500 Starch and sucrose metabolism	0.422295	1.57	TGGT1_285980A-t26_1-p1	285	K	glucosephosphate-mutase GPM1 GN=TGGT1_285980A	TGGT1_285980A	1	0.00266478	67.507	K01835	2	LFIEEFGAK(1)R	-2.1279	1
map00500 Starch and sucrose metabolism	0.422295	1.57	TGGT1_310670-t26_1-p1	28	K	putative glycogen phosphorylase 1 GN=TGGT1_310670	TGGT1_310670	1	0.0127046	60.547	K00688	2	ASFSK(1)LTGAVPR	-2.0926	1
map00500 Starch and sucrose metabolism	0.422295	1.57	TGGT1_310670-t26_1-p1	772	K	putative glycogen phosphorylase 1 GN=TGGT1_310670	TGGT1_310670	1	0.0386933	70.67	K00688	2	EHEVAK(1)IR	2.0946	1
map00500 Starch and sucrose metabolism	0.422295	1.57	TGGT1_310670-t26_1-p1	250	K	putative glycogen phosphorylase 1 GN=TGGT1_310670	TGGT1_310670	1	0.0241946	56.378	K00688	2	FYGSVK(1)EYR	-0.14923	1
map00620 Pyruvate metabolism	0.121003	1.85	TGGT1_232350-t26_1-p1	218	K	lactate dehydrogenase LDH1 GN=TGGT1_232350	TGGT1_232350	1	0.000226041	80.026	K00016	2	DGVVTEK(1)QLEEIAEHTK	-1.9638	1
map00620 Pyruvate metabolism	0.121003	1.85	TGGT1_232350-t26_1-p1	120	K	lactate dehydrogenase LDH1 GN=TGGT1_232350	TGGT1_232350	1	0.0187248	80.294	K00016	2	EIGQNIK(1)K	-2.855	1
map00620 Pyruvate metabolism	0.121003	1.85	TGGT1_232350-t26_1-p1	211	K	lactate dehydrogenase LDH1 GN=TGGT1_232350	TGGT1_232350	1	0.00814581	90.761	K00016	2	FIK(1)DGVVTEK	0.50446	3
map00620 Pyruvate metabolism	0.121003	1.85	TGGT1_232350-t26_1-p1	312	K	lactate dehydrogenase LDH1 GN=TGGT1_232350	TGGT1_232350	1	8.00503e-06	124.06	K00016	2	QFQK(1)SVDDVMALNK	-1.3424	1
map00620 Pyruvate metabolism	0.121003	1.85	TGGT1_232350-t26_1-p1	322	K	lactate dehydrogenase LDH1 GN=TGGT1_232350	TGGT1_232350	1	0.000292541	124.06	K00016	2	SVDDVMALNK(1)AVAALQA	1.2334	2
map00620 Pyruvate metabolism	0.121003	1.85	TGGT1_232350-t26_1-p1	307	K	lactate dehydrogenase LDH1 GN=TGGT1_232350	TGGT1_232350	1	0.0127193	47.334	K00016	2	VIELELNEEEK(1)K	-2.2456	1
map00620 Pyruvate metabolism	0.121003	1.85	TGGT1_256760-t26_1-p1	4	K	pyruvate kinase PyK1 GN=TGGT1_256760	TGGT1_256760	1	0.000105434	56.08	K00873	2	ASK(1)QPQTLSAGAVESGR	-3.7797	1
map00620 Pyruvate metabolism	0.121003	1.85	TGGT1_266640-t26_1-p1	283	K	putative Acetyl-coenzyme A synthetase 2 GN=TGGT1_266640	TGGT1_266640	1	0.00359778	72.922	K01895	2	GEPLK(1)NWVEGR	0.22881	1
map00620 Pyruvate metabolism	0.121003	1.85	TGGT1_266640-t26_1-p1	328	K	putative Acetyl-coenzyme A synthetase 2 GN=TGGT1_266640	TGGT1_266640	1	8.42979e-08	126.46	K01895	3	PK(1)GLCHSTAGYLLYAALTHK	0.6909	1
map00620 Pyruvate metabolism	0.121003	1.85	TGGT1_266640-t26_1-p1	406	K	putative Acetyl-coenzyme A synthetase 2 GN=TGGT1_266640	TGGT1_266640	1	0.000500014	68.108	K01895	2	WK(1)ASQFYTAPTALR	-0.63569	1
map00620 Pyruvate metabolism	0.121003	1.85	TGGT1_267330-t26_1-p1	641	K	fumarate hydratase GN=TGGT1_267330	TGGT1_267330	1	0.00140493	86.838	K01676	2	LEK(1)EGDVPEYLK	-1.1483	1
map00620 Pyruvate metabolism	0.121003	1.85	TGGT1_299070-t26_1-p1	328	K	pyruvate kinase PyKII GN=TGGT1_299070	TGGT1_299070	1	0.0103156	58.313	K00873	2	GSSDTK(1)ISPGHSDK	-0.27752	1
map00620 Pyruvate metabolism	0.121003	1.85	TGGT1_299070-t26_1-p1	400	K	pyruvate kinase PyKII GN=TGGT1_299070	TGGT1_299070	1	0.0407471	65.313	K00873	2	HLEK(1)VYK	-1.4234	1
map00620 Pyruvate metabolism	0.121003	1.85	TGGT1_301120-t26_1-p1	112	K	acetyl-CoA acetyltransferase GN=TGGT1_301120	TGGT1_301120	1	8.79404e-07	45.705	K00626	4	ICASGMK(1)AVCLGASSIALGHHNSVLAVGMESMSK	-3.5446	1
map00620 Pyruvate metabolism	0.121003	1.85	TGGT1_301120-t26_1-p1	249	K	acetyl-CoA acetyltransferase GN=TGGT1_301120	TGGT1_301120	1	0.0523498	81.799	K00626	2	LDK(1)VASLRPCFK	-3.0694	1
map00630 Glyoxylate and dicarboxylate metabolism	0.0101945	2.91	TGGT1_226730-t26_1-p1	863	K	aconitate hydratase ACN/IRP GN=TGGT1_226730	TGGT1_226730	1	6.93247e-14	176.75	K01681	2	K(1)DFNTYGAR	-2.0794	1
map00630 Glyoxylate and dicarboxylate metabolism	0.0101945	2.91	TGGT1_226730-t26_1-p1	895	K	aconitate hydratase ACN/IRP GN=TGGT1_226730	TGGT1_226730	1	0.0172595	85.813	K01681	2	LCPK(1)DGPK	-1.4407	1
map00630 Glyoxylate and dicarboxylate metabolism	0.0101945	2.91	TGGT1_226730-t26_1-p1	223	K	aconitate hydratase ACN/IRP GN=TGGT1_226730	TGGT1_226730	0.999094	8.67057e-09	42.888	K01681	3	NCDGFSIK(0.001)PEDVQTILDWQK(0.999)ASQAQK	-1.9175	1
map00630 Glyoxylate and dicarboxylate metabolism	0.0101945	2.91	TGGT1_226730-t26_1-p1	300	K	aconitate hydratase ACN/IRP GN=TGGT1_226730	TGGT1_226730	1	0.0181904	82.716	K01681	2	NLAK(1)EMER	0.74114	1
map00630 Glyoxylate and dicarboxylate metabolism	0.0101945	2.91	TGGT1_226730-t26_1-p1	296	K	aconitate hydratase ACN/IRP GN=TGGT1_226730	TGGT1_226730	1	1.50672e-06	152.17	K01681	2	SPEAFEK(1)NLAK	0.24748	1
map00630 Glyoxylate and dicarboxylate metabolism	0.0101945	2.91	TGGT1_226730-t26_1-p1	788	K	aconitate hydratase ACN/IRP GN=TGGT1_226730	TGGT1_226730	1	3.83378e-09	147.02	K01681	2	TAK(1)ASDLFDWDEK	-0.01925	1
map00630 Glyoxylate and dicarboxylate metabolism	0.0101945	2.91	TGGT1_226730-t26_1-p1	785	K	aconitate hydratase ACN/IRP GN=TGGT1_226730	TGGT1_226730	1	4.22246e-07	105.08	K01681	3	VYEHITEGTPAWNALK(1)TAK	-0.076577	2
map00630 Glyoxylate and dicarboxylate metabolism	0.0101945	2.91	TGGT1_232250-t26_1-p1	260	K	catalase GN=TGGT1_232250	TGGT1_232250	1	0.0580521	70.67	K03781	2	DLFNAIAK(1)R	-1.522	1
map00630 Glyoxylate and dicarboxylate metabolism	0.0101945	2.91	TGGT1_237470-t26_1-p1	767	K	glycine cleavage T-protein (aminomethyl transferase) domain-containing protein GN=TGGT1_237470	TGGT1_237470	1	0.0163578	66.664	K00605	2	ALAAEAEK(1)AGLR	-0.29098	1
map00630 Glyoxylate and dicarboxylate metabolism	0.0101945	2.91	TGGT1_266640-t26_1-p1	283	K	putative Acetyl-coenzyme A synthetase 2 GN=TGGT1_266640	TGGT1_266640	1	0.00359778	72.922	K01895	2	GEPLK(1)NWVEGR	0.22881	1
map00630 Glyoxylate and dicarboxylate metabolism	0.0101945	2.91	TGGT1_266640-t26_1-p1	328	K	putative Acetyl-coenzyme A synthetase 2 GN=TGGT1_266640	TGGT1_266640	1	8.42979e-08	126.46	K01895	3	PK(1)GLCHSTAGYLLYAALTHK	0.6909	1
map00630 Glyoxylate and dicarboxylate metabolism	0.0101945	2.91	TGGT1_266640-t26_1-p1	406	K	putative Acetyl-coenzyme A synthetase 2 GN=TGGT1_266640	TGGT1_266640	1	0.000500014	68.108	K01895	2	WK(1)ASQFYTAPTALR	-0.63569	1
map00630 Glyoxylate and dicarboxylate metabolism	0.0101945	2.91	TGGT1_268890-t26_1-p1	134	K	citrate synthase I GN=TGGT1_268890	TGGT1_268890	1	6.80628e-13	177.74	K01647	3	K(1)EHGTVVISEATLNTVCGGMR	-2.1202	2
map00630 Glyoxylate and dicarboxylate metabolism	0.0101945	2.91	TGGT1_268890-t26_1-p1	551	K	citrate synthase I GN=TGGT1_268890	TGGT1_268890	1	0.00611602	83.214	K01647	2	STTLDLLK(1)AACVER	-2.3794	1
map00630 Glyoxylate and dicarboxylate metabolism	0.0101945	2.91	TGGT1_301120-t26_1-p1	112	K	acetyl-CoA acetyltransferase GN=TGGT1_301120	TGGT1_301120	1	8.79404e-07	45.705	K00626	4	ICASGMK(1)AVCLGASSIALGHHNSVLAVGMESMSK	-3.5446	1
map00630 Glyoxylate and dicarboxylate metabolism	0.0101945	2.91	TGGT1_301120-t26_1-p1	249	K	acetyl-CoA acetyltransferase GN=TGGT1_301120	TGGT1_301120	1	0.0523498	81.799	K00626	2	LDK(1)VASLRPCFK	-3.0694	1
map00640 Propanoate metabolism	0.0326331	2.16	TGGT1_232350-t26_1-p1	218	K	lactate dehydrogenase LDH1 GN=TGGT1_232350	TGGT1_232350	1	0.000226041	80.026	K00016	2	DGVVTEK(1)QLEEIAEHTK	-1.9638	1
map00640 Propanoate metabolism	0.0326331	2.16	TGGT1_232350-t26_1-p1	120	K	lactate dehydrogenase LDH1 GN=TGGT1_232350	TGGT1_232350	1	0.0187248	80.294	K00016	2	EIGQNIK(1)K	-2.855	1
map00640 Propanoate metabolism	0.0326331	2.16	TGGT1_232350-t26_1-p1	211	K	lactate dehydrogenase LDH1 GN=TGGT1_232350	TGGT1_232350	1	0.00814581	90.761	K00016	2	FIK(1)DGVVTEK	0.50446	3
map00640 Propanoate metabolism	0.0326331	2.16	TGGT1_232350-t26_1-p1	312	K	lactate dehydrogenase LDH1 GN=TGGT1_232350	TGGT1_232350	1	8.00503e-06	124.06	K00016	2	QFQK(1)SVDDVMALNK	-1.3424	1
map00640 Propanoate metabolism	0.0326331	2.16	TGGT1_232350-t26_1-p1	322	K	lactate dehydrogenase LDH1 GN=TGGT1_232350	TGGT1_232350	1	0.000292541	124.06	K00016	2	SVDDVMALNK(1)AVAALQA	1.2334	2
map00640 Propanoate metabolism	0.0326331	2.16	TGGT1_232350-t26_1-p1	307	K	lactate dehydrogenase LDH1 GN=TGGT1_232350	TGGT1_232350	1	0.0127193	47.334	K00016	2	VIELELNEEEK(1)K	-2.2456	1
map00640 Propanoate metabolism	0.0326331	2.16	TGGT1_239490-t26_1-p1	566	K	dehydrogenase E1 component family protein GN=TGGT1_239490	TGGT1_239490	1	0.00379207	74.424	K00166	2	QHYPQLK(1)EYESL	-0.25691	1
map00640 Propanoate metabolism	0.0326331	2.16	TGGT1_239490-t26_1-p1	500	K	dehydrogenase E1 component family protein GN=TGGT1_239490	TGGT1_239490	1	1.9441e-12	115.79	K00166	3	YLDNLNLWSDK(1)QDEELRK	-0.95184	1
map00640 Propanoate metabolism	0.0326331	2.16	TGGT1_266640-t26_1-p1	283	K	putative Acetyl-coenzyme A synthetase 2 GN=TGGT1_266640	TGGT1_266640	1	0.00359778	72.922	K01895	2	GEPLK(1)NWVEGR	0.22881	1
map00640 Propanoate metabolism	0.0326331	2.16	TGGT1_266640-t26_1-p1	328	K	putative Acetyl-coenzyme A synthetase 2 GN=TGGT1_266640	TGGT1_266640	1	8.42979e-08	126.46	K01895	3	PK(1)GLCHSTAGYLLYAALTHK	0.6909	1
map00640 Propanoate metabolism	0.0326331	2.16	TGGT1_266640-t26_1-p1	406	K	putative Acetyl-coenzyme A synthetase 2 GN=TGGT1_266640	TGGT1_266640	1	0.000500014	68.108	K01895	2	WK(1)ASQFYTAPTALR	-0.63569	1
map00640 Propanoate metabolism	0.0326331	2.16	TGGT1_290600-t26_1-p1	74	K	succinyl-CoA-synthetase alpha SCSA GN=TGGT1_290600	TGGT1_290600	1	2.94631e-21	172.1	K01899	2	K(1)GSTWQSSDGK	-2.8149	1
map00640 Propanoate metabolism	0.0326331	2.16	TGGT1_290600-t26_1-p1	73	K	succinyl-CoA-synthetase alpha SCSA GN=TGGT1_290600	TGGT1_290600	1	7.25756e-10	69.94	K01899	3	QGSFHTEQCLAYGTQFVGGVNPSK(1)K	4.0914	1
map00640 Propanoate metabolism	0.0326331	2.16	TGGT1_290600-t26_1-p1	49	K	succinyl-CoA-synthetase alpha SCSA GN=TGGT1_290600	TGGT1_290600	1	3.50971e-11	65.248	K01899	3	VICQGLTGK(1)QGSFHTEQCLAYGTQFVGGVNPSK	0.076294	1
map00640 Propanoate metabolism	0.0326331	2.16	TGGT1_301120-t26_1-p1	112	K	acetyl-CoA acetyltransferase GN=TGGT1_301120	TGGT1_301120	1	8.79404e-07	45.705	K00626	4	ICASGMK(1)AVCLGASSIALGHHNSVLAVGMESMSK	-3.5446	1
map00640 Propanoate metabolism	0.0326331	2.16	TGGT1_301120-t26_1-p1	249	K	acetyl-CoA acetyltransferase GN=TGGT1_301120	TGGT1_301120	1	0.0523498	81.799	K00626	2	LDK(1)VASLRPCFK	-3.0694	1
map00640 Propanoate metabolism	0.0326331	2.16	TGGT1_309752-t26_1-p1	183	K	putative succinate-Coenzyme A ligase, beta subunit GN=TGGT1_309752	TGGT1_309752	1	0.00488733	69.915	K01900	2	LCNK(1)VLVTER	-1.2526	1
map00640 Propanoate metabolism	0.0326331	2.16	TGGT1_309752-t26_1-p1	172	K	putative succinate-Coenzyme A ligase, beta subunit GN=TGGT1_309752	TGGT1_309752	1	0.0195791	79.059	K01900	2	TLVTK(1)QTGK	-2.1193	1
map00640 Propanoate metabolism	0.0326331	2.16	TGGT1_319920-t26_1-p1	200	K	2-oxo acid dehydrogenases acyltransferase (catalytic domain) domain-containing protein GN=TGGT1_319920	TGGT1_319920	1	0.0336173	90.308	K09699	2	EK(1)GVDLAR	-1.0999	1
map00640 Propanoate metabolism	0.0326331	2.16	TGGT1_319920-t26_1-p1	478	K	2-oxo acid dehydrogenases acyltransferase (catalytic domain) domain-containing protein GN=TGGT1_319920	TGGT1_319920	1	4.20108e-15	174.92	K09699	2	ETLVAHTAK(1)K	-0.22615	1
map00640 Propanoate metabolism	0.0326331	2.16	TGGT1_319920-t26_1-p1	127	K	2-oxo acid dehydrogenases acyltransferase (catalytic domain) domain-containing protein GN=TGGT1_319920	TGGT1_319920	1	3.9982e-06	134.66	K09699	2	FTGTIVK(1)LHQK	-1.5422	1
map00640 Propanoate metabolism	0.0326331	2.16	TGGT1_319920-t26_1-p1	131	K	2-oxo acid dehydrogenases acyltransferase (catalytic domain) domain-containing protein GN=TGGT1_319920	TGGT1_319920	1	0.00119299	76.572	K09699	2	LHQK(1)EGMMVR	-0.78246	2
map00670 One carbon pool by folate	0.216729	2.26	TGGT1_237470-t26_1-p1	767	K	glycine cleavage T-protein (aminomethyl transferase) domain-containing protein GN=TGGT1_237470	TGGT1_237470	1	0.0163578	66.664	K00605	2	ALAAEAEK(1)AGLR	-0.29098	1
map00670 One carbon pool by folate	0.216729	2.26	TGGT1_249180-t26_1-p1	59	K	bifunctional dihydrofolate reductase-thymidylate synthase GN=TGGT1_249180	TGGT1_249180	1	1.37488e-10	167.01	K00560	2	FAK(1)TGDSGLPSPSVGK	-0.28776	1
map00750 Vitamin B6 metabolism	0.159396	2.72	TGGT1_218780-t26_1-p1	322	K	putative phosphoserine aminotransferase GN=TGGT1_218780	TGGT1_218780	1	0.0090005	68.108	K00831	2	K(1)QGGLAAWSEVCEAK	0.14496	1
map00750 Vitamin B6 metabolism	0.159396	2.72	TGGT1_237140-t26_1-p1	90	K	putative ethylene inducible protein GN=TGGT1_237140	TGGT1_237140	1	0.00447288	62.969	K06215	2	AVSIPVMAK(1)CR	-1.6956	2
map00785 Lipoic acid metabolism	0.379935	2.26	TGGT1_271820-t26_1-p1	143	K	lipoyltransferase and lipoate-protein ligase subfamily protein GN=TGGT1_271820	TGGT1_271820	1	4.7196e-09	175.64	K10105	2	GLVTSVGESGTK(1)R	-1.7655	1
map00785 Lipoic acid metabolism	0.379935	2.26	TGGT1_271820-t26_1-p1	351	K	lipoyltransferase and lipoate-protein ligase subfamily protein GN=TGGT1_271820	TGGT1_271820	1	0.0101034	77.072	K10105	2	GMEPVEK(1)LR	-0.58699	2
map00785 Lipoic acid metabolism	0.379935	2.26	TGGT1_271820-t26_1-p1	454	K	lipoyltransferase and lipoate-protein ligase subfamily protein GN=TGGT1_271820	TGGT1_271820	1	0.0100076	101.45	K10105	2	LEK(1)VSPELDSHLR	-1.6995	1
map00785 Lipoic acid metabolism	0.379935	2.26	TGGT1_271820-t26_1-p1	298	K	lipoyltransferase and lipoate-protein ligase subfamily protein GN=TGGT1_271820	TGGT1_271820	1	0.0577669	66.087	K10105	2	LESK(1)SVR	-2.9558	1
map00910 Nitrogen metabolism	0.272774	3.4	TGGT1_293180-t26_1-p1	427	K	NADP-specific glutamate dehydrogenase GN=TGGT1_293180	TGGT1_293180	1	0.0123164	72.922	K00261	2	VSEFAAK(1)YSTVK	-0.37389	1
map00970 Aminoacyl-tRNA biosynthesis	0.000140775	2.68	TGGT1_207640-t26_1-p1	456	K	isoleucyl-tRNA synthetase family protein GN=TGGT1_207640	TGGT1_207640	1	0.00662243	55.235	K01870	2	K(1)DENIVTFR	-2.5575	1
map00970 Aminoacyl-tRNA biosynthesis	0.000140775	2.68	TGGT1_210840-t26_1-p1	494	K	arginyl-tRNA synthetase family protein GN=TGGT1_210840	TGGT1_210840	1	0.0259425	66.619	K01887	2	K(1)ADVDISTLDPEELK	0.31364	1
map00970 Aminoacyl-tRNA biosynthesis	0.000140775	2.68	TGGT1_217460-t26_1-p1	222	K	glutaminyl-tRNA synthetase (GlnRS) GN=TGGT1_217460	TGGT1_217460	1	0.000973515	87.727	K01886	2	AIPGAGALSGAGAK(1)GTDR	-0.29706	1
map00970 Aminoacyl-tRNA biosynthesis	0.000140775	2.68	TGGT1_217460-t26_1-p1	319	K	glutaminyl-tRNA synthetase (GlnRS) GN=TGGT1_217460	TGGT1_217460	1	4.48584e-05	110.52	K01886	2	FDDTNPMK(1)EETR	-1.2402	1
map00970 Aminoacyl-tRNA biosynthesis	0.000140775	2.68	TGGT1_219540-t26_1-p1	1146	K	cytosolic tRNA-Ala synthetase GN=TGGT1_219540	TGGT1_219540	1	0.0625245	51.864	K01872	2	ALLELQK(1)AR	-1.9805	1
map00970 Aminoacyl-tRNA biosynthesis	0.000140775	2.68	TGGT1_219540-t26_1-p1	1158	K	cytosolic tRNA-Ala synthetase GN=TGGT1_219540	TGGT1_219540	1	0.000102253	108.93	K01872	2	K(1)LGEELGTEHK	-2.5893	1
map00970 Aminoacyl-tRNA biosynthesis	0.000140775	2.68	TGGT1_219540-t26_1-p1	658	K	cytosolic tRNA-Ala synthetase GN=TGGT1_219540	TGGT1_219540	1	0.0212931	54.436	K01872	2	K(1)VANSLQAK	-1.2743	1
map00970 Aminoacyl-tRNA biosynthesis	0.000140775	2.68	TGGT1_219850-t26_1-p1	173	K	prolyl-tRNA synthetase (ProRS) GN=TGGT1_219850	TGGT1_219850	1	0.0170534	52.837	K14163	2	DK(1)GVIAANLFLK	-8.5693	1
map00970 Aminoacyl-tRNA biosynthesis	0.000140775	2.68	TGGT1_219850-t26_1-p1	688	K	prolyl-tRNA synthetase (ProRS) GN=TGGT1_219850	TGGT1_219850	1	0.0641487	87.251	K14163	2	DLAK(1)GTAR	-1.7618	1
map00970 Aminoacyl-tRNA biosynthesis	0.000140775	2.68	TGGT1_219850-t26_1-p1	206	K	prolyl-tRNA synthetase (ProRS) GN=TGGT1_219850	TGGT1_219850	1	0.0220343	69.915	K14163	2	GIAK(1)LLSAPR	0.54016	1
map00970 Aminoacyl-tRNA biosynthesis	0.000140775	2.68	TGGT1_219850-t26_1-p1	242	K	prolyl-tRNA synthetase (ProRS) GN=TGGT1_219850	TGGT1_219850	1	1.23903e-06	112.7	K14163	2	GSVTPLAAMCDEK(1)K	-1.6969	2
map00970 Aminoacyl-tRNA biosynthesis	0.000140775	2.68	TGGT1_219850-t26_1-p1	243	K	prolyl-tRNA synthetase (ProRS) GN=TGGT1_219850	TGGT1_219850	1	1.23859e-05	90.689	K14163	2	K(1)EVTLVFDSAMK	-1.1032	1
map00970 Aminoacyl-tRNA biosynthesis	0.000140775	2.68	TGGT1_219850-t26_1-p1	311	K	prolyl-tRNA synthetase (ProRS) GN=TGGT1_219850	TGGT1_219850	1	3.06367e-17	147.19	K14163	2	LAAAPAGGANK(1)PNAPAGK	-4.0884	1
map00970 Aminoacyl-tRNA biosynthesis	0.000140775	2.68	TGGT1_219850-t26_1-p1	318	K	prolyl-tRNA synthetase (ProRS) GN=TGGT1_219850	TGGT1_219850	1	5.23833e-11	144.51	K14163	3	LAAAPAGGANKPNAPAGK(1)APGAK	-2.176	1
map00970 Aminoacyl-tRNA biosynthesis	0.000140775	2.68	TGGT1_251690-t26_1-p1	73	K	putative seryl-tRNA synthetase, cytoplasmic GN=TGGT1_251690	TGGT1_251690	1	0.065852	50.09	K01875	2	DAK(1)DPCQDLLAK	-0.12209	1
map00970 Aminoacyl-tRNA biosynthesis	0.000140775	2.68	TGGT1_253290-t26_1-p1	670	K	valyl-tRNA synthetase GN=TGGT1_253290	TGGT1_253290	1	0.0109448	65.404	K01873	2	LHK(1)GNLPEK	-2.5915	1
map00970 Aminoacyl-tRNA biosynthesis	0.000140775	2.68	TGGT1_256990-t26_1-p1	513	K	glycyl-tRNA synthetase GN=TGGT1_256990	TGGT1_256990	1	1.58929e-14	200.06	K01880	2	SAFDLTSHSK(1)VSK	-1.8697	1
map00970 Aminoacyl-tRNA biosynthesis	0.000140775	2.68	TGGT1_263870-t26_1-p1	620	K	glutamate-tRNA ligase GN=TGGT1_263870	TGGT1_263870	1	7.01155e-06	84.58	K14163	2	DAVPVCIK(1)GAPETVESK	-1.0688	1
map00970 Aminoacyl-tRNA biosynthesis	0.000140775	2.68	TGGT1_263870-t26_1-p1	530	K	glutamate-tRNA ligase GN=TGGT1_263870	TGGT1_263870	1	0.0122427	65.933	K14163	2	LCFVK(1)TLLSK	-2.1186	1
map00970 Aminoacyl-tRNA biosynthesis	0.000140775	2.68	TGGT1_270510-t26_1-p1	398	K	asparaginyl-tRNA synthetase (NOB+tRNA synthase) GN=TGGT1_270510	TGGT1_270510	1	0.00195482	69.641	K01893	2	DAAAAAAEPLIPLTK(1)DK	-1.4225	1
map00970 Aminoacyl-tRNA biosynthesis	0.000140775	2.68	TGGT1_270510-t26_1-p1	562	K	asparaginyl-tRNA synthetase (NOB+tRNA synthase) GN=TGGT1_270510	TGGT1_270510	1	0.000207356	118.06	K01893	2	K(1)PCIVYNYPK	-1.5257	1
map00970 Aminoacyl-tRNA biosynthesis	0.000140775	2.68	TGGT1_270510-t26_1-p1	261	K	asparaginyl-tRNA synthetase (NOB+tRNA synthase) GN=TGGT1_270510	TGGT1_270510	1	0.000515019	123.92	K01893	2	SPAK(1)GQAVELAVR	0.070696	1
map00970 Aminoacyl-tRNA biosynthesis	0.000140775	2.68	TGGT1_270510-t26_1-p1	561	K	asparaginyl-tRNA synthetase (NOB+tRNA synthase) GN=TGGT1_270510	TGGT1_270510	1	0.00585475	79.809	K01893	2	YLTENVYK(1)K	-1.4468	1
map00970 Aminoacyl-tRNA biosynthesis	0.000140775	2.68	TGGT1_280600-t26_1-p1	1103	K	putative histidyl-tRNA synthetase (HisRS) GN=TGGT1_280600	TGGT1_280600	1	2.28575e-14	176.45	K01892	2	EK(1)ATQEVPSLVR	-2.0891	1
map00970 Aminoacyl-tRNA biosynthesis	0.000140775	2.68	TGGT1_288360-t26_1-p1	151	K	tryptophanyl-tRNA synthetase (TrpRS2) GN=TGGT1_288360	TGGT1_288360	1	8.28969e-10	150.24	K01867	2	QK(1)IEENCPFR	-2.0809	1
map00970 Aminoacyl-tRNA biosynthesis	0.000140775	2.68	TGGT1_289300-t26_1-p1	638	K	methionyl-tRNA synthetase GN=TGGT1_289300	TGGT1_289300	1	0.00313247	81.335	K01874	2	ATSLCVK(1)FCEGK	-2.3196	1
map00970 Aminoacyl-tRNA biosynthesis	0.000140775	2.68	TGGT1_292080-t26_1-p1	402	K	leucyl-tRNA synthetase GN=TGGT1_292080	TGGT1_292080	1	7.05968e-11	111.03	K01869	3	EAPVPQHQPLVQLLEAVK(1)AYGAK	0.89042	1
map00970 Aminoacyl-tRNA biosynthesis	0.000140775	2.68	TGGT1_292080-t26_1-p1	1175	K	leucyl-tRNA synthetase GN=TGGT1_292080	TGGT1_292080	1	0.000435058	117.21	K01869	2	NDEGINALDK(1)NAK	0.035806	1
map00970 Aminoacyl-tRNA biosynthesis	0.000140775	2.68	TGGT1_300260-t26_1-p1	67	K	threonyl-tRNA synthetase family protein GN=TGGT1_300260	TGGT1_300260	1	0.000108841	110.58	K01868	2	AEK(1)GTVAALATEEK	0.26862	1
map00970 Aminoacyl-tRNA biosynthesis	0.000140775	2.68	TGGT1_300260-t26_1-p1	284	K	threonyl-tRNA synthetase family protein GN=TGGT1_300260	TGGT1_300260	1	0.0451863	61.067	K01868	2	LEAAAAAVIK(1)EDQAFR	-5.3098	1
map00983 Drug metabolism - other enzymes	0.138253	1.94	TGGT1_230450-t26_1-p1	399	K	bifunctional GMP synthase/glutamine amidotransferase protein GN=TGGT1_230450	TGGT1_230450	1	2.62225e-14	147.14	K01951	3	GPSHTIK(1)THHNVGGLPEK	1.5882	1
map00983 Drug metabolism - other enzymes	0.138253	1.94	TGGT1_233110-t26_1-p1	450	K	IMP dehydrogenasa GN=TGGT1_233110	TGGT1_233110	1	2.64177e-07	102.03	K00088	2	ASALSEASPSAK(1)SEASR	-3.8633	1
map00983 Drug metabolism - other enzymes	0.138253	1.94	TGGT1_233140-t26_1-p1	162	K	putative deoxyuridine 5'-triphosphate nucleotidohydrolase GN=TGGT1_233140	TGGT1_233140	1	0.000320594	47.915	K01520	2	GEGGFGSTTCPAGEPEMK(1)K	-3.708	2
map00983 Drug metabolism - other enzymes	0.138253	1.94	TGGT1_259660-t26_1-p1	16	K	orotate phosphoribosyltransferase GN=TGGT1_259660	TGGT1_259660	1	7.70016e-22	157.67	K13421	2	K(1)VLAGPPGETDEYQGR	-3.3117	1
map03010 Ribosome	3.67495e-07	2.36	TGGT1_204020-t26_1-p1	46	K	ribosomal protein RPL8 GN=TGGT1_204020	TGGT1_204020	1	0.0137776	86.243	K02938	2	GLVK(1)DILHDPGR	-1.2647	1
map03010 Ribosome	3.67495e-07	2.36	TGGT1_205340-t26_1-p1	73	K	ribosomal protein RPS12 GN=TGGT1_205340	TGGT1_205340	1	0.0116873	100.75	K02951	2	K(1)LVQGLCK	-1.9776	1
map03010 Ribosome	3.67495e-07	2.36	TGGT1_207440-t26_1-p1	171	K	ribosomal protein RPS4 GN=TGGT1_207440	TGGT1_207440	1	0.000562112	106.93	K02987	2	EEEASYK(1)LCR	-1.1941	1
map03010 Ribosome	3.67495e-07	2.36	TGGT1_210690-t26_1-p1	237	K	ribosomal protein RPS6 GN=TGGT1_210690	TGGT1_210690	1	0.0530039	53.028	K02991	2	AQAAAAPK(1)PAEVK	-1.1495	1
map03010 Ribosome	3.67495e-07	2.36	TGGT1_210690-t26_1-p1	22	K	ribosomal protein RPS6 GN=TGGT1_210690	TGGT1_210690	1	0.0102917	67.507	K02991	2	TVEVDDEK(1)K	-1.3499	1
map03010 Ribosome	3.67495e-07	2.36	TGGT1_213350-t26_1-p1	13	K	ribosomal protein RPS15 GN=TGGT1_213350	TGGT1_213350	1	5.36513e-32	216.26	K02958	2	ADAGDAAANQPK(1)R	-0.70031	1
map03010 Ribosome	3.67495e-07	2.36	TGGT1_213350-t26_1-p1	77	K	ribosomal protein RPS15 GN=TGGT1_213350	TGGT1_213350	1	0.000632672	95.656	K02958	2	NCAFGEK(1)PEPVNTHLR	-2.0405	2
map03010 Ribosome	3.67495e-07	2.36	TGGT1_218410-t26_1-p1	150	K	ribosomal protein RPP0 GN=TGGT1_218410	TGGT1_218410	1	0.00116114	68.108	K02941	3	IVK(1)GQIEIQNEVHLIK	1.1119	1
map03010 Ribosome	3.67495e-07	2.36	TGGT1_218410-t26_1-p1	24	K	ribosomal protein RPP0 GN=TGGT1_218410	TGGT1_218410	1	0.0152688	67.507	K02941	2	LFALLEK(1)YPR	-2.1472	1
map03010 Ribosome	3.67495e-07	2.36	TGGT1_289750-t26_1-p1	48	K	ribosomal-ubiquitin protein RPL40 GN=TGGT1_289750	TGGT1_289750	1	8.62805e-06	151.22	K02927	2	LIFAGK(1)QLEDGR	1.6023	1
map03010 Ribosome	3.67495e-07	2.36	TGGT1_289750-t26_1-p1	6	K	ribosomal-ubiquitin protein RPL40 GN=TGGT1_289750	TGGT1_289750	1	0.00882477	78.932	K02927	2	MQIFVK(1)TLTGK	0.54265	2
map03010 Ribosome	3.67495e-07	2.36	TGGT1_289750-t26_1-p1	63	K	ribosomal-ubiquitin protein RPL40 GN=TGGT1_289750	TGGT1_289750	1	0.000107663	111.38	K02927	3	TLSDYNIQK(1)ESTLHLVLR	-2.6004	1
map03010 Ribosome	3.67495e-07	2.36	TGGT1_223050-t26_1-p1	160	K	ribosomal protein RPS20 GN=TGGT1_223050	TGGT1_223050	1	9.82393e-10	162.49	K02969	2	EK(1)NLQVAGPVR	-0.81011	1
map03010 Ribosome	3.67495e-07	2.36	TGGT1_223050-t26_1-p1	121	K	ribosomal protein RPS20 GN=TGGT1_223050	TGGT1_223050	1	3.16342e-05	117.21	K02969	2	LMK(1)GGLEGEEQR	-1.8266	2
map03010 Ribosome	3.67495e-07	2.36	TGGT1_227360-t26_1-p1	356	K	ribosomal protein RPL3 GN=TGGT1_227360	TGGT1_227360	1	0.00417007	59.77	K02925	2	ALEPVNLK(1)FIDTSAK	-3.6228	1
map03010 Ribosome	3.67495e-07	2.36	TGGT1_227360-t26_1-p1	363	K	ribosomal protein RPL3 GN=TGGT1_227360	TGGT1_227360	1	1.03524e-05	129.28	K02925	2	FIDTSAK(1)WGHGR	-1.4197	1
map03010 Ribosome	3.67495e-07	2.36	TGGT1_227360-t26_1-p1	66	K	ribosomal protein RPL3 GN=TGGT1_227360	TGGT1_227360	1	7.94912e-14	159.93	K02925	2	ELDKPGSK(1)LHK	0.39572	2
map03010 Ribosome	3.67495e-07	2.36	TGGT1_227360-t26_1-p1	383	K	ribosomal protein RPL3 GN=TGGT1_227360	TGGT1_227360	1	0.0348112	85.813	K02925	2	FYGPLK(1)SR	-1.9665	1
map03010 Ribosome	3.67495e-07	2.36	TGGT1_227600-t26_1-p1	102	K	ribosomal protein RPL34 GN=TGGT1_227600	TGGT1_227600	1	0.00815921	78.178	K02915	2	CVK(1)QVLQVK	-0.45389	1
map03010 Ribosome	3.67495e-07	2.36	TGGT1_227600-t26_1-p1	108	K	ribosomal protein RPL34 GN=TGGT1_227600	TGGT1_227600	1	0.038426	72.492	K02915	2	QVLQVK(1)EK	-1.8639	1
map03010 Ribosome	3.67495e-07	2.36	TGGT1_231080-t26_1-p1	66	K	ribosomal protein RPL38 GN=TGGT1_231080	TGGT1_231080	1	0.000301174	85.813	K02923	2	AQK(1)LEGSLPPSLEK	-3.338	1
map03010 Ribosome	3.67495e-07	2.36	TGGT1_231140-t26_1-p1	123	K	ribosomal protein RPS25 GN=TGGT1_231140	TGGT1_231140	1	0.0175577	103.8	K02975	2	LK(1)VNASLAR	-1.9113	1
map03010 Ribosome	3.67495e-07	2.36	TGGT1_231140-t26_1-p1	97	K	ribosomal protein RPS25 GN=TGGT1_231140	TGGT1_231140	1	0.00579082	76.255	K02975	3	LNHSVLFDK(1)ATYDK	-1.2255	2
map03010 Ribosome	3.67495e-07	2.36	TGGT1_231140-t26_1-p1	62	K	ribosomal protein RPS25 GN=TGGT1_231140	TGGT1_231140	1	3.66925e-09	165.72	K02975	2	TK(1)EQIAAAAAAGSR	-1.4991	1
map03010 Ribosome	3.67495e-07	2.36	TGGT1_232710-t26_1-p1	85	K	ribosomal protein RPS3A GN=TGGT1_232710	TGGT1_232710	1	0.000807946	72.922	K02984	2	IK(1)LCCEDIQGR	-0.1099	1
map03010 Ribosome	3.67495e-07	2.36	TGGT1_232710-t26_1-p1	19	K	ribosomal protein RPS3A GN=TGGT1_232710	TGGT1_232710	1	0.0481124	49.96	K02984	2	K(1)IGDPFLK	0.1224	1
map03010 Ribosome	3.67495e-07	2.36	TGGT1_232710-t26_1-p1	241	K	ribosomal protein RPS3A GN=TGGT1_232710	TGGT1_232710	1	2.17076e-17	136.39	K02984	2	K(1)VQAESGEAQNTLTAETK	-2.9837	1
map03010 Ribosome	3.67495e-07	2.36	TGGT1_239100-t26_1-p1	93	K	ribosomal protein RPS7 GN=TGGT1_239100	TGGT1_239100	1	0.0119103	79.809	K02993	2	K(1)HVVLVAQR	-1.3466	1
map03010 Ribosome	3.67495e-07	2.36	TGGT1_239760-t26_1-p1	36	K	ribosomal protein RPL22 GN=TGGT1_239760	TGGT1_239760	1	0.0015482	62.494	K02891	2	FTVDCQK(1)PVDDNIIEAK	-0.84238	1
map03010 Ribosome	3.67495e-07	2.36	TGGT1_242330-t26_1-p1	51	K	ribosomal protein RPS5 GN=TGGT1_242330	TGGT1_242330	1	0.0211544	44.82	K02989	2	K(1)AMCPIVER	-3.6978	1
map03010 Ribosome	3.67495e-07	2.36	TGGT1_245460-t26_1-p1	146	K	ribosomal protein RPS8 GN=TGGT1_245460	TGGT1_245460	1	1.22918e-09	154.35	K02995	2	HTLCLQNK(1)HR	-0.67434	2
map03010 Ribosome	3.67495e-07	2.36	TGGT1_245460-t26_1-p1	125	K	ribosomal protein RPS8 GN=TGGT1_245460	TGGT1_245460	1	0.00188408	78.932	K02995	2	K(1)AGQEEEGSGK	-2.8685	1
map03010 Ribosome	3.67495e-07	2.36	TGGT1_245460-t26_1-p1	123	K	ribosomal protein RPS8 GN=TGGT1_245460	TGGT1_245460	1	0.0394804	50.834	K02995	2	SFYGLDLGK(1)K	0.64805	1
map03010 Ribosome	3.67495e-07	2.36	TGGT1_245460-t26_1-p1	138	K	ribosomal protein RPS8 GN=TGGT1_245460	TGGT1_245460	1	0.000338199	110.88	K02995	2	VSK(1)HTLCLQNK	-1.3315	2
map03010 Ribosome	3.67495e-07	2.36	TGGT1_251950-t26_1-p1	315	K	ribosomal protein l7/l12 c-terminal domain-containing protein GN=TGGT1_251950	TGGT1_251950	1	0.000288335	99.855	K02935	2	AITALGLK(1)ESK	-1.3097	1
map03010 Ribosome	3.67495e-07	2.36	TGGT1_251950-t26_1-p1	330	K	ribosomal protein l7/l12 c-terminal domain-containing protein GN=TGGT1_251950	TGGT1_251950	1	0.0620807	64.266	K02935	2	K(1)AVPAAEAEALK	-0.76817	1
map03010 Ribosome	3.67495e-07	2.36	TGGT1_251950-t26_1-p1	154	K	ribosomal protein l7/l12 c-terminal domain-containing protein GN=TGGT1_251950	TGGT1_251950	1	0.00255599	53.363	K02935	2	LK(1)DPPEAGEDAGATAK	-3.8565	1
map03010 Ribosome	3.67495e-07	2.36	TGGT1_261570-t26_1-p1	216	K	ribosomal protein RPL7A GN=TGGT1_261570	TGGT1_261570	1	1.11797e-39	244.44	K02936	2	K(1)EDQAELEAQCK	-2.2319	1
map03010 Ribosome	3.67495e-07	2.36	TGGT1_261570-t26_1-p1	227	K	ribosomal protein RPL7A GN=TGGT1_261570	TGGT1_261570	0.999998	0.0147399	58.338	K02936	2	KEDQAELEAQCK(1)IYR	-2.5924	1
map03010 Ribosome	3.67495e-07	2.36	TGGT1_261570-t26_1-p1	29	K	ribosomal protein RPL7A GN=TGGT1_261570	TGGT1_261570	1	0.0409669	62.271	K02936	2	LPAAPLAGK(1)SGK	0.26408	1
map03010 Ribosome	3.67495e-07	2.36	TGGT1_262690-t26_1-p1	125	K	ribosomal protein RPL27 GN=TGGT1_262690	TGGT1_262690	1	0.035668	58.916	K02901	2	FTNPVNEK(1)VGK	-1.149	1
map03010 Ribosome	3.67495e-07	2.36	TGGT1_262690-t26_1-p1	131	K	ribosomal protein RPL27 GN=TGGT1_262690	TGGT1_262690	1	0.00718569	93.467	K02901	2	VSK(1)DLLFLR	-2.3843	1
map03010 Ribosome	3.67495e-07	2.36	TGGT1_263050-t26_1-p1	350	K	ribosomal protein RPL13 GN=TGGT1_263050	TGGT1_263050	1	0.0432039	49.16	K02873	2	LAAEK(1)EANQK	-1.6035	1
map03010 Ribosome	3.67495e-07	2.36	TGGT1_263050-t26_1-p1	294	K	ribosomal protein RPL13 GN=TGGT1_263050	TGGT1_263050	1	0.0548266	40.502	K02873	2	SQIQNVK(1)HVK	-1.0276	1
map03010 Ribosome	3.67495e-07	2.36	TGGT1_263700-t26_1-p1	8	K	ribosomal protein RPS14 GN=TGGT1_263700	TGGT1_263700	1	2.94504e-21	158.27	K02955	2	SAK(1)AATGEEGEAQGSGLGPATR	-3.0519	1
map03010 Ribosome	3.67495e-07	2.36	TGGT1_266060-t26_1-p1	8	K	ribosomal protein RPSA GN=TGGT1_266060	TGGT1_266060	1	7.34703e-09	125.17	K02998	2	QAK(1)LSLQEDSIAK	-1.3718	1
map03010 Ribosome	3.67495e-07	2.36	TGGT1_266070-t26_1-p1	11	K	ribosomal protein RPL31 GN=TGGT1_266070	TGGT1_266070	1	0.0178404	68.49	K02910	2	AQNK(1)SLQPVCR	-2.4096	1
map03010 Ribosome	3.67495e-07	2.36	TGGT1_288720-t26_1-p1	101	K	ribosomal protein RPL10 GN=TGGT1_288720	TGGT1_288720	1	0.000278116	94.791	K02866	2	INK(1)MLSCAGADR	-2.0822	2
map03010 Ribosome	3.67495e-07	2.36	TGGT1_288720-t26_1-p1	82	K	ribosomal protein RPL10 GN=TGGT1_288720	TGGT1_288720	1	0.0138372	59.645	K02866	2	NCGK(1)DNFHLR	-1.1211	1
map03010 Ribosome	3.67495e-07	2.36	TGGT1_289530-t26_1-p1	152	K	ribosomal protein RPL19 GN=TGGT1_289530	TGGT1_289530	1	4.79615e-05	101.82	K02885	2	EK(1)ALQEQLEAR	-1.0371	1
map03010 Ribosome	3.67495e-07	2.36	TGGT1_292130-t26_1-p1	108	K	ribosomal protein RPL13A GN=TGGT1_292130	TGGT1_292130	1	0.0510052	47.334	K02872	2	LASVVAK(1)ELLK	-0.60233	1
map03010 Ribosome	3.67495e-07	2.36	TGGT1_299050-t26_1-p1	165	K	ribosomal protein RPL17 GN=TGGT1_299050	TGGT1_299050	1	0.000223275	69.641	K02880	2	EQEQAVEK(1)PSVEGVK	-2.7162	1
map03010 Ribosome	3.67495e-07	2.36	TGGT1_299050-t26_1-p1	68	K	ribosomal protein RPL17 GN=TGGT1_299050	TGGT1_299050	1	0.0359174	85.813	K02880	2	K(1)FTGCIGR	-2.526	1
map03010 Ribosome	3.67495e-07	2.36	TGGT1_309120-t26_1-p1	324	K	ribosomal protein RPL4 GN=TGGT1_309120	TGGT1_309120	1	0.000340579	93.467	K02930	2	NLLK(1)NHAVLCR	-0.65859	1
map03010 Ribosome	3.67495e-07	2.36	TGGT1_309810-t26_1-p1	66	K	ribosomal protein RPP2 GN=TGGT1_309810	TGGT1_309810	1	0.000777622	52.195	K02943	3	LQK(1)VPSGGVAAAAAPAAGAADAGAGAAAK	-0.28766	1
map03010 Ribosome	3.67495e-07	2.36	TGGT1_309810-t26_1-p1	92	K	ribosomal protein RPP2 GN=TGGT1_309810	TGGT1_309810	1	0.00362287	50.131	K02943	2	VPSGGVAAAAAPAAGAADAGAGAAAK(1)K	-3.755	1
map03010 Ribosome	3.67495e-07	2.36	TGGT1_309820-t26_1-p1	65	K	ribosomal protein RPL11 GN=TGGT1_309820	TGGT1_309820	1	0.0447058	67.548	K02868	2	NEK(1)IACYVTVR	-1.3453	1
map03010 Ribosome	3.67495e-07	2.36	TGGT1_310490-t26_1-p1	124	K	ribosomal protein RPL27A GN=TGGT1_310490	TGGT1_310490	1	0.00455501	96.666	K02900	2	IPVIVK(1)AR	-2.9714	1
map03010 Ribosome	3.67495e-07	2.36	TGGT1_312090-t26_1-p1	112	K	ribosomal protein RPL23 GN=TGGT1_312090	TGGT1_312090	1	0.00527486	57.042	K02894	2	GEMK(1)GSAVTGPVGK	-0.81218	1
map03010 Ribosome	3.67495e-07	2.36	TGGT1_320050-t26_1-p1	278	K	ribosomal protein RPL5 GN=TGGT1_320050	TGGT1_320050	1	0.0219872	69.905	K02932	2	TAK(1)GQYVR	-2.1131	1
map03013 RNA transport	0.000739208	1.99	TGGT1_201680-t26_1-p1	558	K	putative eukaryotic initiation factor-3 subunit 10 GN=TGGT1_201680	TGGT1_201680	1	4.56139e-09	124.46	K03254	2	HQLCNLAK(1)QIDK	-0.92147	2
map03013 RNA transport	0.000739208	1.99	TGGT1_201680-t26_1-p1	64	K	putative eukaryotic initiation factor-3 subunit 10 GN=TGGT1_201680	TGGT1_201680	1	0.00275487	62.271	K03254	2	HVQLCVDENK(1)LR	-0.73768	1
map03013 RNA transport	0.000739208	1.99	TGGT1_201680-t26_1-p1	860	K	putative eukaryotic initiation factor-3 subunit 10 GN=TGGT1_201680	TGGT1_201680	1	0.0432543	74.269	K03254	2	K(1)YLEQLEK	-0.41978	1
map03013 RNA transport	0.000739208	1.99	TGGT1_214270-t26_1-p1	386	K	putative translation initiation factor IF-2 GN=TGGT1_214270	TGGT1_214270	0.999996	0.012832	90.689	K03243	2	LKEEGK(1)LLSSK	-4.3276	1
map03013 RNA transport	0.000739208	1.99	TGGT1_216260-t26_1-p1	49	K	putative eukaryotic initiation factor-2B, gamma subunit GN=TGGT1_216260	TGGT1_216260	1	0.00291454	59.645	K03241	2	LSSLTGTPK(1)EK	-0.54991	1
map03013 RNA transport	0.000739208	1.99	TGGT1_223930-t26_1-p1	237	K	RNA recognition motif-containing protein GN=TGGT1_223930	TGGT1_223930	1	0.0356953	58.916	K12876	2	TINK(1)NVER	-1.4381	1
map03013 RNA transport	0.000739208	1.99	TGGT1_224850-t26_1-p1	374	K	putative polyadenylate binding protein GN=TGGT1_224850	TGGT1_224850	1	0.00548295	57.888	K13126	2	AK(1)FEQMNQDR	-1.9293	2
map03013 RNA transport	0.000739208	1.99	TGGT1_224850-t26_1-p1	259	K	putative polyadenylate binding protein GN=TGGT1_224850	TGGT1_224850	1	2.63469e-09	161.23	K13126	2	DNLAEAK(1)YTNVYIK	-0.63272	1
map03013 RNA transport	0.000739208	1.99	TGGT1_228190-t26_1-p1	272	K	putative eukaryotic initiation factor-3, subunit 5 GN=TGGT1_228190	TGGT1_228190	1	8.10122e-15	192.14	K03249	2	LSDQLNK(1)CGAYVR	-1.0469	1
map03013 RNA transport	0.000739208	1.99	TGGT1_248340-t26_1-p1	51	K	GTP-binding nuclear protein ran/tc4 GN=TGGT1_248340	TGGT1_248340	1	0.00210597	119.07	K07936	2	HLTGEFEK(1)K	-1.1689	1
map03013 RNA transport	0.000739208	1.99	TGGT1_248340-t26_1-p1	52	K	GTP-binding nuclear protein ran/tc4 GN=TGGT1_248340	TGGT1_248340	1	0.00230005	79.889	K07936	3	K(1)YIPTLGVEVHPLK	0.085314	1
map03013 RNA transport	0.000739208	1.99	TGGT1_249530-t26_1-p1	403	K	putative exportin 1 GN=TGGT1_249530	TGGT1_249530	1	0.00343808	79.889	K14290	2	LLNEVHEVVK(1)R	-0.064139	1
map03013 RNA transport	0.000739208	1.99	TGGT1_250770-t26_1-p1	199	K	putative eukaryotic initiation factor-4A GN=TGGT1_250770	TGGT1_250770	1	0.0540944	60.547	K03257	2	GFK(1)SQIYDVFK	-2.8273	1
map03013 RNA transport	0.000739208	1.99	TGGT1_250770-t26_1-p1	243	K	putative eukaryotic initiation factor-4A GN=TGGT1_250770	TGGT1_250770	1	2.06882e-09	162.23	K03257	2	ILVK(1)NDELTLEGIR	-1.3876	1
map03013 RNA transport	0.000739208	1.99	TGGT1_250770-t26_1-p1	290	K	putative eukaryotic initiation factor-4A GN=TGGT1_250770	TGGT1_250770	1	0.0586248	46.447	K03257	2	K(1)VDFLTSK	-1.5036	1
map03013 RNA transport	0.000739208	1.99	TGGT1_250770-t26_1-p1	261	K	putative eukaryotic initiation factor-4A GN=TGGT1_250770	TGGT1_250770	1	0.00282938	66.664	K03257	2	QFYVAVEK(1)EDWK	1.3249	1
map03013 RNA transport	0.000739208	1.99	TGGT1_251500-t26_1-p1	246	K	putative eukaryotic initiation factor-3, subunit 3 GN=TGGT1_251500	TGGT1_251500	1	0.00847652	75.243	K03247	2	AK(1)ASYPLR	-3.1157	1
map03013 RNA transport	0.000739208	1.99	TGGT1_251500-t26_1-p1	582	K	putative eukaryotic initiation factor-3, subunit 3 GN=TGGT1_251500	TGGT1_251500	1	2.13309e-06	74.62	K03247	2	K(1)QTPAGLSAAVAAAAADAK	-0.60397	1
map03013 RNA transport	0.000739208	1.99	TGGT1_262720-t26_1-p1	56	K	putative eukaryotic initiation factor-1A GN=TGGT1_262720	TGGT1_262720	1	0.0228635	51.872	K03236	2	LEAYCFDGVK(1)R	-2.941	1
map03013 RNA transport	0.000739208	1.99	TGGT1_267420-t26_1-p1	72	K	putative mago nashi family protein 2 GN=TGGT1_267420	TGGT1_267420	1	4.62133e-16	162.52	K12877	4	GK(1)FGHEFLEFEFRPEGR	1.4066	2
map03013 RNA transport	0.000739208	1.99	TGGT1_267420-t26_1-p1	97	K	putative mago nashi family protein 2 GN=TGGT1_267420	TGGT1_267420	1	1.61843e-06	110.58	K12877	2	YANNSNYK(1)NDTMIR	-5.0267	1
map03013 RNA transport	0.000739208	1.99	TGGT1_269180-t26_1-p1	1448	K	MIF4G domain-containing protein GN=TGGT1_269180	TGGT1_269180	1	0.00456446	109.88	K03260	2	K(1)VVVEQEEEK	-2.3125	1
map03013 RNA transport	0.000739208	1.99	TGGT1_273520-t26_1-p1	443	K	PCI domain-containing protein GN=TGGT1_273520	TGGT1_273520	1	0.0177426	58.889	K03250	2	IHK(1)CINVDMIAK	-2.494	1
map03013 RNA transport	0.000739208	1.99	TGGT1_286420A-t26_1-p1	5	K	putative elongation factor 1-alpha (EF-1-ALPHA) GN=TGGT1_286420A	TGGT1_286420A	1	7.71362e-08	129.53	K03231	3	EK(1)THINLVVIGHVDSGK	-1.3632	2
map03013 RNA transport	0.000739208	1.99	TGGT1_286420A-t26_1-p1	20	K	putative elongation factor 1-alpha (EF-1-ALPHA) GN=TGGT1_286420A	TGGT1_286420A	1	6.34982e-06	62.95	K03231	3	THINLVVIGHVDSGK(1)STTTGHLIYK	-3.3519	1
map03013 RNA transport	0.000739208	1.99	TGGT1_286420A-t26_1-p1	44	K	putative elongation factor 1-alpha (EF-1-ALPHA) GN=TGGT1_286420A	TGGT1_286420A	1	0.000400312	97.277	K03231	2	FEK(1)ESSEMGK	0.88799	2
map03013 RNA transport	0.000739208	1.99	TGGT1_286420A-t26_1-p1	212	K	putative elongation factor 1-alpha (EF-1-ALPHA) GN=TGGT1_286420A	TGGT1_286420A	1	0.00180592	88.42	K03231	2	GK(1)TLVEALDTMEAPK	-0.52781	1
map03013 RNA transport	0.000739208	1.99	TGGT1_286420A-t26_1-p1	225	K	putative elongation factor 1-alpha (EF-1-ALPHA) GN=TGGT1_286420A	TGGT1_286420A	1	1.90813e-29	219.93	K03231	2	TLVEALDTMEAPK(1)RPSDK	-4.3598	8
map03013 RNA transport	0.000739208	1.99	TGGT1_286420A-t26_1-p1	316	K	putative elongation factor 1-alpha (EF-1-ALPHA) GN=TGGT1_286420A	TGGT1_286420A	1	1.55764e-09	187.33	K03231	2	GYVASDSK(1)NDPAK	-1.8964	1
map03013 RNA transport	0.000739208	1.99	TGGT1_286420A-t26_1-p1	321	K	putative elongation factor 1-alpha (EF-1-ALPHA) GN=TGGT1_286420A	TGGT1_286420A	1	5.97157e-12	111.27	K03231	3	NDPAK(1)GCATFLAQVIVLNHPGEIK	0.858	1
map03013 RNA transport	0.000739208	1.99	TGGT1_286420A-t26_1-p1	241	K	putative elongation factor 1-alpha (EF-1-ALPHA) GN=TGGT1_286420A	TGGT1_286420A	1	0.0178651	61.23	K03231	3	LPLQDVYK(1)IGGIGTVPVGR	-1.1947	1
map03013 RNA transport	0.000739208	1.99	TGGT1_286420A-t26_1-p1	371	K	putative elongation factor 1-alpha (EF-1-ALPHA) GN=TGGT1_286420A	TGGT1_286420A	1	3.0975e-06	117.3	K03231	2	SGK(1)TLEEAPK	-1.5008	1
map03013 RNA transport	0.000739208	1.99	TGGT1_286420A-t26_1-p1	378	K	putative elongation factor 1-alpha (EF-1-ALPHA) GN=TGGT1_286420A	TGGT1_286420A	1	0.000581898	120.33	K03231	2	TLEEAPK(1)CIK	-1.1824	1
map03013 RNA transport	0.000739208	1.99	TGGT1_286420A-t26_1-p1	210	K	putative elongation factor 1-alpha (EF-1-ALPHA) GN=TGGT1_286420A	TGGT1_286420A	1	0.0174847	67.507	K03231	2	STNMSWYK(1)GK	-0.050163	1
map03013 RNA transport	0.000739208	1.99	TGGT1_294620-t26_1-p1	874	K	putative eukaryotic initiation factor-3, subunit 8 GN=TGGT1_294620	TGGT1_294620	1	0.0135147	94.804	K03252	2	NPK(1)FALSHDR	-2.4883	1
map03013 RNA transport	0.000739208	1.99	TGGT1_294670-t26_1-p1	69	K	translation initiation factor 3 subunit GN=TGGT1_294670	TGGT1_294670	1	0.0544475	62.88	K03248	2	INK(1)DVYAR	-0.81496	1
map03013 RNA transport	0.000739208	1.99	TGGT1_294670-t26_1-p1	171	K	translation initiation factor 3 subunit GN=TGGT1_294670	TGGT1_294670	1	0.0141427	86.205	K03248	2	SAGAGK(1)YIPR	-2.3804	1
map03013 RNA transport	0.000739208	1.99	TGGT1_294800B-t26_1-p1	278	K	putative elongation factor 1-alpha (EF-1-ALPHA) GN=TGGT1_294800B	TGGT1_294800B	1	1.47191e-14	173.07	K03231	2	DMK(1)QTVAVGVIK	-1.7077	3
map03013 RNA transport	0.000739208	1.99	TGGT1_294800B-t26_1-p1	287	K	putative elongation factor 1-alpha (EF-1-ALPHA) GN=TGGT1_294800B	TGGT1_294800B	1	0.00905031	93.162	K03231	2	QTVAVGVIK(1)SVEK	-0.40052	1
map03013 RNA transport	0.000739208	1.99	TGGT1_294800B-t26_1-p1	299	K	putative elongation factor 1-alpha (EF-1-ALPHA) GN=TGGT1_294800B	TGGT1_294800B	1	0.0212859	69.915	K03231	2	EPGAGSK(1)VTK	-1.639	1
map03013 RNA transport	0.000739208	1.99	TGGT1_311160-t26_1-p1	153	K	PWI domain-containing protein GN=TGGT1_311160	TGGT1_311160	1	0.00115894	110.52	K13171	2	EEAAK(1)INEELIR	-3.9642	1
map03013 RNA transport	0.000739208	1.99	TGGT1_313230-t26_1-p1	214	K	eukaryotic initiation factor-2, alpha subunit GN=TGGT1_313230	TGGT1_313230	1	0.0378989	45.183	K03237	2	VDVWCFGK(1)QGIDAVK	-1.5259	1
map03013 RNA transport	0.000739208	1.99	TGGT1_315150-t26_1-p1	44	K	putative eukaryotic initiation factor-4E GN=TGGT1_315150	TGGT1_315150	1	0.00719659	52.837	K03259	2	K(1)EILAEDALEEK	-0.76929	1
map03013 RNA transport	0.000739208	1.99	TGGT1_315150-t26_1-p1	372	K	putative eukaryotic initiation factor-4E GN=TGGT1_315150	TGGT1_315150	1	0.00739227	65.879	K03259	2	PGIFSLLK(1)ASGEK	-3.7271	1
map03013 RNA transport	0.000739208	1.99	TGGT1_317720-t26_1-p1	125	K	putative eukaryotic translation initiation factor 3 subunit 7 GN=TGGT1_317720	TGGT1_317720	1	0.00256428	68.548	K03251	2	APVK(1)QSTAAFNEK	-1.2812	1
map03013 RNA transport	0.000739208	1.99	TGGT1_317720-t26_1-p1	119	K	putative eukaryotic translation initiation factor 3 subunit 7 GN=TGGT1_317720	TGGT1_317720	1	0.00578472	65.313	K03251	2	GGGGGWLHK(1)R	-1.1349	1
map03040 Spliceosome	0.000368217	1.87	TGGT1_203220-t26_1-p1	556	K	DEAD/DEAH box helicase domain-containing protein GN=TGGT1_203220	TGGT1_203220	1	0.018908	58.889	K12835	2	K(1)VTATQDLTQK	-1.6451	1
map03040 Spliceosome	0.000368217	1.87	TGGT1_203220-t26_1-p1	926	K	DEAD/DEAH box helicase domain-containing protein GN=TGGT1_203220	TGGT1_203220	1	0.020101	78.178	K12835	2	PGLLNLNK(1)R	-2.7966	1
map03040 Spliceosome	0.000368217	1.87	TGGT1_205010-t26_1-p1	164	K	putative U2 small nuclear ribonucleoprotein family protein GN=TGGT1_205010	TGGT1_205010	1	2.94425e-08	163.43	K12828	2	K(1)LQEDAELQR	-2.2881	1
map03040 Spliceosome	0.000368217	1.87	TGGT1_218420-t26_1-p1	241	K	WD domain, G-beta repeat-containing protein GN=TGGT1_218420	TGGT1_218420	1	0.0160731	70.67	K12862	2	LK(1)NLPAALR	-1.7617	1
map03040 Spliceosome	0.000368217	1.87	TGGT1_219790B-t26_1-p1	244	K	pre-mRNA processing factor PRP3 GN=TGGT1_219790B	TGGT1_219790B	1	0.0467589	41.796	K12843	2	K(1)ALEFVEAGR	-0.82168	1
map03040 Spliceosome	0.000368217	1.87	TGGT1_221660-t26_1-p1	326	K	DEAD/DEAH box helicase domain-containing protein GN=TGGT1_221660	TGGT1_221660	0.99503	0.000726714	47.965	K12811	3	FK(0.995)ALQQLK(0.005)PTSGSPPSLLAPQASTSDSR	0.77288	1
map03040 Spliceosome	0.000368217	1.87	TGGT1_221660-t26_1-p1	1413	K	DEAD/DEAH box helicase domain-containing protein GN=TGGT1_221660	TGGT1_221660	1	0.00269027	100.75	K12811	2	K(1)GGGGFGGR	-2.4791	1
map03040 Spliceosome	0.000368217	1.87	TGGT1_221660-t26_1-p1	494	K	DEAD/DEAH box helicase domain-containing protein GN=TGGT1_221660	TGGT1_221660	1	0.0457634	40.861	K12811	2	TVK(1)AGGEAVAPGGR	-1.7302	1
map03040 Spliceosome	0.000368217	1.87	TGGT1_223930-t26_1-p1	237	K	RNA recognition motif-containing protein GN=TGGT1_223930	TGGT1_223930	1	0.0356953	58.916	K12876	2	TINK(1)NVER	-1.4381	1
map03040 Spliceosome	0.000368217	1.87	TGGT1_231970-t26_1-p1	166	K	pre-mRNA processing splicing factor PRP8 GN=TGGT1_231970	TGGT1_231970	1	0.0254601	65.404	K12856	2	SPFYGK(1)DVR	0.045353	1
map03040 Spliceosome	0.000368217	1.87	TGGT1_233190-t26_1-p1	288	K	SKIP/SNW domain-containing protein GN=TGGT1_233190	TGGT1_233190	1	0.000331127	115.41	K06063	2	K(1)LTQQDQAEWK	-1.308	1
map03040 Spliceosome	0.000368217	1.87	TGGT1_233520-t26_1-p1	7	K	ATP-dependent RNA helicase GN=TGGT1_233520	TGGT1_233520	1	0.00297971	88.734	K12820	2	MDGPAPK(1)LDLGSK	4.7753	1
map03040 Spliceosome	0.000368217	1.87	TGGT1_236910-t26_1-p1	244	K	putative U2 snRNP auxiliary factor GN=TGGT1_236910	TGGT1_236910	1	0.00210689	63.397	K12836	2	AMIAK(1)WNEER	-0.65353	1
map03040 Spliceosome	0.000368217	1.87	TGGT1_246500-t26_1-p1	548	K	surp module domain-containing protein GN=TGGT1_246500	TGGT1_246500	1	0.00992833	57.003	K12825	2	K(1)APSPPVAPAPPAK	-1.434	1
map03040 Spliceosome	0.000368217	1.87	TGGT1_263650-t26_1-p1	273	K	putative pre-mRNA-processing protein 8 GN=TGGT1_263650	TGGT1_263650	1	0.00868151	67.881	K12813	2	TTLELAK(1)TVVR	1.1962	1
map03040 Spliceosome	0.000368217	1.87	TGGT1_267420-t26_1-p1	72	K	putative mago nashi family protein 2 GN=TGGT1_267420	TGGT1_267420	1	4.62133e-16	162.52	K12877	4	GK(1)FGHEFLEFEFRPEGR	1.4066	2
map03040 Spliceosome	0.000368217	1.87	TGGT1_267420-t26_1-p1	97	K	putative mago nashi family protein 2 GN=TGGT1_267420	TGGT1_267420	1	1.61843e-06	110.58	K12877	2	YANNSNYK(1)NDTMIR	-5.0267	1
map03040 Spliceosome	0.000368217	1.87	TGGT1_270740-t26_1-p1	28	K	Cwf15/Cwc15 cell cycle control protein GN=TGGT1_270740	TGGT1_270740	1	0.0166421	49.16	K12863	2	LVATQK(1)VSAK	-2.2708	1
map03040 Spliceosome	0.000368217	1.87	TGGT1_270770-t26_1-p1	617	K	PWI domain-containing protein GN=TGGT1_270770	TGGT1_270770	1	0.000168684	113.34	K12822	2	TELK(1)TSAAQTPSQELR	-4.4304	1
map03040 Spliceosome	0.000368217	1.87	TGGT1_273760-t26_1-p1	138	K	heat shock protein HSP70 GN=TGGT1_273760	TGGT1_273760	1	0.00425818	73.655	K03283	2	EIAEAYLGK(1)EVK	-1.6857	1
map03040 Spliceosome	0.000368217	1.87	TGGT1_273760-t26_1-p1	253	K	heat shock protein HSP70 GN=TGGT1_273760	TGGT1_273760	1	0.0187649	72.038	K03283	2	GK(1)DISTNSR	-2.3249	1
map03040 Spliceosome	0.000368217	1.87	TGGT1_273760-t26_1-p1	77	K	heat shock protein HSP70 GN=TGGT1_273760	TGGT1_273760	1	0.000153937	106.11	K03283	2	K(1)FDDPSVQSDMK	-1.4864	2
map03040 Spliceosome	0.000368217	1.87	TGGT1_273760-t26_1-p1	247	K	heat shock protein HSP70 GN=TGGT1_273760	TGGT1_273760	1	0.0119668	72.365	K03283	2	LVDFCVQDFK(1)R	-4.5044	1
map03040 Spliceosome	0.000368217	1.87	TGGT1_273760-t26_1-p1	56	K	heat shock protein HSP70 GN=TGGT1_273760	TGGT1_273760	1	0.0153435	61.48	K03283	2	LVGDAAK(1)NQVAR	-1.9985	1
map03040 Spliceosome	0.000368217	1.87	TGGT1_273760-t26_1-p1	526	K	heat shock protein HSP70 GN=TGGT1_273760	TGGT1_273760	1	0.00714399	72.042	K03283	2	MVQEAEK(1)YK	0.72838	2
map03040 Spliceosome	0.000368217	1.87	TGGT1_273760-t26_1-p1	321	K	heat shock protein HSP70 GN=TGGT1_273760	TGGT1_273760	1	0.0280406	65.933	K03283	2	NSLLPVEK(1)VLK	-1.077	1
map03040 Spliceosome	0.000368217	1.87	TGGT1_273760-t26_1-p1	599	K	heat shock protein HSP70 GN=TGGT1_273760	TGGT1_273760	1	2.92155e-06	135.21	K03283	2	QK(1)EVESVCTPIITK	-2.0715	1
map03040 Spliceosome	0.000368217	1.87	TGGT1_273760-t26_1-p1	559	K	heat shock protein HSP70 GN=TGGT1_273760	TGGT1_273760	1	0.0272655	74.486	K03283	2	QTLDDEK(1)LK	-1.5161	1
map03040 Spliceosome	0.000368217	1.87	TGGT1_273760-t26_1-p1	112	K	heat shock protein HSP70 GN=TGGT1_273760	TGGT1_273760	0.999999	2.08249e-06	82.822	K03283	3	VIAGPGDKPLIEVTYQGEK(1)K	0.57193	2
map03040 Spliceosome	0.000368217	1.87	TGGT1_275310-t26_1-p1	321	K	Putative zinc finger protein(predict) GN=TGGT1_275310	TGGT1_275310	1	0.0192462	62.969	K12848	2	K(1)VAPPVEHR	-1.1787	1
map03040 Spliceosome	0.000368217	1.87	TGGT1_275750-t26_1-p1	9	K	putative small nuclear ribonucleoprotein E GN=TGGT1_275750	TGGT1_275750	1	0.0114766	43.734	K11097	2	SGGVMSNK(1)K	-1.4295	1
map03040 Spliceosome	0.000368217	1.87	TGGT1_285230-t26_1-p1	124	K	PRP38 family protein GN=TGGT1_285230	TGGT1_285230	1	1.12263e-05	135.63	K12850	2	SFAQQLGILQK(1)R	-0.024598	1
map03040 Spliceosome	0.000368217	1.87	TGGT1_285230-t26_1-p1	113	K	PRP38 family protein GN=TGGT1_285230	TGGT1_285230	1	0.00411967	105.94	K12850	2	YK(1)SFAQQLGILQK	-3.4861	1
map03040 Spliceosome	0.000368217	1.87	TGGT1_291950-t26_1-p1	31	K	RNA recognition motif-containing protein GN=TGGT1_291950	TGGT1_291950	1	0.000929908	108.2	K12837	2	ATALEGENASK(1)ALK	-1.1464	1
map03040 Spliceosome	0.000368217	1.87	TGGT1_291950-t26_1-p1	566	K	RNA recognition motif-containing protein GN=TGGT1_291950	TGGT1_291950	1	3.16669e-10	126.32	K12837	2	IIQEAGGSTAVPVK(1)TR	-1.6654	1
map03040 Spliceosome	0.000368217	1.87	TGGT1_298020-t26_1-p1	475	K	DEAD-family helicase GN=TGGT1_298020	TGGT1_298020	1	0.00324211	64.906	K12858	2	K(1)NFLMQQEIEK	-0.18808	2
map03040 Spliceosome	0.000368217	1.87	TGGT1_304760-t26_1-p1	519	K	RNA recognition motif-containing protein GN=TGGT1_304760	TGGT1_304760	1	0.00019773	85.813	K12890	2	EK(1)VLAPAAYPAVLPLR	1.3024	1
map03040 Spliceosome	0.000368217	1.87	TGGT1_304760-t26_1-p1	1229	K	RNA recognition motif-containing protein GN=TGGT1_304760	TGGT1_304760	1	0.00071309	48.945	K12890	3	GDSAVAK(1)GYSHLHPQGPPCFPAGTGR	-2.0296	1
map03040 Spliceosome	0.000368217	1.87	TGGT1_308920-t26_1-p1	109	K	splicing factor U2AF protein GN=TGGT1_308920	TGGT1_308920	1	0.000169722	104.04	K12837	2	GASSFSSTPSGWK(1)SEK	-0.89604	1
map03040 Spliceosome	0.000368217	1.87	TGGT1_309800-t26_1-p1	275	K	RNA recognition motif-containing protein GN=TGGT1_309800	TGGT1_309800	1	0.00125985	72.846	K11091	2	K(1)AEGALPTPQPAK	-3.1006	1
map03040 Spliceosome	0.000368217	1.87	TGGT1_310820-t26_1-p1	63	K	putative SLU7 splicing factor GN=TGGT1_310820	TGGT1_310820	0.783726	0.00166818	51.531	K12819	3	APWYLNQQK(0.216)PGLK(0.784)HQR	-2.1749	1
map03040 Spliceosome	0.000368217	1.87	TGGT1_310860-t26_1-p1	320	K	U5 snRNP-specific protein GN=TGGT1_310860	TGGT1_310860	1	2.63469e-09	151.52	K12857	2	EK(1)GVGAGTSPLLYR	-2.7424	1
map03040 Spliceosome	0.000368217	1.87	TGGT1_314740-t26_1-p1	603	K	PSP protein GN=TGGT1_314740	TGGT1_314740	1	1.05175e-05	57.71	K12829	3	HTYK(1)IPSTLPGNAGTATPSGHLTPR	-0.060553	1
map03040 Spliceosome	0.000368217	1.87	TGGT1_314790-t26_1-p1	7	K	putative small nuclear ribonucleoprotein G GN=TGGT1_314790	TGGT1_314790	1	0.00872138	65.879	K11099	2	PGVMGK(1)AGPAADLR	-3.1734	2
map03040 Spliceosome	0.000368217	1.87	TGGT1_318140-t26_1-p1	749	K	SART-1 family protein GN=TGGT1_318140	TGGT1_318140	1	0.000407073	88.734	K11984	2	YLQSK(1)NHYSLDK	-1.2162	1
map03040 Spliceosome	0.000368217	1.87	TGGT1_321560-t26_1-p1	725	K	zinc knuckle domain-containing protein GN=TGGT1_321560	TGGT1_321560	1	0.00404333	70.195	K12841	2	AGK(1)YHDIIASNK	-3.2597	1
map03040 Spliceosome	0.000368217	1.87	TGGT1_321560-t26_1-p1	734	K	zinc knuckle domain-containing protein GN=TGGT1_321560	TGGT1_321560	1	0.000325005	110.52	K12841	2	YHDIIASNK(1)AAAR	-1.0714	1
map03060 Protein export	0.44704	1.46	TGGT1_269980-t26_1-p1	109	K	putative preprotein translocase Sec61 GN=TGGT1_269980	TGGT1_269980	1	0.0176169	52.837	K10956	2	IIQVDQSLK(1)EDR	-2.0032	1
map03060 Protein export	0.44704	1.46	TGGT1_311720-t26_1-p1	222	K	chaperonin protein BiP GN=TGGT1_311720	TGGT1_311720	1	1.22207e-06	113.48	K09490	2	IINEPTAAAIAYGLDK(1)K	0.40182	1
map03060 Protein export	0.44704	1.46	TGGT1_311720-t26_1-p1	334	K	chaperonin protein BiP GN=TGGT1_311720	TGGT1_311720	1	0.00339001	82.437	K09490	2	AK(1)FEELNSDLFQK	-1.1138	1
map03060 Protein export	0.44704	1.46	TGGT1_311720-t26_1-p1	122	K	chaperonin protein BiP GN=TGGT1_311720	TGGT1_311720	1	0.0611477	51.531	K09490	2	DK(1)DLLPYEIINK	-3.3733	1
map03060 Protein export	0.44704	1.46	TGGT1_311720-t26_1-p1	592	K	chaperonin protein BiP GN=TGGT1_311720	TGGT1_311720	0.999996	0.0327013	67.548	K09490	2	LADK(1)IEEDDKK	-1.811	1
map03060 Protein export	0.44704	1.46	TGGT1_311720-t26_1-p1	628	K	chaperonin protein BiP GN=TGGT1_311720	TGGT1_311720	1	0.000419949	83.061	K09490	2	LK(1)DVEAVCNPIISK	-1.3763	2
map03060 Protein export	0.44704	1.46	TGGT1_311720-t26_1-p1	276	K	chaperonin protein BiP GN=TGGT1_311720	TGGT1_311720	1	0.00508529	61.48	K09490	2	VMDHFIK(1)LVK	1.4963	1
map03060 Protein export	0.44704	1.46	TGGT1_280610-t26_1-p1	184	K	signal recognition particle receptor alpha subunit GN=TGGT1_280610	TGGT1_280610	1	0.0246709	57.293	K13431	2	K(1)NMDALDFSK	0.48394	1
map04066 HIF-1 signaling pathway	0.0433178	2.09	TGGT1_210690-t26_1-p1	237	K	ribosomal protein RPS6 GN=TGGT1_210690	TGGT1_210690	1	0.0530039	53.028	K02991	2	AQAAAAPK(1)PAEVK	-1.1495	1
map04066 HIF-1 signaling pathway	0.0433178	2.09	TGGT1_210690-t26_1-p1	22	K	ribosomal protein RPS6 GN=TGGT1_210690	TGGT1_210690	1	0.0102917	67.507	K02991	2	TVEVDDEK(1)K	-1.3499	1
map04066 HIF-1 signaling pathway	0.0433178	2.09	TGGT1_232350-t26_1-p1	218	K	lactate dehydrogenase LDH1 GN=TGGT1_232350	TGGT1_232350	1	0.000226041	80.026	K00016	2	DGVVTEK(1)QLEEIAEHTK	-1.9638	1
map04066 HIF-1 signaling pathway	0.0433178	2.09	TGGT1_232350-t26_1-p1	120	K	lactate dehydrogenase LDH1 GN=TGGT1_232350	TGGT1_232350	1	0.0187248	80.294	K00016	2	EIGQNIK(1)K	-2.855	1
map04066 HIF-1 signaling pathway	0.0433178	2.09	TGGT1_232350-t26_1-p1	211	K	lactate dehydrogenase LDH1 GN=TGGT1_232350	TGGT1_232350	1	0.00814581	90.761	K00016	2	FIK(1)DGVVTEK	0.50446	3
map04066 HIF-1 signaling pathway	0.0433178	2.09	TGGT1_232350-t26_1-p1	312	K	lactate dehydrogenase LDH1 GN=TGGT1_232350	TGGT1_232350	1	8.00503e-06	124.06	K00016	2	QFQK(1)SVDDVMALNK	-1.3424	1
map04066 HIF-1 signaling pathway	0.0433178	2.09	TGGT1_232350-t26_1-p1	322	K	lactate dehydrogenase LDH1 GN=TGGT1_232350	TGGT1_232350	1	0.000292541	124.06	K00016	2	SVDDVMALNK(1)AVAALQA	1.2334	2
map04066 HIF-1 signaling pathway	0.0433178	2.09	TGGT1_232350-t26_1-p1	307	K	lactate dehydrogenase LDH1 GN=TGGT1_232350	TGGT1_232350	1	0.0127193	47.334	K00016	2	VIELELNEEEK(1)K	-2.2456	1
map04066 HIF-1 signaling pathway	0.0433178	2.09	TGGT1_236040-t26_1-p1	177	K	fructose-1,6-bisphosphate aldolase GN=TGGT1_236040	TGGT1_236040	1	0.0545661	68.49	K01623	2	AEGIIPGIK(1)VDK	-0.070951	1
map04066 HIF-1 signaling pathway	0.0433178	2.09	TGGT1_236040-t26_1-p1	180	K	fructose-1,6-bisphosphate aldolase GN=TGGT1_236040	TGGT1_236040	1	0.000256079	91.032	K01623	2	VDK(1)GLETLPLTDDEK	-1.0243	1
map04066 HIF-1 signaling pathway	0.0433178	2.09	TGGT1_236040-t26_1-p1	393	K	fructose-1,6-bisphosphate aldolase GN=TGGT1_236040	TGGT1_236040	1	9.92832e-07	131.22	K01623	2	AK(1)AQQVLMER	-1.8422	2
map04066 HIF-1 signaling pathway	0.0433178	2.09	TGGT1_236040-t26_1-p1	382	K	fructose-1,6-bisphosphate aldolase GN=TGGT1_236040	TGGT1_236040	1	0.00350619	64.064	K01623	2	ALQASCLK(1)AWK	1.3124	1
map04066 HIF-1 signaling pathway	0.0433178	2.09	TGGT1_236040-t26_1-p1	385	K	fructose-1,6-bisphosphate aldolase GN=TGGT1_236040	TGGT1_236040	1	0.00715651	87.251	K01623	2	AWK(1)GVPENK	-3.5423	1
map04066 HIF-1 signaling pathway	0.0433178	2.09	TGGT1_236040-t26_1-p1	111	K	fructose-1,6-bisphosphate aldolase GN=TGGT1_236040	TGGT1_236040	1	6.99149e-06	122.51	K01623	2	GILAADESTGTIK(1)K	-0.60879	1
map04066 HIF-1 signaling pathway	0.0433178	2.09	TGGT1_236040-t26_1-p1	229	K	fructose-1,6-bisphosphate aldolase GN=TGGT1_236040	TGGT1_236040	1	9.60137e-05	73.891	K01623	3	GK(1)PTNLSITEVAHGLAR	1.3072	1
map04066 HIF-1 signaling pathway	0.0433178	2.09	TGGT1_236040-t26_1-p1	429	K	fructose-1,6-bisphosphate aldolase GN=TGGT1_236040	TGGT1_236040	1	3.70051e-32	211.52	K01623	2	YGGGAGGAAAASSLFEK(1)R	-2.3841	1
map04066 HIF-1 signaling pathway	0.0433178	2.09	TGGT1_268850-t26_1-p1	103	K	enolase 2 GN=TGGT1_268850	TGGT1_268850	1	0.00223873	99.855	K01689	2	AVENIHK(1)IIK	-1.1194	2
map04066 HIF-1 signaling pathway	0.0433178	2.09	TGGT1_268850-t26_1-p1	112	K	enolase 2 GN=TGGT1_268850	TGGT1_268850	0.999999	0.0137172	83.214	K01689	2	IIKPALIGK(1)DPCDQK	-3.8387	1
map04066 HIF-1 signaling pathway	0.0433178	2.09	TGGT1_268850-t26_1-p1	118	K	enolase 2 GN=TGGT1_268850	TGGT1_268850	1	4.98709e-07	120.65	K01689	2	DPCDQK(1)GIDK	-1.7795	1
map04066 HIF-1 signaling pathway	0.0433178	2.09	TGGT1_268850-t26_1-p1	437	K	enolase 2 GN=TGGT1_268850	TGGT1_268850	1	0.00203892	85.622	K01689	2	TGQIK(1)TGAPCR	-1.2585	1
map04066 HIF-1 signaling pathway	0.0433178	2.09	TGGT1_269190-t26_1-p1	897	K	glyceraldehyde-3-phosphate dehydrogenase GAPDH2 GN=TGGT1_269190	TGGT1_269190	1	0.0300993	68.49	K00134	2	LNK(1)STTYEEIK	-2.4964	3
map04066 HIF-1 signaling pathway	0.0433178	2.09	TGGT1_289690-t26_1-p1	220	K	glyceraldehyde-3-phosphate dehydrogenase GAPDH1 GN=TGGT1_289690	TGGT1_289690	1	0.00702437	62.705	K00134	2	LIVGGK(1)AVTVFNEK	0.41054	1
map04066 HIF-1 signaling pathway	0.0433178	2.09	TGGT1_289690-t26_1-p1	405	K	glyceraldehyde-3-phosphate dehydrogenase GAPDH1 GN=TGGT1_289690	TGGT1_289690	1	0.00140493	78.864	K00134	2	PAK(1)YEDIVAAVK	0.78222	1
map04066 HIF-1 signaling pathway	0.0433178	2.09	TGGT1_289690-t26_1-p1	366	K	glyceraldehyde-3-phosphate dehydrogenase GAPDH1 GN=TGGT1_289690	TGGT1_289690	1	1.06264e-05	67.887	K00134	2	SAGVNIIPASTGAAK(1)AVGK	-2.91	1
map04066 HIF-1 signaling pathway	0.0433178	2.09	TGGT1_289690-t26_1-p1	211	K	glyceraldehyde-3-phosphate dehydrogenase GAPDH1 GN=TGGT1_289690	TGGT1_289690	1	1.49129e-12	120.21	K00134	2	YDSVHGHYPGEVSHK(1)DGK	-3.1729	2
map04066 HIF-1 signaling pathway	0.0433178	2.09	TGGT1_315150-t26_1-p1	44	K	putative eukaryotic initiation factor-4E GN=TGGT1_315150	TGGT1_315150	1	0.00719659	52.837	K03259	2	K(1)EILAEDALEEK	-0.76929	1
map04066 HIF-1 signaling pathway	0.0433178	2.09	TGGT1_315150-t26_1-p1	372	K	putative eukaryotic initiation factor-4E GN=TGGT1_315150	TGGT1_315150	1	0.00739227	65.879	K03259	2	PGIFSLLK(1)ASGEK	-3.7271	1
map04066 HIF-1 signaling pathway	0.0433178	2.09	TGGT1_318230-t26_1-p1	139	K	phosphoglycerate kinase PGKI GN=TGGT1_318230	TGGT1_318230	1	0.00137102	131.22	K00927	2	GVDEQGNK(1)IK	-1.1199	1
map04066 HIF-1 signaling pathway	0.0433178	2.09	TGGT1_318230-t26_1-p1	141	K	phosphoglycerate kinase PGKI GN=TGGT1_318230	TGGT1_318230	1	0.0154505	99.34	K00927	2	IK(1)ASPEAIAK	-2.5927	1
map04066 HIF-1 signaling pathway	0.0433178	2.09	TGGT1_318230-t26_1-p1	92	K	phosphoglycerate kinase PGKI GN=TGGT1_318230	TGGT1_318230	1	0.00606087	61.577	K00927	2	K(1)VTFVEDCVGPK	-4.1109	1
map04066 HIF-1 signaling pathway	0.0433178	2.09	TGGT1_318230-t26_1-p1	323	K	phosphoglycerate kinase PGKI GN=TGGT1_318230	TGGT1_318230	1	0.00798994	68.49	K00927	2	TVEK(1)ATEMILR	0.52102	2
map04145 Phagosome	0.249961	1.43	TGGT1_209030-t26_1-p1	38	K	actin ACT1 GN=TGGT1_209030	TGGT1_209030	1	0.00953544	81.163	K05692	2	AVFPSIVGK(1)PK	-0.11651	1
map04145 Phagosome	0.249961	1.43	TGGT1_209030-t26_1-p1	40	K	actin ACT1 GN=TGGT1_209030	TGGT1_209030	1	5.33713e-14	174.23	K05692	2	PK(1)NPGIMVGMEEK	-0.45049	4
map04145 Phagosome	0.249961	1.43	TGGT1_209030-t26_1-p1	270	K	actin ACT1 GN=TGGT1_209030	TGGT1_209030	1	8.45402e-10	140.3	K05692	3	CPEALFQPSFLGK(1)EAAGVHR	-1.4147	1
map04145 Phagosome	0.249961	1.43	TGGT1_209030-t26_1-p1	62	K	actin ACT1 GN=TGGT1_209030	TGGT1_209030	1	2.44435e-14	203.52	K05692	2	DCYVGDEAQSK(1)R	-1.0578	2
map04145 Phagosome	0.249961	1.43	TGGT1_209030-t26_1-p1	207	K	actin ACT1 GN=TGGT1_209030	TGGT1_209030	1	1.11143e-06	127.03	K05692	2	GYGFTTSAEK(1)EIVR	-0.56212	1
map04145 Phagosome	0.249961	1.43	TGGT1_209030-t26_1-p1	329	K	actin ACT1 GN=TGGT1_209030	TGGT1_209030	1	0.0195791	60.892	K05692	2	IK(1)VVAPPER	-0.67545	1
map04145 Phagosome	0.249961	1.43	TGGT1_209030-t26_1-p1	114	K	actin ACT1 GN=TGGT1_209030	TGGT1_209030	1	1.24827e-10	144.09	K05692	3	VAPEEHPVLLTEAPLNPK(1)ANR	1.2771	1
map04145 Phagosome	0.249961	1.43	TGGT1_219800-t26_1-p1	7	K	putative vacuolar ATP synthase subunit b GN=TGGT1_219800	TGGT1_219800	1	3.08856e-06	70.831	K02147	2	AAQAAK(1)ADAALAHAAAASR	-0.72999	1
map04145 Phagosome	0.249961	1.43	TGGT1_248880-t26_1-p1	260	K	GTPase RAB7 GN=TGGT1_248880	TGGT1_248880	1	0.000332627	117.77	K07897	2	FSNQYK(1)ATIGADFLTK	0.47351	1
map04145 Phagosome	0.249961	1.43	TGGT1_248880-t26_1-p1	254	K	GTPase RAB7 GN=TGGT1_248880	TGGT1_248880	1	0.0366648	90.308	K07897	2	K(1)FSNQYK	-1.1185	1
map04145 Phagosome	0.249961	1.43	TGGT1_269980-t26_1-p1	109	K	putative preprotein translocase Sec61 GN=TGGT1_269980	TGGT1_269980	1	0.0176169	52.837	K10956	2	IIQVDQSLK(1)EDR	-2.0032	1
map04145 Phagosome	0.249961	1.43	TGGT1_305290-t26_1-p1	284	K	putative vacuolar atp synthase subunit e GN=TGGT1_305290	TGGT1_305290	1	0.0304736	46.033	K02150	2	TVTATLDK(1)SGR	-2.4751	1
map04145 Phagosome	0.249961	1.43	TGGT1_315620-t26_1-p1	365	K	putative vacuolar ATP synthase subunit C GN=TGGT1_315620	TGGT1_315620	1	0.00453235	69.327	K02148	2	LFSPK(1)GGFGNSYFSGK	-2.0399	1
map04145 Phagosome	0.249961	1.43	TGGT1_316400B-t26_1-p1	315	K	alpha tubulin TUBA1 GN=TGGT1_316400B	TGGT1_316400B	1	0.00425818	58.476	K07374	2	DVNAAVATIK(1)TK	-0.5737	1
map04145 Phagosome	0.249961	1.43	TGGT1_316400B-t26_1-p1	380	K	alpha tubulin TUBA1 GN=TGGT1_316400B	TGGT1_316400B	1	0.0107842	73.637	K07374	2	FDLMYAK(1)R	0.095085	3
map04145 Phagosome	0.249961	1.43	TGGT1_316400B-t26_1-p1	142	K	alpha tubulin TUBA1 GN=TGGT1_316400B	TGGT1_316400B	1	0.0343389	78.178	K07374	2	LSVDYGK(1)K	-1.8808	1
map04145 Phagosome	0.249961	1.43	TGGT1_411760-t26_1-p1	62	K	actin GN=TGGT1_411760	TGGT1_411760	1	6.68242e-65	281.13	K05692	2	DSYVGDEAQSK(1)R	-1.5544	2
map04145 Phagosome	0.249961	1.43	TGGT1_411760-t26_1-p1	51	K	actin GN=TGGT1_411760	TGGT1_411760	1	4.98736e-09	61.867	K05692	3	HQGVMVGMGQK(1)DSYVGDEAQSK	-0.52002	1
map04214 Apoptosis - fly	0.47434	1.36	TGGT1_217890-t26_1-p1	183	K	putative alkyl hydroperoxide reductase/ Thiol specific antioxidant/ Mal allergen GN=TGGT1_217890	TGGT1_217890	1	0.0193491	57.032	K03386	2	AMK(1)PTAEGVK	-1.9795	1
map04214 Apoptosis - fly	0.47434	1.36	TGGT1_217890-t26_1-p1	190	K	putative alkyl hydroperoxide reductase/ Thiol specific antioxidant/ Mal allergen GN=TGGT1_217890	TGGT1_217890	0.999997	0.000947185	69.201	K03386	3	AMKPTAEGVK(1)EYLGSK	-1.6496	2
map04214 Apoptosis - fly	0.47434	1.36	TGGT1_217890-t26_1-p1	67	K	putative alkyl hydroperoxide reductase/ Thiol specific antioxidant/ Mal allergen GN=TGGT1_217890	TGGT1_217890	1	7.10387e-05	129.56	K03386	2	LHGEFEK(1)R	-0.61072	1
map04214 Apoptosis - fly	0.47434	1.36	TGGT1_217890-t26_1-p1	92	K	putative alkyl hydroperoxide reductase/ Thiol specific antioxidant/ Mal allergen GN=TGGT1_217890	TGGT1_217890	1	0.0213015	41.824	K03386	2	NVELK(1)DGGIGK	-1.287	1
map04214 Apoptosis - fly	0.47434	1.36	TGGT1_219750-t26_1-p1	16	K	putative cytochrome c GN=TGGT1_219750	TGGT1_219750	1	4.87894e-07	123.99	K08738	2	AEPDVQVPSGDIK(1)AGAK	-3.215	1
map04214 Apoptosis - fly	0.47434	1.36	TGGT1_321620-t26_1-p1	842	K	dynamin-related protein DRPB GN=TGGT1_321620	TGGT1_321620	1	1.33785e-05	147.72	K17065	2	GASASAAK(1)HVFEK	-1.4797	1
map04214 Apoptosis - fly	0.47434	1.36	TGGT1_321620-t26_1-p1	849	K	dynamin-related protein DRPB GN=TGGT1_321620	TGGT1_321620	1	0.0528879	55.235	K17065	2	VK(1)FQAANNPLFSD	-4.6625	1
map04217 Necroptosis	0.00346581	2.66	TGGT1_230520-t26_1-p1	109	K	putative cyclophilin 1 GN=TGGT1_230520	TGGT1_230520	1	0.00653658	71.219	K03767	2	ALCTGEK(1)GVGVSGK	-2.7682	1
map04217 Necroptosis	0.00346581	2.66	TGGT1_230520-t26_1-p1	161	K	putative cyclophilin 1 GN=TGGT1_230520	TGGT1_230520	1	0.00295673	74.269	K03767	2	TFADENFK(1)LK	0.54714	1
map04217 Necroptosis	0.00346581	2.66	TGGT1_249900-t26_1-p1	11	K	putative adenine nucleotide translocator GN=TGGT1_249900	TGGT1_249900	1	1.91727e-06	133.76	K05863	2	AAPTVSAGGK(1)EK	0.87987	2
map04217 Necroptosis	0.00346581	2.66	TGGT1_249900-t26_1-p1	179	K	putative adenine nucleotide translocator GN=TGGT1_249900	TGGT1_249900	1	0.000371682	99.174	K05863	2	EFTGLVDCLGK(1)IFR	0.97415	1
map04217 Necroptosis	0.00346581	2.66	TGGT1_249900-t26_1-p1	263	K	putative adenine nucleotide translocator GN=TGGT1_249900	TGGT1_249900	1	2.69038e-52	247.66	K05863	2	K(1)GEQEIQYTGTADCWK	-2.6553	2
map04217 Necroptosis	0.00346581	2.66	TGGT1_249900-t26_1-p1	14	K	putative adenine nucleotide translocator GN=TGGT1_249900	TGGT1_249900	1	0.000651113	123.92	K05863	2	K(1)GNADSQLMNTAK	-1.138	2
map04217 Necroptosis	0.00346581	2.66	TGGT1_249900-t26_1-p1	279	K	putative adenine nucleotide translocator GN=TGGT1_249900	TGGT1_249900	1	0.00107768	93.467	K05863	2	K(1)VYQQEGFK	-1.0494	1
map04217 Necroptosis	0.00346581	2.66	TGGT1_249900-t26_1-p1	164	K	putative adenine nucleotide translocator GN=TGGT1_249900	TGGT1_249900	1	0.000287828	138.23	K05863	2	LASDVGK(1)GNER	-0.46022	1
map04217 Necroptosis	0.00346581	2.66	TGGT1_249900-t26_1-p1	62	K	putative adenine nucleotide translocator GN=TGGT1_249900	TGGT1_249900	1	1.7943e-40	162.52	K05863	2	MLIQTQDSIPEIK(1)EGK	-1.9021	2
map04217 Necroptosis	0.00346581	2.66	TGGT1_261250-t26_1-p1	74	K	histone H2A1 GN=TGGT1_261250	TGGT1_261250	1	0.0324245	68.49	K11251	2	SAK(1)AGLQFPVGR	-1.0762	1
map04217 Necroptosis	0.00346581	2.66	TGGT1_261580-t26_1-p1	128	K	histone H2AX GN=TGGT1_261580	TGGT1_261580	1	0.0246229	60.589	K11251	2	GK(1)HGVSQEF	-2.0143	1
map04217 Necroptosis	0.00346581	2.66	TGGT1_288380-t26_1-p1	45	K	heat shock protein HSP90 GN=TGGT1_288380	TGGT1_288380	1	5.1065e-06	121.96	K04079	2	ELISNASDALDK(1)IR	-1.5833	1
map04217 Necroptosis	0.00346581	2.66	TGGT1_288380-t26_1-p1	384	K	heat shock protein HSP90 GN=TGGT1_288380	TGGT1_288380	1	0.000523487	133.98	K04079	2	ESLQQNK(1)ILK	-0.77427	1
map04217 Necroptosis	0.00346581	2.66	TGGT1_288380-t26_1-p1	269	K	heat shock protein HSP90 GN=TGGT1_288380	TGGT1_288380	1	3.53608e-09	132.44	K04079	2	EVVVEYEQLNK(1)QK	-1.844	2
map04217 Necroptosis	0.00346581	2.66	TGGT1_288380-t26_1-p1	542	K	heat shock protein HSP90 GN=TGGT1_288380	TGGT1_288380	1	0.00653505	60	K04079	2	FEELK(1)AEFEPLCK	-2.757	1
map04217 Necroptosis	0.00346581	2.66	TGGT1_288380-t26_1-p1	535	K	heat shock protein HSP90 GN=TGGT1_288380	TGGT1_288380	1	0.00877123	106.35	K04079	2	GLELEDDEEEK(1)K	-0.89135	1
map04217 Necroptosis	0.00346581	2.66	TGGT1_288380-t26_1-p1	536	K	heat shock protein HSP90 GN=TGGT1_288380	TGGT1_288380	0.811973	0.0647343	86.243	K04079	2	GLELEDDEEEK(0.188)K(0.812)K	-1.829	1
map04217 Necroptosis	0.00346581	2.66	TGGT1_288380-t26_1-p1	592	K	heat shock protein HSP90 GN=TGGT1_288380	TGGT1_288380	1	0.0355354	80.294	K04079	2	IMK(1)AQALR	-0.94814	1
map04217 Necroptosis	0.00346581	2.66	TGGT1_288380-t26_1-p1	524	K	heat shock protein HSP90 GN=TGGT1_288380	TGGT1_288380	1	0.0114269	76.255	K04079	2	K(1)GLELEDDEEEK	0.83993	1
map04217 Necroptosis	0.00346581	2.66	TGGT1_288380-t26_1-p1	553	K	heat shock protein HSP90 GN=TGGT1_288380	TGGT1_288380	1	0.00890566	72.365	K04079	2	LMK(1)EVLHDK	-0.86847	2
map04217 Necroptosis	0.00346581	2.66	TGGT1_288380-t26_1-p1	258	K	heat shock protein HSP90 GN=TGGT1_288380	TGGT1_288380	1	0.000654129	89.382	K04079	2	VK(1)EVVVEYEQLNK	-0.49211	1
map04217 Necroptosis	0.00346581	2.66	TGGT1_293180-t26_1-p1	427	K	NADP-specific glutamate dehydrogenase GN=TGGT1_293180	TGGT1_293180	1	0.0123164	72.922	K00261	2	VSEFAAK(1)YSTVK	-0.37389	1
map04217 Necroptosis	0.00346581	2.66	TGGT1_300200-t26_1-p1	138	K	histone H2AZ GN=TGGT1_300200	TGGT1_300200	1	1.56245e-05	83.061	K11251	3	ATIAGGGVIPHIHK(1)SLMTK	-2.1298	3
map04217 Necroptosis	0.00346581	2.66	TGGT1_300200-t26_1-p1	143	K	histone H2AZ GN=TGGT1_300200	TGGT1_300200	1	7.77012e-30	236.23	K11251	2	SLMTK(1)GPSTQPMK	-1.8444	4
map04217 Necroptosis	0.00346581	2.66	TGGT1_300200-t26_1-p1	6	K	histone H2AZ GN=TGGT1_300200	TGGT1_300200	1	0.00059098	96.311	K11251	2	MDGAGK(1)VGGK	-1.8964	3
map04217 Necroptosis	0.00346581	2.66	TGGT1_310670-t26_1-p1	28	K	putative glycogen phosphorylase 1 GN=TGGT1_310670	TGGT1_310670	1	0.0127046	60.547	K00688	2	ASFSK(1)LTGAVPR	-2.0926	1
map04217 Necroptosis	0.00346581	2.66	TGGT1_310670-t26_1-p1	772	K	putative glycogen phosphorylase 1 GN=TGGT1_310670	TGGT1_310670	1	0.0386933	70.67	K00688	2	EHEVAK(1)IR	2.0946	1
map04217 Necroptosis	0.00346581	2.66	TGGT1_310670-t26_1-p1	250	K	putative glycogen phosphorylase 1 GN=TGGT1_310670	TGGT1_310670	1	0.0241946	56.378	K00688	2	FYGSVK(1)EYR	-0.14923	1
map04217 Necroptosis	0.00346581	2.66	TGGT1_321620-t26_1-p1	842	K	dynamin-related protein DRPB GN=TGGT1_321620	TGGT1_321620	1	1.33785e-05	147.72	K17065	2	GASASAAK(1)HVFEK	-1.4797	1
map04217 Necroptosis	0.00346581	2.66	TGGT1_321620-t26_1-p1	849	K	dynamin-related protein DRPB GN=TGGT1_321620	TGGT1_321620	1	0.0528879	55.235	K17065	2	VK(1)FQAANNPLFSD	-4.6625	1
map04390 Hippo signaling pathway	0.258705	1.81	TGGT1_209030-t26_1-p1	38	K	actin ACT1 GN=TGGT1_209030	TGGT1_209030	1	0.00953544	81.163	K05692	2	AVFPSIVGK(1)PK	-0.11651	1
map04390 Hippo signaling pathway	0.258705	1.81	TGGT1_209030-t26_1-p1	40	K	actin ACT1 GN=TGGT1_209030	TGGT1_209030	1	5.33713e-14	174.23	K05692	2	PK(1)NPGIMVGMEEK	-0.45049	4
map04390 Hippo signaling pathway	0.258705	1.81	TGGT1_209030-t26_1-p1	270	K	actin ACT1 GN=TGGT1_209030	TGGT1_209030	1	8.45402e-10	140.3	K05692	3	CPEALFQPSFLGK(1)EAAGVHR	-1.4147	1
map04390 Hippo signaling pathway	0.258705	1.81	TGGT1_209030-t26_1-p1	62	K	actin ACT1 GN=TGGT1_209030	TGGT1_209030	1	2.44435e-14	203.52	K05692	2	DCYVGDEAQSK(1)R	-1.0578	2
map04390 Hippo signaling pathway	0.258705	1.81	TGGT1_209030-t26_1-p1	207	K	actin ACT1 GN=TGGT1_209030	TGGT1_209030	1	1.11143e-06	127.03	K05692	2	GYGFTTSAEK(1)EIVR	-0.56212	1
map04390 Hippo signaling pathway	0.258705	1.81	TGGT1_209030-t26_1-p1	329	K	actin ACT1 GN=TGGT1_209030	TGGT1_209030	1	0.0195791	60.892	K05692	2	IK(1)VVAPPER	-0.67545	1
map04390 Hippo signaling pathway	0.258705	1.81	TGGT1_209030-t26_1-p1	114	K	actin ACT1 GN=TGGT1_209030	TGGT1_209030	1	1.24827e-10	144.09	K05692	3	VAPEEHPVLLTEAPLNPK(1)ANR	1.2771	1
map04390 Hippo signaling pathway	0.258705	1.81	TGGT1_240640-t26_1-p1	160	K	casein kinase I GN=TGGT1_240640	TGGT1_240640	1	0.000276508	99.589	K08960	3	YRDPK(1)TQQHIPYR	-2.5167	2
map04390 Hippo signaling pathway	0.258705	1.81	TGGT1_263090-t26_1-p1	142	K	14-3-3 protein GN=TGGT1_263090	TGGT1_263090	1	2.20635e-06	130.31	K06630	2	ELSK(1)QHMQNK	-1.3141	1
map04390 Hippo signaling pathway	0.258705	1.81	TGGT1_263090-t26_1-p1	138	K	14-3-3 protein GN=TGGT1_263090	TGGT1_263090	1	0.00555658	101.48	K06630	2	IISSVEQK(1)ELSK	0.36794	1
map04390 Hippo signaling pathway	0.258705	1.81	TGGT1_263090-t26_1-p1	210	K	14-3-3 protein GN=TGGT1_263090	TGGT1_263090	1	0.00561088	76.85	K06630	2	YISEFSGEEGK(1)K	-1.1433	1
map04390 Hippo signaling pathway	0.258705	1.81	TGGT1_411760-t26_1-p1	62	K	actin GN=TGGT1_411760	TGGT1_411760	1	6.68242e-65	281.13	K05692	2	DSYVGDEAQSK(1)R	-1.5544	2
map04390 Hippo signaling pathway	0.258705	1.81	TGGT1_411760-t26_1-p1	51	K	actin GN=TGGT1_411760	TGGT1_411760	1	4.98736e-09	61.867	K05692	3	HQGVMVGMGQK(1)DSYVGDEAQSK	-0.52002	1
map04391 Hippo signaling pathway - fly	0.0864231	2.26	TGGT1_209030-t26_1-p1	38	K	actin ACT1 GN=TGGT1_209030	TGGT1_209030	1	0.00953544	81.163	K05692	2	AVFPSIVGK(1)PK	-0.11651	1
map04391 Hippo signaling pathway - fly	0.0864231	2.26	TGGT1_209030-t26_1-p1	40	K	actin ACT1 GN=TGGT1_209030	TGGT1_209030	1	5.33713e-14	174.23	K05692	2	PK(1)NPGIMVGMEEK	-0.45049	4
map04391 Hippo signaling pathway - fly	0.0864231	2.26	TGGT1_209030-t26_1-p1	270	K	actin ACT1 GN=TGGT1_209030	TGGT1_209030	1	8.45402e-10	140.3	K05692	3	CPEALFQPSFLGK(1)EAAGVHR	-1.4147	1
map04391 Hippo signaling pathway - fly	0.0864231	2.26	TGGT1_209030-t26_1-p1	62	K	actin ACT1 GN=TGGT1_209030	TGGT1_209030	1	2.44435e-14	203.52	K05692	2	DCYVGDEAQSK(1)R	-1.0578	2
map04391 Hippo signaling pathway - fly	0.0864231	2.26	TGGT1_209030-t26_1-p1	207	K	actin ACT1 GN=TGGT1_209030	TGGT1_209030	1	1.11143e-06	127.03	K05692	2	GYGFTTSAEK(1)EIVR	-0.56212	1
map04391 Hippo signaling pathway - fly	0.0864231	2.26	TGGT1_209030-t26_1-p1	329	K	actin ACT1 GN=TGGT1_209030	TGGT1_209030	1	0.0195791	60.892	K05692	2	IK(1)VVAPPER	-0.67545	1
map04391 Hippo signaling pathway - fly	0.0864231	2.26	TGGT1_209030-t26_1-p1	114	K	actin ACT1 GN=TGGT1_209030	TGGT1_209030	1	1.24827e-10	144.09	K05692	3	VAPEEHPVLLTEAPLNPK(1)ANR	1.2771	1
map04391 Hippo signaling pathway - fly	0.0864231	2.26	TGGT1_240640-t26_1-p1	160	K	casein kinase I GN=TGGT1_240640	TGGT1_240640	1	0.000276508	99.589	K08960	3	YRDPK(1)TQQHIPYR	-2.5167	2
map04391 Hippo signaling pathway - fly	0.0864231	2.26	TGGT1_263090-t26_1-p1	142	K	14-3-3 protein GN=TGGT1_263090	TGGT1_263090	1	2.20635e-06	130.31	K06630	2	ELSK(1)QHMQNK	-1.3141	1
map04391 Hippo signaling pathway - fly	0.0864231	2.26	TGGT1_263090-t26_1-p1	138	K	14-3-3 protein GN=TGGT1_263090	TGGT1_263090	1	0.00555658	101.48	K06630	2	IISSVEQK(1)ELSK	0.36794	1
map04391 Hippo signaling pathway - fly	0.0864231	2.26	TGGT1_263090-t26_1-p1	210	K	14-3-3 protein GN=TGGT1_263090	TGGT1_263090	1	0.00561088	76.85	K06630	2	YISEFSGEEGK(1)K	-1.1433	1
map04391 Hippo signaling pathway - fly	0.0864231	2.26	TGGT1_411760-t26_1-p1	62	K	actin GN=TGGT1_411760	TGGT1_411760	1	6.68242e-65	281.13	K05692	2	DSYVGDEAQSK(1)R	-1.5544	2
map04391 Hippo signaling pathway - fly	0.0864231	2.26	TGGT1_411760-t26_1-p1	51	K	actin GN=TGGT1_411760	TGGT1_411760	1	4.98736e-09	61.867	K05692	3	HQGVMVGMGQK(1)DSYVGDEAQSK	-0.52002	1
map04392 Hippo signaling pathway - multiple species	0.147181	6.79	TGGT1_240640-t26_1-p1	160	K	casein kinase I GN=TGGT1_240640	TGGT1_240640	1	0.000276508	99.589	K08960	3	YRDPK(1)TQQHIPYR	-2.5167	2
map04520 Adherens junction	0.33391	1.7	TGGT1_209030-t26_1-p1	38	K	actin ACT1 GN=TGGT1_209030	TGGT1_209030	1	0.00953544	81.163	K05692	2	AVFPSIVGK(1)PK	-0.11651	1
map04520 Adherens junction	0.33391	1.7	TGGT1_209030-t26_1-p1	40	K	actin ACT1 GN=TGGT1_209030	TGGT1_209030	1	5.33713e-14	174.23	K05692	2	PK(1)NPGIMVGMEEK	-0.45049	4
map04520 Adherens junction	0.33391	1.7	TGGT1_209030-t26_1-p1	270	K	actin ACT1 GN=TGGT1_209030	TGGT1_209030	1	8.45402e-10	140.3	K05692	3	CPEALFQPSFLGK(1)EAAGVHR	-1.4147	1
map04520 Adherens junction	0.33391	1.7	TGGT1_209030-t26_1-p1	62	K	actin ACT1 GN=TGGT1_209030	TGGT1_209030	1	2.44435e-14	203.52	K05692	2	DCYVGDEAQSK(1)R	-1.0578	2
map04520 Adherens junction	0.33391	1.7	TGGT1_209030-t26_1-p1	207	K	actin ACT1 GN=TGGT1_209030	TGGT1_209030	1	1.11143e-06	127.03	K05692	2	GYGFTTSAEK(1)EIVR	-0.56212	1
map04520 Adherens junction	0.33391	1.7	TGGT1_209030-t26_1-p1	329	K	actin ACT1 GN=TGGT1_209030	TGGT1_209030	1	0.0195791	60.892	K05692	2	IK(1)VVAPPER	-0.67545	1
map04520 Adherens junction	0.33391	1.7	TGGT1_209030-t26_1-p1	114	K	actin ACT1 GN=TGGT1_209030	TGGT1_209030	1	1.24827e-10	144.09	K05692	3	VAPEEHPVLLTEAPLNPK(1)ANR	1.2771	1
map04520 Adherens junction	0.33391	1.7	TGGT1_411760-t26_1-p1	62	K	actin GN=TGGT1_411760	TGGT1_411760	1	6.68242e-65	281.13	K05692	2	DSYVGDEAQSK(1)R	-1.5544	2
map04520 Adherens junction	0.33391	1.7	TGGT1_411760-t26_1-p1	51	K	actin GN=TGGT1_411760	TGGT1_411760	1	4.98736e-09	61.867	K05692	3	HQGVMVGMGQK(1)DSYVGDEAQSK	-0.52002	1
map04611 Platelet activation	0.47434	1.36	TGGT1_209030-t26_1-p1	38	K	actin ACT1 GN=TGGT1_209030	TGGT1_209030	1	0.00953544	81.163	K05692	2	AVFPSIVGK(1)PK	-0.11651	1
map04611 Platelet activation	0.47434	1.36	TGGT1_209030-t26_1-p1	40	K	actin ACT1 GN=TGGT1_209030	TGGT1_209030	1	5.33713e-14	174.23	K05692	2	PK(1)NPGIMVGMEEK	-0.45049	4
map04611 Platelet activation	0.47434	1.36	TGGT1_209030-t26_1-p1	270	K	actin ACT1 GN=TGGT1_209030	TGGT1_209030	1	8.45402e-10	140.3	K05692	3	CPEALFQPSFLGK(1)EAAGVHR	-1.4147	1
map04611 Platelet activation	0.47434	1.36	TGGT1_209030-t26_1-p1	62	K	actin ACT1 GN=TGGT1_209030	TGGT1_209030	1	2.44435e-14	203.52	K05692	2	DCYVGDEAQSK(1)R	-1.0578	2
map04611 Platelet activation	0.47434	1.36	TGGT1_209030-t26_1-p1	207	K	actin ACT1 GN=TGGT1_209030	TGGT1_209030	1	1.11143e-06	127.03	K05692	2	GYGFTTSAEK(1)EIVR	-0.56212	1
map04611 Platelet activation	0.47434	1.36	TGGT1_209030-t26_1-p1	329	K	actin ACT1 GN=TGGT1_209030	TGGT1_209030	1	0.0195791	60.892	K05692	2	IK(1)VVAPPER	-0.67545	1
map04611 Platelet activation	0.47434	1.36	TGGT1_209030-t26_1-p1	114	K	actin ACT1 GN=TGGT1_209030	TGGT1_209030	1	1.24827e-10	144.09	K05692	3	VAPEEHPVLLTEAPLNPK(1)ANR	1.2771	1
map04611 Platelet activation	0.47434	1.36	TGGT1_311360-t26_1-p1	699	K	protein kinase G AGC kinase family member PKG GN=TGGT1_311360	TGGT1_311360	1	0.0209846	48.157	K07376	2	GTFGTVK(1)LVR	-2.2132	1
map04611 Platelet activation	0.47434	1.36	TGGT1_411760-t26_1-p1	62	K	actin GN=TGGT1_411760	TGGT1_411760	1	6.68242e-65	281.13	K05692	2	DSYVGDEAQSK(1)R	-1.5544	2
map04611 Platelet activation	0.47434	1.36	TGGT1_411760-t26_1-p1	51	K	actin GN=TGGT1_411760	TGGT1_411760	1	4.98736e-09	61.867	K05692	3	HQGVMVGMGQK(1)DSYVGDEAQSK	-0.52002	1
map04614 Renin-angiotensin system	0.272774	3.4	TGGT1_224350A-t26_1-p1	1132	K	putative aminopeptidase N GN=TGGT1_224350A	TGGT1_224350A	1	0.00564839	74.849	K01257	2	LPK(1)IYVEAFK	-2.0623	1
map04622 RIG-I-like receptor signaling pathway	0.275448	1.94	TGGT1_226250-t26_1-p1	561	K	DEAD (Asp-Glu-Ala-Asp) box polypeptide DDX3X GN=TGGT1_226250	TGGT1_226250	1	0.00667558	56.938	K11594	2	AAK(1)CPILVATDVAAR	-1.5927	1
map04622 RIG-I-like receptor signaling pathway	0.275448	1.94	TGGT1_228040-t26_1-p1	797	K	PPIC-type PPIASE domain-containing protein GN=TGGT1_228040	TGGT1_228040	1	6.81875e-06	102.03	K09578	2	SSK(1)NVNAGSEDIAR	-2.4741	1
map04657 IL-17 signaling pathway	0.401141	1.7	TGGT1_244560-t26_1-p1	242	K	putative heat shock protein 90 GN=TGGT1_244560	TGGT1_244560	1	0.00689984	94.806	K09487	2	FHVAK(1)DPR	-1.5932	1
map04657 IL-17 signaling pathway	0.401141	1.7	TGGT1_244560-t26_1-p1	489	K	putative heat shock protein 90 GN=TGGT1_244560	TGGT1_244560	1	0.016145	105.04	K09487	2	K(1)TLDTMR	-1.1916	2
map04657 IL-17 signaling pathway	0.401141	1.7	TGGT1_244560-t26_1-p1	546	K	putative heat shock protein 90 GN=TGGT1_244560	TGGT1_244560	1	0.0016079	84.309	K09487	2	NLK(1)LGCYEDDTNR	1.8578	1
map04657 IL-17 signaling pathway	0.401141	1.7	TGGT1_288380-t26_1-p1	45	K	heat shock protein HSP90 GN=TGGT1_288380	TGGT1_288380	1	5.1065e-06	121.96	K04079	2	ELISNASDALDK(1)IR	-1.5833	1
map04657 IL-17 signaling pathway	0.401141	1.7	TGGT1_288380-t26_1-p1	384	K	heat shock protein HSP90 GN=TGGT1_288380	TGGT1_288380	1	0.000523487	133.98	K04079	2	ESLQQNK(1)ILK	-0.77427	1
map04657 IL-17 signaling pathway	0.401141	1.7	TGGT1_288380-t26_1-p1	269	K	heat shock protein HSP90 GN=TGGT1_288380	TGGT1_288380	1	3.53608e-09	132.44	K04079	2	EVVVEYEQLNK(1)QK	-1.844	2
map04657 IL-17 signaling pathway	0.401141	1.7	TGGT1_288380-t26_1-p1	542	K	heat shock protein HSP90 GN=TGGT1_288380	TGGT1_288380	1	0.00653505	60	K04079	2	FEELK(1)AEFEPLCK	-2.757	1
map04657 IL-17 signaling pathway	0.401141	1.7	TGGT1_288380-t26_1-p1	535	K	heat shock protein HSP90 GN=TGGT1_288380	TGGT1_288380	1	0.00877123	106.35	K04079	2	GLELEDDEEEK(1)K	-0.89135	1
map04657 IL-17 signaling pathway	0.401141	1.7	TGGT1_288380-t26_1-p1	536	K	heat shock protein HSP90 GN=TGGT1_288380	TGGT1_288380	0.811973	0.0647343	86.243	K04079	2	GLELEDDEEEK(0.188)K(0.812)K	-1.829	1
map04657 IL-17 signaling pathway	0.401141	1.7	TGGT1_288380-t26_1-p1	592	K	heat shock protein HSP90 GN=TGGT1_288380	TGGT1_288380	1	0.0355354	80.294	K04079	2	IMK(1)AQALR	-0.94814	1
map04657 IL-17 signaling pathway	0.401141	1.7	TGGT1_288380-t26_1-p1	524	K	heat shock protein HSP90 GN=TGGT1_288380	TGGT1_288380	1	0.0114269	76.255	K04079	2	K(1)GLELEDDEEEK	0.83993	1
map04657 IL-17 signaling pathway	0.401141	1.7	TGGT1_288380-t26_1-p1	553	K	heat shock protein HSP90 GN=TGGT1_288380	TGGT1_288380	1	0.00890566	72.365	K04079	2	LMK(1)EVLHDK	-0.86847	2
map04657 IL-17 signaling pathway	0.401141	1.7	TGGT1_288380-t26_1-p1	258	K	heat shock protein HSP90 GN=TGGT1_288380	TGGT1_288380	1	0.000654129	89.382	K04079	2	VK(1)EVVVEYEQLNK	-0.49211	1
map04657 IL-17 signaling pathway	0.401141	1.7	TGGT1_304760-t26_1-p1	519	K	RNA recognition motif-containing protein GN=TGGT1_304760	TGGT1_304760	1	0.00019773	85.813	K12890	2	EK(1)VLAPAAYPAVLPLR	1.3024	1
map04657 IL-17 signaling pathway	0.401141	1.7	TGGT1_304760-t26_1-p1	1229	K	RNA recognition motif-containing protein GN=TGGT1_304760	TGGT1_304760	1	0.00071309	48.945	K12890	3	GDSAVAK(1)GYSHLHPQGPPCFPAGTGR	-2.0296	1
map04670 Leukocyte transendothelial migration	0.33391	1.7	TGGT1_209030-t26_1-p1	38	K	actin ACT1 GN=TGGT1_209030	TGGT1_209030	1	0.00953544	81.163	K05692	2	AVFPSIVGK(1)PK	-0.11651	1
map04670 Leukocyte transendothelial migration	0.33391	1.7	TGGT1_209030-t26_1-p1	40	K	actin ACT1 GN=TGGT1_209030	TGGT1_209030	1	5.33713e-14	174.23	K05692	2	PK(1)NPGIMVGMEEK	-0.45049	4
map04670 Leukocyte transendothelial migration	0.33391	1.7	TGGT1_209030-t26_1-p1	270	K	actin ACT1 GN=TGGT1_209030	TGGT1_209030	1	8.45402e-10	140.3	K05692	3	CPEALFQPSFLGK(1)EAAGVHR	-1.4147	1
map04670 Leukocyte transendothelial migration	0.33391	1.7	TGGT1_209030-t26_1-p1	62	K	actin ACT1 GN=TGGT1_209030	TGGT1_209030	1	2.44435e-14	203.52	K05692	2	DCYVGDEAQSK(1)R	-1.0578	2
map04670 Leukocyte transendothelial migration	0.33391	1.7	TGGT1_209030-t26_1-p1	207	K	actin ACT1 GN=TGGT1_209030	TGGT1_209030	1	1.11143e-06	127.03	K05692	2	GYGFTTSAEK(1)EIVR	-0.56212	1
map04670 Leukocyte transendothelial migration	0.33391	1.7	TGGT1_209030-t26_1-p1	329	K	actin ACT1 GN=TGGT1_209030	TGGT1_209030	1	0.0195791	60.892	K05692	2	IK(1)VVAPPER	-0.67545	1
map04670 Leukocyte transendothelial migration	0.33391	1.7	TGGT1_209030-t26_1-p1	114	K	actin ACT1 GN=TGGT1_209030	TGGT1_209030	1	1.24827e-10	144.09	K05692	3	VAPEEHPVLLTEAPLNPK(1)ANR	1.2771	1
map04670 Leukocyte transendothelial migration	0.33391	1.7	TGGT1_411760-t26_1-p1	62	K	actin GN=TGGT1_411760	TGGT1_411760	1	6.68242e-65	281.13	K05692	2	DSYVGDEAQSK(1)R	-1.5544	2
map04670 Leukocyte transendothelial migration	0.33391	1.7	TGGT1_411760-t26_1-p1	51	K	actin GN=TGGT1_411760	TGGT1_411760	1	4.98736e-09	61.867	K05692	3	HQGVMVGMGQK(1)DSYVGDEAQSK	-0.52002	1
map04711 Circadian rhythm - fly	0.272774	3.4	TGGT1_240640-t26_1-p1	160	K	casein kinase I GN=TGGT1_240640	TGGT1_240640	1	0.000276508	99.589	K08960	3	YRDPK(1)TQQHIPYR	-2.5167	2
map04714 Thermogenesis	0.0752573	1.64	TGGT1_204400-t26_1-p1	436	K	putative ATPase synthase subunit alpha GN=TGGT1_204400	TGGT1_204400	1	0.0214806	57.032	K02132	2	AMK(1)QVAGTMK	0.55797	1
map04714 Thermogenesis	0.0752573	1.64	TGGT1_204400-t26_1-p1	175	K	putative ATPase synthase subunit alpha GN=TGGT1_204400	TGGT1_204400	1	0.0280805	81.32	K02132	2	GPIPAK(1)ER	-1.9427	1
map04714 Thermogenesis	0.0752573	1.64	TGGT1_204400-t26_1-p1	71	K	putative ATPase synthase subunit alpha GN=TGGT1_204400	TGGT1_204400	1	1.04143e-09	144.51	K02132	2	IAGWK(1)TQTSTEEVGR	-1.8969	1
map04714 Thermogenesis	0.0752573	1.64	TGGT1_209030-t26_1-p1	38	K	actin ACT1 GN=TGGT1_209030	TGGT1_209030	1	0.00953544	81.163	K05692	2	AVFPSIVGK(1)PK	-0.11651	1
map04714 Thermogenesis	0.0752573	1.64	TGGT1_209030-t26_1-p1	40	K	actin ACT1 GN=TGGT1_209030	TGGT1_209030	1	5.33713e-14	174.23	K05692	2	PK(1)NPGIMVGMEEK	-0.45049	4
map04714 Thermogenesis	0.0752573	1.64	TGGT1_209030-t26_1-p1	270	K	actin ACT1 GN=TGGT1_209030	TGGT1_209030	1	8.45402e-10	140.3	K05692	3	CPEALFQPSFLGK(1)EAAGVHR	-1.4147	1
map04714 Thermogenesis	0.0752573	1.64	TGGT1_209030-t26_1-p1	62	K	actin ACT1 GN=TGGT1_209030	TGGT1_209030	1	2.44435e-14	203.52	K05692	2	DCYVGDEAQSK(1)R	-1.0578	2
map04714 Thermogenesis	0.0752573	1.64	TGGT1_209030-t26_1-p1	207	K	actin ACT1 GN=TGGT1_209030	TGGT1_209030	1	1.11143e-06	127.03	K05692	2	GYGFTTSAEK(1)EIVR	-0.56212	1
map04714 Thermogenesis	0.0752573	1.64	TGGT1_209030-t26_1-p1	329	K	actin ACT1 GN=TGGT1_209030	TGGT1_209030	1	0.0195791	60.892	K05692	2	IK(1)VVAPPER	-0.67545	1
map04714 Thermogenesis	0.0752573	1.64	TGGT1_209030-t26_1-p1	114	K	actin ACT1 GN=TGGT1_209030	TGGT1_209030	1	1.24827e-10	144.09	K05692	3	VAPEEHPVLLTEAPLNPK(1)ANR	1.2771	1
map04714 Thermogenesis	0.0752573	1.64	TGGT1_210690-t26_1-p1	237	K	ribosomal protein RPS6 GN=TGGT1_210690	TGGT1_210690	1	0.0530039	53.028	K02991	2	AQAAAAPK(1)PAEVK	-1.1495	1
map04714 Thermogenesis	0.0752573	1.64	TGGT1_210690-t26_1-p1	22	K	ribosomal protein RPS6 GN=TGGT1_210690	TGGT1_210690	1	0.0102917	67.507	K02991	2	TVEVDDEK(1)K	-1.3499	1
map04714 Thermogenesis	0.0752573	1.64	TGGT1_215280-t26_1-p1	205	K	succinate dehydrogenase [ubiquinone] iron-sulfur protein GN=TGGT1_215280	TGGT1_215280	1	0.00011858	151.52	K00235	2	K(1)DPNVENLQSIEDR	-3.2256	1
map04714 Thermogenesis	0.0752573	1.64	TGGT1_215590-t26_1-p1	623	K	flavoprotein subunit of succinate dehydrogenase GN=TGGT1_215590	TGGT1_215590	1	0.0555383	70.67	K00234	2	DDK(1)NWMK	-3.3969	1
map04714 Thermogenesis	0.0752573	1.64	TGGT1_215590-t26_1-p1	194	K	flavoprotein subunit of succinate dehydrogenase GN=TGGT1_215590	TGGT1_215590	1	0.0373016	78.178	K00234	2	FGK(1)GGQAYR	-2.3544	1
map04714 Thermogenesis	0.0752573	1.64	TGGT1_215590-t26_1-p1	572	K	flavoprotein subunit of succinate dehydrogenase GN=TGGT1_215590	TGGT1_215590	1	0.0057161	95.311	K00234	2	SFADVGVK(1)DR	-0.44722	1
map04714 Thermogenesis	0.0752573	1.64	TGGT1_231910-t26_1-p1	102	K	ATP synthase F1 gamma subunit GN=TGGT1_231910	TGGT1_231910	1	0.0173732	45.183	K02136	2	EK(1)GTLAVLALSSDK	0.17059	1
map04714 Thermogenesis	0.0752573	1.64	TGGT1_240550-t26_1-p1	40	K	putative copper chaperone COX17-1 GN=TGGT1_240550	TGGT1_240550	1	0.00172657	86.205	K02260	2	ICCVCK(1)ETK	-1.7334	1
map04714 Thermogenesis	0.0752573	1.64	TGGT1_243800-t26_1-p1	708	K	putative long-chain fatty acid CoA ligase GN=TGGT1_243800	TGGT1_243800	1	0.00026029	93.467	K01897	2	GFEVVK(1)HFR	0.013265	1
map04714 Thermogenesis	0.0752573	1.64	TGGT1_261950-t26_1-p1	551	K	ATP synthase beta subunit ATP-B GN=TGGT1_261950	TGGT1_261950	1	9.22128e-06	141.44	K02133	2	AVK(1)MAQEAASGK	-0.67835	2
map04714 Thermogenesis	0.0752573	1.64	TGGT1_261950-t26_1-p1	182	K	ATP synthase beta subunit ATP-B GN=TGGT1_261950	TGGT1_261950	1	1.72658e-13	148.57	K02133	2	IMNVIGEPVDECGPVPAK(1)K	-3.1092	2
map04714 Thermogenesis	0.0752573	1.64	TGGT1_261950-t26_1-p1	183	K	ATP synthase beta subunit ATP-B GN=TGGT1_261950	TGGT1_261950	1	0.0302552	85.813	K02133	2	K(1)TYSIHR	-0.5732	1
map04714 Thermogenesis	0.0752573	1.64	TGGT1_261950-t26_1-p1	286	K	ATP synthase beta subunit ATP-B GN=TGGT1_261950	TGGT1_261950	1	1.64884e-08	179.98	K02133	2	LEDGK(1)FDFTGSK	-1.0419	3
map04714 Thermogenesis	0.0752573	1.64	TGGT1_261950-t26_1-p1	69	K	ATP synthase beta subunit ATP-B GN=TGGT1_261950	TGGT1_261950	1	7.90877e-10	156.02	K02133	2	K(1)PASAAPPAGTNHGR	-0.94065	3
map04714 Thermogenesis	0.0752573	1.64	TGGT1_278440-t26_1-p1	2655	K	putative SWI2/SNF2 Brahma GN=TGGT1_278440	TGGT1_278440	1	0.000383495	141.44	K11647	2	GEGGAASTGVSK(1)FR	-1.8044	1
map04714 Thermogenesis	0.0752573	1.64	TGGT1_284540-t26_1-p1	194	K	ATP synthase F1, delta subunit protein GN=TGGT1_284540	TGGT1_284540	1	1.23334e-15	155.57	K02137	2	PLSAQQQK(1)EIVAALQNR	0.61286	2
map04714 Thermogenesis	0.0752573	1.64	TGGT1_311360-t26_1-p1	699	K	protein kinase G AGC kinase family member PKG GN=TGGT1_311360	TGGT1_311360	1	0.0209846	48.157	K07376	2	GTFGTVK(1)LVR	-2.2132	1
map04714 Thermogenesis	0.0752573	1.64	TGGT1_411760-t26_1-p1	62	K	actin GN=TGGT1_411760	TGGT1_411760	1	6.68242e-65	281.13	K05692	2	DSYVGDEAQSK(1)R	-1.5544	2
map04714 Thermogenesis	0.0752573	1.64	TGGT1_411760-t26_1-p1	51	K	actin GN=TGGT1_411760	TGGT1_411760	1	4.98736e-09	61.867	K05692	3	HQGVMVGMGQK(1)DSYVGDEAQSK	-0.52002	1
map04745 Phototransduction - fly	0.47434	1.36	TGGT1_209030-t26_1-p1	38	K	actin ACT1 GN=TGGT1_209030	TGGT1_209030	1	0.00953544	81.163	K05692	2	AVFPSIVGK(1)PK	-0.11651	1
map04745 Phototransduction - fly	0.47434	1.36	TGGT1_209030-t26_1-p1	40	K	actin ACT1 GN=TGGT1_209030	TGGT1_209030	1	5.33713e-14	174.23	K05692	2	PK(1)NPGIMVGMEEK	-0.45049	4
map04745 Phototransduction - fly	0.47434	1.36	TGGT1_209030-t26_1-p1	270	K	actin ACT1 GN=TGGT1_209030	TGGT1_209030	1	8.45402e-10	140.3	K05692	3	CPEALFQPSFLGK(1)EAAGVHR	-1.4147	1
map04745 Phototransduction - fly	0.47434	1.36	TGGT1_209030-t26_1-p1	62	K	actin ACT1 GN=TGGT1_209030	TGGT1_209030	1	2.44435e-14	203.52	K05692	2	DCYVGDEAQSK(1)R	-1.0578	2
map04745 Phototransduction - fly	0.47434	1.36	TGGT1_209030-t26_1-p1	207	K	actin ACT1 GN=TGGT1_209030	TGGT1_209030	1	1.11143e-06	127.03	K05692	2	GYGFTTSAEK(1)EIVR	-0.56212	1
map04745 Phototransduction - fly	0.47434	1.36	TGGT1_209030-t26_1-p1	329	K	actin ACT1 GN=TGGT1_209030	TGGT1_209030	1	0.0195791	60.892	K05692	2	IK(1)VVAPPER	-0.67545	1
map04745 Phototransduction - fly	0.47434	1.36	TGGT1_209030-t26_1-p1	114	K	actin ACT1 GN=TGGT1_209030	TGGT1_209030	1	1.24827e-10	144.09	K05692	3	VAPEEHPVLLTEAPLNPK(1)ANR	1.2771	1
map04745 Phototransduction - fly	0.47434	1.36	TGGT1_249240-t26_1-p1	22	K	putative calmodulin GN=TGGT1_249240	TGGT1_249240	1	7.76873e-11	157.67	K02183	2	EAFSLFDK(1)DGDGTITTK	-0.24477	1
map04745 Phototransduction - fly	0.47434	1.36	TGGT1_411760-t26_1-p1	62	K	actin GN=TGGT1_411760	TGGT1_411760	1	6.68242e-65	281.13	K05692	2	DSYVGDEAQSK(1)R	-1.5544	2
map04745 Phototransduction - fly	0.47434	1.36	TGGT1_411760-t26_1-p1	51	K	actin GN=TGGT1_411760	TGGT1_411760	1	4.98736e-09	61.867	K05692	3	HQGVMVGMGQK(1)DSYVGDEAQSK	-0.52002	1
map04810 Regulation of actin cytoskeleton	0.422295	1.57	TGGT1_209030-t26_1-p1	38	K	actin ACT1 GN=TGGT1_209030	TGGT1_209030	1	0.00953544	81.163	K05692	2	AVFPSIVGK(1)PK	-0.11651	1
map04810 Regulation of actin cytoskeleton	0.422295	1.57	TGGT1_209030-t26_1-p1	40	K	actin ACT1 GN=TGGT1_209030	TGGT1_209030	1	5.33713e-14	174.23	K05692	2	PK(1)NPGIMVGMEEK	-0.45049	4
map04810 Regulation of actin cytoskeleton	0.422295	1.57	TGGT1_209030-t26_1-p1	270	K	actin ACT1 GN=TGGT1_209030	TGGT1_209030	1	8.45402e-10	140.3	K05692	3	CPEALFQPSFLGK(1)EAAGVHR	-1.4147	1
map04810 Regulation of actin cytoskeleton	0.422295	1.57	TGGT1_209030-t26_1-p1	62	K	actin ACT1 GN=TGGT1_209030	TGGT1_209030	1	2.44435e-14	203.52	K05692	2	DCYVGDEAQSK(1)R	-1.0578	2
map04810 Regulation of actin cytoskeleton	0.422295	1.57	TGGT1_209030-t26_1-p1	207	K	actin ACT1 GN=TGGT1_209030	TGGT1_209030	1	1.11143e-06	127.03	K05692	2	GYGFTTSAEK(1)EIVR	-0.56212	1
map04810 Regulation of actin cytoskeleton	0.422295	1.57	TGGT1_209030-t26_1-p1	329	K	actin ACT1 GN=TGGT1_209030	TGGT1_209030	1	0.0195791	60.892	K05692	2	IK(1)VVAPPER	-0.67545	1
map04810 Regulation of actin cytoskeleton	0.422295	1.57	TGGT1_209030-t26_1-p1	114	K	actin ACT1 GN=TGGT1_209030	TGGT1_209030	1	1.24827e-10	144.09	K05692	3	VAPEEHPVLLTEAPLNPK(1)ANR	1.2771	1
map04810 Regulation of actin cytoskeleton	0.422295	1.57	TGGT1_220400-t26_1-p1	43	K	actin depolymerizing factor ADF GN=TGGT1_220400	TGGT1_220400	1	5.54684e-06	129.28	K05765	2	DGK(1)GNADEFR	-2.0496	1
map04810 Regulation of actin cytoskeleton	0.422295	1.57	TGGT1_220400-t26_1-p1	19	K	actin depolymerizing factor ADF GN=TGGT1_220400	TGGT1_220400	1	0.0308389	113.85	K05765	2	FNELK(1)IR	-2.8944	1
map04810 Regulation of actin cytoskeleton	0.422295	1.57	TGGT1_220400-t26_1-p1	35	K	actin depolymerizing factor ADF GN=TGGT1_220400	TGGT1_220400	1	0.000815805	123.42	K05765	2	IENTK(1)IVVEK	-2.0715	1
map04810 Regulation of actin cytoskeleton	0.422295	1.57	TGGT1_220400-t26_1-p1	82	K	actin depolymerizing factor ADF GN=TGGT1_220400	TGGT1_220400	1	7.43404e-07	130.99	K05765	2	IQFVLWCPDNAPVK(1)PR	0.30536	1
map04810 Regulation of actin cytoskeleton	0.422295	1.57	TGGT1_220400-t26_1-p1	91	K	actin depolymerizing factor ADF GN=TGGT1_220400	TGGT1_220400	1	5.52814e-06	136.94	K05765	2	MTYASSK(1)DALLK	1.2753	2
map04810 Regulation of actin cytoskeleton	0.422295	1.57	TGGT1_411760-t26_1-p1	62	K	actin GN=TGGT1_411760	TGGT1_411760	1	6.68242e-65	281.13	K05692	2	DSYVGDEAQSK(1)R	-1.5544	2
map04810 Regulation of actin cytoskeleton	0.422295	1.57	TGGT1_411760-t26_1-p1	51	K	actin GN=TGGT1_411760	TGGT1_411760	1	4.98736e-09	61.867	K05692	3	HQGVMVGMGQK(1)DSYVGDEAQSK	-0.52002	1
map04922 Glucagon signaling pathway	0.28	1.39	TGGT1_205380-t26_1-p1	15	K	fructose-bisphospatase I GN=TGGT1_205380	TGGT1_205380	1	0.00149089	98.865	K03841	2	IPLTSK(1)GSIFIPDPPR	-1.2343	1
map04922 Glucagon signaling pathway	0.28	1.39	TGGT1_205380-t26_1-p1	92	K	fructose-bisphospatase I GN=TGGT1_205380	TGGT1_205380	1	1.00375e-10	137.4	K03841	2	K(1)QTTSEDIGGLASVANK	-4.4553	1
map04922 Glucagon signaling pathway	0.28	1.39	TGGT1_219520-t26_1-p1	164	K	histone arginine methyltransferase PRMT1 GN=TGGT1_219520	TGGT1_219520	1	8.04394e-07	137.58	K11434	2	VTFVQGK(1)AEEVSLPVEK	-3.0336	1
map04922 Glucagon signaling pathway	0.28	1.39	TGGT1_232350-t26_1-p1	218	K	lactate dehydrogenase LDH1 GN=TGGT1_232350	TGGT1_232350	1	0.000226041	80.026	K00016	2	DGVVTEK(1)QLEEIAEHTK	-1.9638	1
map04922 Glucagon signaling pathway	0.28	1.39	TGGT1_232350-t26_1-p1	120	K	lactate dehydrogenase LDH1 GN=TGGT1_232350	TGGT1_232350	1	0.0187248	80.294	K00016	2	EIGQNIK(1)K	-2.855	1
map04922 Glucagon signaling pathway	0.28	1.39	TGGT1_232350-t26_1-p1	211	K	lactate dehydrogenase LDH1 GN=TGGT1_232350	TGGT1_232350	1	0.00814581	90.761	K00016	2	FIK(1)DGVVTEK	0.50446	3
map04922 Glucagon signaling pathway	0.28	1.39	TGGT1_232350-t26_1-p1	312	K	lactate dehydrogenase LDH1 GN=TGGT1_232350	TGGT1_232350	1	8.00503e-06	124.06	K00016	2	QFQK(1)SVDDVMALNK	-1.3424	1
map04922 Glucagon signaling pathway	0.28	1.39	TGGT1_232350-t26_1-p1	322	K	lactate dehydrogenase LDH1 GN=TGGT1_232350	TGGT1_232350	1	0.000292541	124.06	K00016	2	SVDDVMALNK(1)AVAALQA	1.2334	2
map04922 Glucagon signaling pathway	0.28	1.39	TGGT1_232350-t26_1-p1	307	K	lactate dehydrogenase LDH1 GN=TGGT1_232350	TGGT1_232350	1	0.0127193	47.334	K00016	2	VIELELNEEEK(1)K	-2.2456	1
map04922 Glucagon signaling pathway	0.28	1.39	TGGT1_247510-t26_1-p1	70	K	fructose-bisphospatase II GN=TGGT1_247510	TGGT1_247510	1	0.0121395	74.486	K03841	2	LLTAIK(1)LAAK	-0.19172	1
map04922 Glucagon signaling pathway	0.28	1.39	TGGT1_249240-t26_1-p1	22	K	putative calmodulin GN=TGGT1_249240	TGGT1_249240	1	7.76873e-11	157.67	K02183	2	EAFSLFDK(1)DGDGTITTK	-0.24477	1
map04922 Glucagon signaling pathway	0.28	1.39	TGGT1_256760-t26_1-p1	4	K	pyruvate kinase PyK1 GN=TGGT1_256760	TGGT1_256760	1	0.000105434	56.08	K00873	2	ASK(1)QPQTLSAGAVESGR	-3.7797	1
map04922 Glucagon signaling pathway	0.28	1.39	TGGT1_297060-t26_1-p1	195	K	phosphoglycerate mutase PGMII GN=TGGT1_297060	TGGT1_297060	1	0.0147716	44.045	K01834	2	AETAAK(1)HGDEQVK	-2.2939	1
map04922 Glucagon signaling pathway	0.28	1.39	TGGT1_297060-t26_1-p1	189	K	phosphoglycerate mutase PGMII GN=TGGT1_297060	TGGT1_297060	1	7.2482e-11	115.35	K01834	2	HYGALQGLNK(1)AETAAK	-3.5964	1
map04922 Glucagon signaling pathway	0.28	1.39	TGGT1_297060-t26_1-p1	326	K	phosphoglycerate mutase PGMII GN=TGGT1_297060	TGGT1_297060	1	1.63538e-05	110.88	K01834	2	HYYLLDEAELK(1)AK	-1.5346	1
map04922 Glucagon signaling pathway	0.28	1.39	TGGT1_297060-t26_1-p1	337	K	phosphoglycerate mutase PGMII GN=TGGT1_297060	TGGT1_297060	1	0.000243946	88.921	K01834	2	MEAVANQGK(1)AK	-1.0198	1
map04922 Glucagon signaling pathway	0.28	1.39	TGGT1_299070-t26_1-p1	328	K	pyruvate kinase PyKII GN=TGGT1_299070	TGGT1_299070	1	0.0103156	58.313	K00873	2	GSSDTK(1)ISPGHSDK	-0.27752	1
map04922 Glucagon signaling pathway	0.28	1.39	TGGT1_299070-t26_1-p1	400	K	pyruvate kinase PyKII GN=TGGT1_299070	TGGT1_299070	1	0.0407471	65.313	K00873	2	HLEK(1)VYK	-1.4234	1
map04922 Glucagon signaling pathway	0.28	1.39	TGGT1_310670-t26_1-p1	28	K	putative glycogen phosphorylase 1 GN=TGGT1_310670	TGGT1_310670	1	0.0127046	60.547	K00688	2	ASFSK(1)LTGAVPR	-2.0926	1
map04922 Glucagon signaling pathway	0.28	1.39	TGGT1_310670-t26_1-p1	772	K	putative glycogen phosphorylase 1 GN=TGGT1_310670	TGGT1_310670	1	0.0386933	70.67	K00688	2	EHEVAK(1)IR	2.0946	1
map04922 Glucagon signaling pathway	0.28	1.39	TGGT1_310670-t26_1-p1	250	K	putative glycogen phosphorylase 1 GN=TGGT1_310670	TGGT1_310670	1	0.0241946	56.378	K00688	2	FYGSVK(1)EYR	-0.14923	1
map04930 Type II diabetes mellitus	0.216729	2.26	TGGT1_256760-t26_1-p1	4	K	pyruvate kinase PyK1 GN=TGGT1_256760	TGGT1_256760	1	0.000105434	56.08	K00873	2	ASK(1)QPQTLSAGAVESGR	-3.7797	1
map04930 Type II diabetes mellitus	0.216729	2.26	TGGT1_299070-t26_1-p1	328	K	pyruvate kinase PyKII GN=TGGT1_299070	TGGT1_299070	1	0.0103156	58.313	K00873	2	GSSDTK(1)ISPGHSDK	-0.27752	1
map04930 Type II diabetes mellitus	0.216729	2.26	TGGT1_299070-t26_1-p1	400	K	pyruvate kinase PyKII GN=TGGT1_299070	TGGT1_299070	1	0.0407471	65.313	K00873	2	HLEK(1)VYK	-1.4234	1
map04932 Non-alcoholic fatty liver disease (NAFLD)	0.400118	1.36	TGGT1_215280-t26_1-p1	205	K	succinate dehydrogenase [ubiquinone] iron-sulfur protein GN=TGGT1_215280	TGGT1_215280	1	0.00011858	151.52	K00235	2	K(1)DPNVENLQSIEDR	-3.2256	1
map04932 Non-alcoholic fatty liver disease (NAFLD)	0.400118	1.36	TGGT1_215590-t26_1-p1	623	K	flavoprotein subunit of succinate dehydrogenase GN=TGGT1_215590	TGGT1_215590	1	0.0555383	70.67	K00234	2	DDK(1)NWMK	-3.3969	1
map04932 Non-alcoholic fatty liver disease (NAFLD)	0.400118	1.36	TGGT1_215590-t26_1-p1	194	K	flavoprotein subunit of succinate dehydrogenase GN=TGGT1_215590	TGGT1_215590	1	0.0373016	78.178	K00234	2	FGK(1)GGQAYR	-2.3544	1
map04932 Non-alcoholic fatty liver disease (NAFLD)	0.400118	1.36	TGGT1_215590-t26_1-p1	572	K	flavoprotein subunit of succinate dehydrogenase GN=TGGT1_215590	TGGT1_215590	1	0.0057161	95.311	K00234	2	SFADVGVK(1)DR	-0.44722	1
map04932 Non-alcoholic fatty liver disease (NAFLD)	0.400118	1.36	TGGT1_219750-t26_1-p1	16	K	putative cytochrome c GN=TGGT1_219750	TGGT1_219750	1	4.87894e-07	123.99	K08738	2	AEPDVQVPSGDIK(1)AGAK	-3.215	1
map04932 Non-alcoholic fatty liver disease (NAFLD)	0.400118	1.36	TGGT1_265330-t26_1-p1	13	K	putative cell-cycle-associated protein kinase GSK GN=TGGT1_265330	TGGT1_265330	1	0.00150808	87.251	K08822	2	PDPQYDPAAAQK(1)SSNAR	-3.2338	1
map04932 Non-alcoholic fatty liver disease (NAFLD)	0.400118	1.36	TGGT1_313230-t26_1-p1	214	K	eukaryotic initiation factor-2, alpha subunit GN=TGGT1_313230	TGGT1_313230	1	0.0378989	45.183	K03237	2	VDVWCFGK(1)QGIDAVK	-1.5259	1
map04964 Proximal tubule bicarbonate reclamation	0.147181	6.79	TGGT1_293180-t26_1-p1	427	K	NADP-specific glutamate dehydrogenase GN=TGGT1_293180	TGGT1_293180	1	0.0123164	72.922	K00261	2	VSEFAAK(1)YSTVK	-0.37389	1
map04966 Collecting duct acid secretion	0.212208	1.85	TGGT1_219800-t26_1-p1	7	K	putative vacuolar ATP synthase subunit b GN=TGGT1_219800	TGGT1_219800	1	3.08856e-06	70.831	K02147	2	AAQAAK(1)ADAALAHAAAASR	-0.72999	1
map04966 Collecting duct acid secretion	0.212208	1.85	TGGT1_305290-t26_1-p1	284	K	putative vacuolar atp synthase subunit e GN=TGGT1_305290	TGGT1_305290	1	0.0304736	46.033	K02150	2	TVTATLDK(1)SGR	-2.4751	1
map04966 Collecting duct acid secretion	0.212208	1.85	TGGT1_315620-t26_1-p1	365	K	putative vacuolar ATP synthase subunit C GN=TGGT1_315620	TGGT1_315620	1	0.00453235	69.327	K02148	2	LFSPK(1)GGFGNSYFSGK	-2.0399	1
map05010 Alzheimer disease	0.095008	1.59	TGGT1_204400-t26_1-p1	436	K	putative ATPase synthase subunit alpha GN=TGGT1_204400	TGGT1_204400	1	0.0214806	57.032	K02132	2	AMK(1)QVAGTMK	0.55797	1
map05010 Alzheimer disease	0.095008	1.59	TGGT1_204400-t26_1-p1	175	K	putative ATPase synthase subunit alpha GN=TGGT1_204400	TGGT1_204400	1	0.0280805	81.32	K02132	2	GPIPAK(1)ER	-1.9427	1
map05010 Alzheimer disease	0.095008	1.59	TGGT1_204400-t26_1-p1	71	K	putative ATPase synthase subunit alpha GN=TGGT1_204400	TGGT1_204400	1	1.04143e-09	144.51	K02132	2	IAGWK(1)TQTSTEEVGR	-1.8969	1
map05010 Alzheimer disease	0.095008	1.59	TGGT1_215280-t26_1-p1	205	K	succinate dehydrogenase [ubiquinone] iron-sulfur protein GN=TGGT1_215280	TGGT1_215280	1	0.00011858	151.52	K00235	2	K(1)DPNVENLQSIEDR	-3.2256	1
map05010 Alzheimer disease	0.095008	1.59	TGGT1_215590-t26_1-p1	623	K	flavoprotein subunit of succinate dehydrogenase GN=TGGT1_215590	TGGT1_215590	1	0.0555383	70.67	K00234	2	DDK(1)NWMK	-3.3969	1
map05010 Alzheimer disease	0.095008	1.59	TGGT1_215590-t26_1-p1	194	K	flavoprotein subunit of succinate dehydrogenase GN=TGGT1_215590	TGGT1_215590	1	0.0373016	78.178	K00234	2	FGK(1)GGQAYR	-2.3544	1
map05010 Alzheimer disease	0.095008	1.59	TGGT1_215590-t26_1-p1	572	K	flavoprotein subunit of succinate dehydrogenase GN=TGGT1_215590	TGGT1_215590	1	0.0057161	95.311	K00234	2	SFADVGVK(1)DR	-0.44722	1
map05010 Alzheimer disease	0.095008	1.59	TGGT1_219750-t26_1-p1	16	K	putative cytochrome c GN=TGGT1_219750	TGGT1_219750	1	4.87894e-07	123.99	K08738	2	AEPDVQVPSGDIK(1)AGAK	-3.215	1
map05010 Alzheimer disease	0.095008	1.59	TGGT1_230420-t26_1-p1	14	K	sarco/endoplasmic reticulum Ca2+-ATPase GN=TGGT1_230420	TGGT1_230420	1	1.93815e-05	121.67	K05853	2	AVGALSK(1)HR	1.4104	1
map05010 Alzheimer disease	0.095008	1.59	TGGT1_230420-t26_1-p1	641	K	sarco/endoplasmic reticulum Ca2+-ATPase GN=TGGT1_230420	TGGT1_230420	1	0.00148659	92.428	K05853	2	K(1)LLEDAANFAK	0.55456	1
map05010 Alzheimer disease	0.095008	1.59	TGGT1_230420-t26_1-p1	209	K	sarco/endoplasmic reticulum Ca2+-ATPase GN=TGGT1_230420	TGGT1_230420	1	0.043462	58.916	K05853	2	VLALK(1)STTLR	-1.5499	1
map05010 Alzheimer disease	0.095008	1.59	TGGT1_231910-t26_1-p1	102	K	ATP synthase F1 gamma subunit GN=TGGT1_231910	TGGT1_231910	1	0.0173732	45.183	K02136	2	EK(1)GTLAVLALSSDK	0.17059	1
map05010 Alzheimer disease	0.095008	1.59	TGGT1_249240-t26_1-p1	22	K	putative calmodulin GN=TGGT1_249240	TGGT1_249240	1	7.76873e-11	157.67	K02183	2	EAFSLFDK(1)DGDGTITTK	-0.24477	1
map05010 Alzheimer disease	0.095008	1.59	TGGT1_261950-t26_1-p1	551	K	ATP synthase beta subunit ATP-B GN=TGGT1_261950	TGGT1_261950	1	9.22128e-06	141.44	K02133	2	AVK(1)MAQEAASGK	-0.67835	2
map05010 Alzheimer disease	0.095008	1.59	TGGT1_261950-t26_1-p1	182	K	ATP synthase beta subunit ATP-B GN=TGGT1_261950	TGGT1_261950	1	1.72658e-13	148.57	K02133	2	IMNVIGEPVDECGPVPAK(1)K	-3.1092	2
map05010 Alzheimer disease	0.095008	1.59	TGGT1_261950-t26_1-p1	183	K	ATP synthase beta subunit ATP-B GN=TGGT1_261950	TGGT1_261950	1	0.0302552	85.813	K02133	2	K(1)TYSIHR	-0.5732	1
map05010 Alzheimer disease	0.095008	1.59	TGGT1_261950-t26_1-p1	286	K	ATP synthase beta subunit ATP-B GN=TGGT1_261950	TGGT1_261950	1	1.64884e-08	179.98	K02133	2	LEDGK(1)FDFTGSK	-1.0419	3
map05010 Alzheimer disease	0.095008	1.59	TGGT1_261950-t26_1-p1	69	K	ATP synthase beta subunit ATP-B GN=TGGT1_261950	TGGT1_261950	1	7.90877e-10	156.02	K02133	2	K(1)PASAAPPAGTNHGR	-0.94065	3
map05010 Alzheimer disease	0.095008	1.59	TGGT1_269190-t26_1-p1	897	K	glyceraldehyde-3-phosphate dehydrogenase GAPDH2 GN=TGGT1_269190	TGGT1_269190	1	0.0300993	68.49	K00134	2	LNK(1)STTYEEIK	-2.4964	3
map05010 Alzheimer disease	0.095008	1.59	TGGT1_284540-t26_1-p1	194	K	ATP synthase F1, delta subunit protein GN=TGGT1_284540	TGGT1_284540	1	1.23334e-15	155.57	K02137	2	PLSAQQQK(1)EIVAALQNR	0.61286	2
map05010 Alzheimer disease	0.095008	1.59	TGGT1_289690-t26_1-p1	220	K	glyceraldehyde-3-phosphate dehydrogenase GAPDH1 GN=TGGT1_289690	TGGT1_289690	1	0.00702437	62.705	K00134	2	LIVGGK(1)AVTVFNEK	0.41054	1
map05010 Alzheimer disease	0.095008	1.59	TGGT1_289690-t26_1-p1	405	K	glyceraldehyde-3-phosphate dehydrogenase GAPDH1 GN=TGGT1_289690	TGGT1_289690	1	0.00140493	78.864	K00134	2	PAK(1)YEDIVAAVK	0.78222	1
map05010 Alzheimer disease	0.095008	1.59	TGGT1_289690-t26_1-p1	366	K	glyceraldehyde-3-phosphate dehydrogenase GAPDH1 GN=TGGT1_289690	TGGT1_289690	1	1.06264e-05	67.887	K00134	2	SAGVNIIPASTGAAK(1)AVGK	-2.91	1
map05010 Alzheimer disease	0.095008	1.59	TGGT1_289690-t26_1-p1	211	K	glyceraldehyde-3-phosphate dehydrogenase GAPDH1 GN=TGGT1_289690	TGGT1_289690	1	1.49129e-12	120.21	K00134	2	YDSVHGHYPGEVSHK(1)DGK	-3.1729	2
map05012 Parkinson disease	0.00538908	2.26	TGGT1_204400-t26_1-p1	436	K	putative ATPase synthase subunit alpha GN=TGGT1_204400	TGGT1_204400	1	0.0214806	57.032	K02132	2	AMK(1)QVAGTMK	0.55797	1
map05012 Parkinson disease	0.00538908	2.26	TGGT1_204400-t26_1-p1	175	K	putative ATPase synthase subunit alpha GN=TGGT1_204400	TGGT1_204400	1	0.0280805	81.32	K02132	2	GPIPAK(1)ER	-1.9427	1
map05012 Parkinson disease	0.00538908	2.26	TGGT1_204400-t26_1-p1	71	K	putative ATPase synthase subunit alpha GN=TGGT1_204400	TGGT1_204400	1	1.04143e-09	144.51	K02132	2	IAGWK(1)TQTSTEEVGR	-1.8969	1
map05012 Parkinson disease	0.00538908	2.26	TGGT1_214290-t26_1-p1	242	K	DJ-1 family protein GN=TGGT1_214290	TGGT1_214290	1	0.00284631	81.099	K05687	2	LIEVLYNK(1)EQAK	-2.6646	1
map05012 Parkinson disease	0.00538908	2.26	TGGT1_215280-t26_1-p1	205	K	succinate dehydrogenase [ubiquinone] iron-sulfur protein GN=TGGT1_215280	TGGT1_215280	1	0.00011858	151.52	K00235	2	K(1)DPNVENLQSIEDR	-3.2256	1
map05012 Parkinson disease	0.00538908	2.26	TGGT1_215590-t26_1-p1	623	K	flavoprotein subunit of succinate dehydrogenase GN=TGGT1_215590	TGGT1_215590	1	0.0555383	70.67	K00234	2	DDK(1)NWMK	-3.3969	1
map05012 Parkinson disease	0.00538908	2.26	TGGT1_215590-t26_1-p1	194	K	flavoprotein subunit of succinate dehydrogenase GN=TGGT1_215590	TGGT1_215590	1	0.0373016	78.178	K00234	2	FGK(1)GGQAYR	-2.3544	1
map05012 Parkinson disease	0.00538908	2.26	TGGT1_215590-t26_1-p1	572	K	flavoprotein subunit of succinate dehydrogenase GN=TGGT1_215590	TGGT1_215590	1	0.0057161	95.311	K00234	2	SFADVGVK(1)DR	-0.44722	1
map05012 Parkinson disease	0.00538908	2.26	TGGT1_219750-t26_1-p1	16	K	putative cytochrome c GN=TGGT1_219750	TGGT1_219750	1	4.87894e-07	123.99	K08738	2	AEPDVQVPSGDIK(1)AGAK	-3.215	1
map05012 Parkinson disease	0.00538908	2.26	TGGT1_221210-t26_1-p1	61	K	cyclophilin GN=TGGT1_221210	TGGT1_221210	1	0.00667534	65.404	K09565	2	NFIGLFDK(1)YK	-1.8462	1
map05012 Parkinson disease	0.00538908	2.26	TGGT1_231910-t26_1-p1	102	K	ATP synthase F1 gamma subunit GN=TGGT1_231910	TGGT1_231910	1	0.0173732	45.183	K02136	2	EK(1)GTLAVLALSSDK	0.17059	1
map05012 Parkinson disease	0.00538908	2.26	TGGT1_249900-t26_1-p1	11	K	putative adenine nucleotide translocator GN=TGGT1_249900	TGGT1_249900	1	1.91727e-06	133.76	K05863	2	AAPTVSAGGK(1)EK	0.87987	2
map05012 Parkinson disease	0.00538908	2.26	TGGT1_249900-t26_1-p1	179	K	putative adenine nucleotide translocator GN=TGGT1_249900	TGGT1_249900	1	0.000371682	99.174	K05863	2	EFTGLVDCLGK(1)IFR	0.97415	1
map05012 Parkinson disease	0.00538908	2.26	TGGT1_249900-t26_1-p1	263	K	putative adenine nucleotide translocator GN=TGGT1_249900	TGGT1_249900	1	2.69038e-52	247.66	K05863	2	K(1)GEQEIQYTGTADCWK	-2.6553	2
map05012 Parkinson disease	0.00538908	2.26	TGGT1_249900-t26_1-p1	14	K	putative adenine nucleotide translocator GN=TGGT1_249900	TGGT1_249900	1	0.000651113	123.92	K05863	2	K(1)GNADSQLMNTAK	-1.138	2
map05012 Parkinson disease	0.00538908	2.26	TGGT1_249900-t26_1-p1	279	K	putative adenine nucleotide translocator GN=TGGT1_249900	TGGT1_249900	1	0.00107768	93.467	K05863	2	K(1)VYQQEGFK	-1.0494	1
map05012 Parkinson disease	0.00538908	2.26	TGGT1_249900-t26_1-p1	164	K	putative adenine nucleotide translocator GN=TGGT1_249900	TGGT1_249900	1	0.000287828	138.23	K05863	2	LASDVGK(1)GNER	-0.46022	1
map05012 Parkinson disease	0.00538908	2.26	TGGT1_249900-t26_1-p1	62	K	putative adenine nucleotide translocator GN=TGGT1_249900	TGGT1_249900	1	1.7943e-40	162.52	K05863	2	MLIQTQDSIPEIK(1)EGK	-1.9021	2
map05012 Parkinson disease	0.00538908	2.26	TGGT1_261950-t26_1-p1	551	K	ATP synthase beta subunit ATP-B GN=TGGT1_261950	TGGT1_261950	1	9.22128e-06	141.44	K02133	2	AVK(1)MAQEAASGK	-0.67835	2
map05012 Parkinson disease	0.00538908	2.26	TGGT1_261950-t26_1-p1	182	K	ATP synthase beta subunit ATP-B GN=TGGT1_261950	TGGT1_261950	1	1.72658e-13	148.57	K02133	2	IMNVIGEPVDECGPVPAK(1)K	-3.1092	2
map05012 Parkinson disease	0.00538908	2.26	TGGT1_261950-t26_1-p1	183	K	ATP synthase beta subunit ATP-B GN=TGGT1_261950	TGGT1_261950	1	0.0302552	85.813	K02133	2	K(1)TYSIHR	-0.5732	1
map05012 Parkinson disease	0.00538908	2.26	TGGT1_261950-t26_1-p1	286	K	ATP synthase beta subunit ATP-B GN=TGGT1_261950	TGGT1_261950	1	1.64884e-08	179.98	K02133	2	LEDGK(1)FDFTGSK	-1.0419	3
map05012 Parkinson disease	0.00538908	2.26	TGGT1_261950-t26_1-p1	69	K	ATP synthase beta subunit ATP-B GN=TGGT1_261950	TGGT1_261950	1	7.90877e-10	156.02	K02133	2	K(1)PASAAPPAGTNHGR	-0.94065	3
map05012 Parkinson disease	0.00538908	2.26	TGGT1_284540-t26_1-p1	194	K	ATP synthase F1, delta subunit protein GN=TGGT1_284540	TGGT1_284540	1	1.23334e-15	155.57	K02137	2	PLSAQQQK(1)EIVAALQNR	0.61286	2
map05012 Parkinson disease	0.00538908	2.26	TGGT1_290290-t26_1-p1	674	K	ubiquitin-activating enzyme E1 family protein GN=TGGT1_290290	TGGT1_290290	1	0.0172179	41.796	K03178	2	ENPQK(1)YLER	-1.1755	1
map05014 Amyotrophic lateral sclerosis (ALS)	0.33391	1.7	TGGT1_219750-t26_1-p1	16	K	putative cytochrome c GN=TGGT1_219750	TGGT1_219750	1	4.87894e-07	123.99	K08738	2	AEPDVQVPSGDIK(1)AGAK	-3.215	1
map05014 Amyotrophic lateral sclerosis (ALS)	0.33391	1.7	TGGT1_232250-t26_1-p1	260	K	catalase GN=TGGT1_232250	TGGT1_232250	1	0.0580521	70.67	K03781	2	DLFNAIAK(1)R	-1.522	1
map05020 Prion diseases	0.33391	1.7	TGGT1_252220-t26_1-p1	228	K	tetratricopeptide repeat domain containing protein GN=TGGT1_252220	TGGT1_252220	1	0.0131121	68.548	K09553	2	AAAGVK(1)TAEQPAK	-0.68207	1
map05020 Prion diseases	0.33391	1.7	TGGT1_252220-t26_1-p1	222	K	tetratricopeptide repeat domain containing protein GN=TGGT1_252220	TGGT1_252220	1	4.63787e-10	167.59	K09553	2	GSAENASATK(1)AAAGVK	-1.5633	1
map05020 Prion diseases	0.33391	1.7	TGGT1_311720-t26_1-p1	222	K	chaperonin protein BiP GN=TGGT1_311720	TGGT1_311720	1	1.22207e-06	113.48	K09490	2	IINEPTAAAIAYGLDK(1)K	0.40182	1
map05020 Prion diseases	0.33391	1.7	TGGT1_311720-t26_1-p1	334	K	chaperonin protein BiP GN=TGGT1_311720	TGGT1_311720	1	0.00339001	82.437	K09490	2	AK(1)FEELNSDLFQK	-1.1138	1
map05020 Prion diseases	0.33391	1.7	TGGT1_311720-t26_1-p1	122	K	chaperonin protein BiP GN=TGGT1_311720	TGGT1_311720	1	0.0611477	51.531	K09490	2	DK(1)DLLPYEIINK	-3.3733	1
map05020 Prion diseases	0.33391	1.7	TGGT1_311720-t26_1-p1	592	K	chaperonin protein BiP GN=TGGT1_311720	TGGT1_311720	0.999996	0.0327013	67.548	K09490	2	LADK(1)IEEDDKK	-1.811	1
map05020 Prion diseases	0.33391	1.7	TGGT1_311720-t26_1-p1	628	K	chaperonin protein BiP GN=TGGT1_311720	TGGT1_311720	1	0.000419949	83.061	K09490	2	LK(1)DVEAVCNPIISK	-1.3763	2
map05020 Prion diseases	0.33391	1.7	TGGT1_311720-t26_1-p1	276	K	chaperonin protein BiP GN=TGGT1_311720	TGGT1_311720	1	0.00508529	61.48	K09490	2	VMDHFIK(1)LVK	1.4963	1
map05034 Alcoholism	0.401484	1.3	TGGT1_209910-t26_1-p1	9	K	histone H2Bv GN=TGGT1_209910	TGGT1_209910	1	1.80464e-06	158.57	K11252	2	GPAQK(1)SQAAK	-0.26346	1
map05034 Alcoholism	0.401484	1.3	TGGT1_209910-t26_1-p1	113	K	histone H2Bv GN=TGGT1_209910	TGGT1_209910	1	0.00579257	105.94	K11252	2	HAVSEGTK(1)AVTK	-2.2677	1
map05034 Alcoholism	0.401484	1.3	TGGT1_209910-t26_1-p1	105	K	histone H2Bv GN=TGGT1_209910	TGGT1_209910	1	0.000394996	70.552	K11252	2	LLLPGELSK(1)HAVSEGTK	-1.9161	2
map05034 Alcoholism	0.401484	1.3	TGGT1_209910-t26_1-p1	4	K	histone H2Bv GN=TGGT1_209910	TGGT1_209910	1	0.00282579	97.033	K11252	2	SGK(1)GPAQK	-0.91337	1
map05034 Alcoholism	0.401484	1.3	TGGT1_209910-t26_1-p1	19	K	histone H2Bv GN=TGGT1_209910	TGGT1_209910	1	3.55914e-14	194.22	K11252	2	TAGK(1)SLGPR	-0.99338	1
map05034 Alcoholism	0.401484	1.3	TGGT1_227290-t26_1-p1	433	K	histone deacetylase HDAC3 GN=TGGT1_227290	TGGT1_227290	1	0.00245331	66.619	K06067	2	K(1)DYANDFEDMADR	-0.39024	2
map05034 Alcoholism	0.401484	1.3	TGGT1_239260-t26_1-p1	32	K	histone H4 GN=TGGT1_239260	TGGT1_239260	1	0.00942763	66.664	K11254	2	DNIQGITK(1)PAIR	-1.9488	1
map05034 Alcoholism	0.401484	1.3	TGGT1_249240-t26_1-p1	22	K	putative calmodulin GN=TGGT1_249240	TGGT1_249240	1	7.76873e-11	157.67	K02183	2	EAFSLFDK(1)DGDGTITTK	-0.24477	1
map05034 Alcoholism	0.401484	1.3	TGGT1_261240-t26_1-p1	28	K	histone H3 GN=TGGT1_261240	TGGT1_261240	1	0.000201612	123.42	K11253	2	K(1)SAPMSGGIK	0.17836	4
map05034 Alcoholism	0.401484	1.3	TGGT1_261240-t26_1-p1	24	K	histone H3 GN=TGGT1_261240	TGGT1_261240	1	1.21842e-07	147.16	K11253	2	QLASK(1)AAR	-0.072025	1
map05034 Alcoholism	0.401484	1.3	TGGT1_261240-t26_1-p1	123	K	histone H3 GN=TGGT1_261240	TGGT1_261240	1	0.0147963	40.533	K11253	2	VTIMPK(1)DIQLAR	-1.138	1
map05034 Alcoholism	0.401484	1.3	TGGT1_261240-t26_1-p1	57	K	histone H3 GN=TGGT1_261240	TGGT1_261240	1	0.00050994	76.572	K11253	2	YQK(1)STDLLIR	-1.9886	1
map05034 Alcoholism	0.401484	1.3	TGGT1_261250-t26_1-p1	74	K	histone H2A1 GN=TGGT1_261250	TGGT1_261250	1	0.0324245	68.49	K11251	2	SAK(1)AGLQFPVGR	-1.0762	1
map05034 Alcoholism	0.401484	1.3	TGGT1_261580-t26_1-p1	128	K	histone H2AX GN=TGGT1_261580	TGGT1_261580	1	0.0246229	60.589	K11251	2	GK(1)HGVSQEF	-2.0143	1
map05034 Alcoholism	0.401484	1.3	TGGT1_300200-t26_1-p1	138	K	histone H2AZ GN=TGGT1_300200	TGGT1_300200	1	1.56245e-05	83.061	K11251	3	ATIAGGGVIPHIHK(1)SLMTK	-2.1298	3
map05034 Alcoholism	0.401484	1.3	TGGT1_300200-t26_1-p1	143	K	histone H2AZ GN=TGGT1_300200	TGGT1_300200	1	7.77012e-30	236.23	K11251	2	SLMTK(1)GPSTQPMK	-1.8444	4
map05034 Alcoholism	0.401484	1.3	TGGT1_300200-t26_1-p1	6	K	histone H2AZ GN=TGGT1_300200	TGGT1_300200	1	0.00059098	96.311	K11251	2	MDGAGK(1)VGGK	-1.8964	3
map05034 Alcoholism	0.401484	1.3	TGGT1_305160-t26_1-p1	108	K	histone H2Ba GN=TGGT1_305160	TGGT1_305160	1	0.00579257	105.94	K11252	2	HAVSEGTK(1)AVTK	-2.2677	1
map05034 Alcoholism	0.401484	1.3	TGGT1_305160-t26_1-p1	71	K	histone H2Ba GN=TGGT1_305160	TGGT1_305160	1	0.00194653	88.921	K11252	2	IASEAGK(1)LCK	-1.7927	1
map05034 Alcoholism	0.401484	1.3	TGGT1_305160-t26_1-p1	78	K	histone H2Ba GN=TGGT1_305160	TGGT1_305160	1	0.0518873	85.813	K11252	2	K(1)DTLSSR	-2.4819	1
map05034 Alcoholism	0.401484	1.3	TGGT1_305160-t26_1-p1	100	K	histone H2Ba GN=TGGT1_305160	TGGT1_305160	1	5.21273e-07	105.78	K11252	2	LVLPGELAK(1)HAVSEGTK	-1.3545	2
map05034 Alcoholism	0.401484	1.3	TGGT1_305160-t26_1-p1	48	K	histone H2Ba GN=TGGT1_305160	TGGT1_305160	1	0.018908	83.438	K11252	2	QVHPETGISK(1)K	-1.0996	1
map05034 Alcoholism	0.401484	1.3	TGGT1_305160-t26_1-p1	38	K	histone H2Ba GN=TGGT1_305160	TGGT1_305160	1	0.000830196	101.45	K11252	3	VLK(1)QVHPETGISK	-0.81974	2
map05100 Bacterial invasion of epithelial cells	0.0250602	4.08	TGGT1_209030-t26_1-p1	38	K	actin ACT1 GN=TGGT1_209030	TGGT1_209030	1	0.00953544	81.163	K05692	2	AVFPSIVGK(1)PK	-0.11651	1
map05100 Bacterial invasion of epithelial cells	0.0250602	4.08	TGGT1_209030-t26_1-p1	40	K	actin ACT1 GN=TGGT1_209030	TGGT1_209030	1	5.33713e-14	174.23	K05692	2	PK(1)NPGIMVGMEEK	-0.45049	4
map05100 Bacterial invasion of epithelial cells	0.0250602	4.08	TGGT1_209030-t26_1-p1	270	K	actin ACT1 GN=TGGT1_209030	TGGT1_209030	1	8.45402e-10	140.3	K05692	3	CPEALFQPSFLGK(1)EAAGVHR	-1.4147	1
map05100 Bacterial invasion of epithelial cells	0.0250602	4.08	TGGT1_209030-t26_1-p1	62	K	actin ACT1 GN=TGGT1_209030	TGGT1_209030	1	2.44435e-14	203.52	K05692	2	DCYVGDEAQSK(1)R	-1.0578	2
map05100 Bacterial invasion of epithelial cells	0.0250602	4.08	TGGT1_209030-t26_1-p1	207	K	actin ACT1 GN=TGGT1_209030	TGGT1_209030	1	1.11143e-06	127.03	K05692	2	GYGFTTSAEK(1)EIVR	-0.56212	1
map05100 Bacterial invasion of epithelial cells	0.0250602	4.08	TGGT1_209030-t26_1-p1	329	K	actin ACT1 GN=TGGT1_209030	TGGT1_209030	1	0.0195791	60.892	K05692	2	IK(1)VVAPPER	-0.67545	1
map05100 Bacterial invasion of epithelial cells	0.0250602	4.08	TGGT1_209030-t26_1-p1	114	K	actin ACT1 GN=TGGT1_209030	TGGT1_209030	1	1.24827e-10	144.09	K05692	3	VAPEEHPVLLTEAPLNPK(1)ANR	1.2771	1
map05100 Bacterial invasion of epithelial cells	0.0250602	4.08	TGGT1_290950-t26_1-p1	1488	K	putative clathrin heavy chain GN=TGGT1_290950	TGGT1_290950	1	0.00869829	51.872	K04646	2	AGHLAVVEK(1)YLR	0.35937	1
map05100 Bacterial invasion of epithelial cells	0.0250602	4.08	TGGT1_411760-t26_1-p1	62	K	actin GN=TGGT1_411760	TGGT1_411760	1	6.68242e-65	281.13	K05692	2	DSYVGDEAQSK(1)R	-1.5544	2
map05100 Bacterial invasion of epithelial cells	0.0250602	4.08	TGGT1_411760-t26_1-p1	51	K	actin GN=TGGT1_411760	TGGT1_411760	1	4.98736e-09	61.867	K05692	3	HQGVMVGMGQK(1)DSYVGDEAQSK	-0.52002	1
map05110 Vibrio cholerae infection	0.190578	1.59	TGGT1_209030-t26_1-p1	38	K	actin ACT1 GN=TGGT1_209030	TGGT1_209030	1	0.00953544	81.163	K05692	2	AVFPSIVGK(1)PK	-0.11651	1
map05110 Vibrio cholerae infection	0.190578	1.59	TGGT1_209030-t26_1-p1	40	K	actin ACT1 GN=TGGT1_209030	TGGT1_209030	1	5.33713e-14	174.23	K05692	2	PK(1)NPGIMVGMEEK	-0.45049	4
map05110 Vibrio cholerae infection	0.190578	1.59	TGGT1_209030-t26_1-p1	270	K	actin ACT1 GN=TGGT1_209030	TGGT1_209030	1	8.45402e-10	140.3	K05692	3	CPEALFQPSFLGK(1)EAAGVHR	-1.4147	1
map05110 Vibrio cholerae infection	0.190578	1.59	TGGT1_209030-t26_1-p1	62	K	actin ACT1 GN=TGGT1_209030	TGGT1_209030	1	2.44435e-14	203.52	K05692	2	DCYVGDEAQSK(1)R	-1.0578	2
map05110 Vibrio cholerae infection	0.190578	1.59	TGGT1_209030-t26_1-p1	207	K	actin ACT1 GN=TGGT1_209030	TGGT1_209030	1	1.11143e-06	127.03	K05692	2	GYGFTTSAEK(1)EIVR	-0.56212	1
map05110 Vibrio cholerae infection	0.190578	1.59	TGGT1_209030-t26_1-p1	329	K	actin ACT1 GN=TGGT1_209030	TGGT1_209030	1	0.0195791	60.892	K05692	2	IK(1)VVAPPER	-0.67545	1
map05110 Vibrio cholerae infection	0.190578	1.59	TGGT1_209030-t26_1-p1	114	K	actin ACT1 GN=TGGT1_209030	TGGT1_209030	1	1.24827e-10	144.09	K05692	3	VAPEEHPVLLTEAPLNPK(1)ANR	1.2771	1
map05110 Vibrio cholerae infection	0.190578	1.59	TGGT1_219800-t26_1-p1	7	K	putative vacuolar ATP synthase subunit b GN=TGGT1_219800	TGGT1_219800	1	3.08856e-06	70.831	K02147	2	AAQAAK(1)ADAALAHAAAASR	-0.72999	1
map05110 Vibrio cholerae infection	0.190578	1.59	TGGT1_269980-t26_1-p1	109	K	putative preprotein translocase Sec61 GN=TGGT1_269980	TGGT1_269980	1	0.0176169	52.837	K10956	2	IIQVDQSLK(1)EDR	-2.0032	1
map05110 Vibrio cholerae infection	0.190578	1.59	TGGT1_276140-t26_1-p1	444	K	ADP ribosylation factor ARF1 GN=TGGT1_276140	TGGT1_276140	1	0.0270804	51.829	K07937	2	NISFTVWDVGGQDK(1)IR	0.43836	1
map05110 Vibrio cholerae infection	0.190578	1.59	TGGT1_305290-t26_1-p1	284	K	putative vacuolar atp synthase subunit e GN=TGGT1_305290	TGGT1_305290	1	0.0304736	46.033	K02150	2	TVTATLDK(1)SGR	-2.4751	1
map05110 Vibrio cholerae infection	0.190578	1.59	TGGT1_315620-t26_1-p1	365	K	putative vacuolar ATP synthase subunit C GN=TGGT1_315620	TGGT1_315620	1	0.00453235	69.327	K02148	2	LFSPK(1)GGFGNSYFSGK	-2.0399	1
map05110 Vibrio cholerae infection	0.190578	1.59	TGGT1_411760-t26_1-p1	62	K	actin GN=TGGT1_411760	TGGT1_411760	1	6.68242e-65	281.13	K05692	2	DSYVGDEAQSK(1)R	-1.5544	2
map05110 Vibrio cholerae infection	0.190578	1.59	TGGT1_411760-t26_1-p1	51	K	actin GN=TGGT1_411760	TGGT1_411760	1	4.98736e-09	61.867	K05692	3	HQGVMVGMGQK(1)DSYVGDEAQSK	-0.52002	1
map05120 Epithelial cell signaling in Helicobacter pylori infection	0.47434	1.36	TGGT1_219800-t26_1-p1	7	K	putative vacuolar ATP synthase subunit b GN=TGGT1_219800	TGGT1_219800	1	3.08856e-06	70.831	K02147	2	AAQAAK(1)ADAALAHAAAASR	-0.72999	1
map05120 Epithelial cell signaling in Helicobacter pylori infection	0.47434	1.36	TGGT1_305290-t26_1-p1	284	K	putative vacuolar atp synthase subunit e GN=TGGT1_305290	TGGT1_305290	1	0.0304736	46.033	K02150	2	TVTATLDK(1)SGR	-2.4751	1
map05120 Epithelial cell signaling in Helicobacter pylori infection	0.47434	1.36	TGGT1_315620-t26_1-p1	365	K	putative vacuolar ATP synthase subunit C GN=TGGT1_315620	TGGT1_315620	1	0.00453235	69.327	K02148	2	LFSPK(1)GGFGNSYFSGK	-2.0399	1
map05130 Pathogenic Escherichia coli infection	0.0376656	1.87	TGGT1_209030-t26_1-p1	38	K	actin ACT1 GN=TGGT1_209030	TGGT1_209030	1	0.00953544	81.163	K05692	2	AVFPSIVGK(1)PK	-0.11651	1
map05130 Pathogenic Escherichia coli infection	0.0376656	1.87	TGGT1_209030-t26_1-p1	40	K	actin ACT1 GN=TGGT1_209030	TGGT1_209030	1	5.33713e-14	174.23	K05692	2	PK(1)NPGIMVGMEEK	-0.45049	4
map05130 Pathogenic Escherichia coli infection	0.0376656	1.87	TGGT1_209030-t26_1-p1	270	K	actin ACT1 GN=TGGT1_209030	TGGT1_209030	1	8.45402e-10	140.3	K05692	3	CPEALFQPSFLGK(1)EAAGVHR	-1.4147	1
map05130 Pathogenic Escherichia coli infection	0.0376656	1.87	TGGT1_209030-t26_1-p1	62	K	actin ACT1 GN=TGGT1_209030	TGGT1_209030	1	2.44435e-14	203.52	K05692	2	DCYVGDEAQSK(1)R	-1.0578	2
map05130 Pathogenic Escherichia coli infection	0.0376656	1.87	TGGT1_209030-t26_1-p1	207	K	actin ACT1 GN=TGGT1_209030	TGGT1_209030	1	1.11143e-06	127.03	K05692	2	GYGFTTSAEK(1)EIVR	-0.56212	1
map05130 Pathogenic Escherichia coli infection	0.0376656	1.87	TGGT1_209030-t26_1-p1	329	K	actin ACT1 GN=TGGT1_209030	TGGT1_209030	1	0.0195791	60.892	K05692	2	IK(1)VVAPPER	-0.67545	1
map05130 Pathogenic Escherichia coli infection	0.0376656	1.87	TGGT1_209030-t26_1-p1	114	K	actin ACT1 GN=TGGT1_209030	TGGT1_209030	1	1.24827e-10	144.09	K05692	3	VAPEEHPVLLTEAPLNPK(1)ANR	1.2771	1
map05130 Pathogenic Escherichia coli infection	0.0376656	1.87	TGGT1_219750-t26_1-p1	16	K	putative cytochrome c GN=TGGT1_219750	TGGT1_219750	1	4.87894e-07	123.99	K08738	2	AEPDVQVPSGDIK(1)AGAK	-3.215	1
map05130 Pathogenic Escherichia coli infection	0.0376656	1.87	TGGT1_235470-t26_1-p1	4	K	myosin A GN=TGGT1_235470	TGGT1_235470	1	0.00296159	63.397	K10356	2	ASK(1)TTSEELK	-2.2249	1
map05130 Pathogenic Escherichia coli infection	0.0376656	1.87	TGGT1_235470-t26_1-p1	11	K	myosin A GN=TGGT1_235470	TGGT1_235470	1	8.38054e-21	157.77	K10356	2	TTSEELK(1)TATALK	-0.98727	1
map05130 Pathogenic Escherichia coli infection	0.0376656	1.87	TGGT1_235470-t26_1-p1	393	K	myosin A GN=TGGT1_235470	TGGT1_235470	1	0.00460856	73.655	K10356	2	K(1)ACGLLFLDAER	-0.24173	1
map05130 Pathogenic Escherichia coli infection	0.0376656	1.87	TGGT1_269190-t26_1-p1	897	K	glyceraldehyde-3-phosphate dehydrogenase GAPDH2 GN=TGGT1_269190	TGGT1_269190	1	0.0300993	68.49	K00134	2	LNK(1)STTYEEIK	-2.4964	3
map05130 Pathogenic Escherichia coli infection	0.0376656	1.87	TGGT1_276140-t26_1-p1	444	K	ADP ribosylation factor ARF1 GN=TGGT1_276140	TGGT1_276140	1	0.0270804	51.829	K07937	2	NISFTVWDVGGQDK(1)IR	0.43836	1
map05130 Pathogenic Escherichia coli infection	0.0376656	1.87	TGGT1_277000-t26_1-p1	339	K	putative transport protein Sec24 GN=TGGT1_277000	TGGT1_277000	1	4.65989e-05	78.888	K14007	2	AALTSGK(1)LPGCTDSGAGR	-2.6707	1
map05130 Pathogenic Escherichia coli infection	0.0376656	1.87	TGGT1_278870-t26_1-p1	1191	K	myosin F GN=TGGT1_278870	TGGT1_278870	1	1.09004e-06	116.36	K10357	2	ASSASK(1)AAVADSAPTALLR	-1.5084	1
map05130 Pathogenic Escherichia coli infection	0.0376656	1.87	TGGT1_289690-t26_1-p1	220	K	glyceraldehyde-3-phosphate dehydrogenase GAPDH1 GN=TGGT1_289690	TGGT1_289690	1	0.00702437	62.705	K00134	2	LIVGGK(1)AVTVFNEK	0.41054	1
map05130 Pathogenic Escherichia coli infection	0.0376656	1.87	TGGT1_289690-t26_1-p1	405	K	glyceraldehyde-3-phosphate dehydrogenase GAPDH1 GN=TGGT1_289690	TGGT1_289690	1	0.00140493	78.864	K00134	2	PAK(1)YEDIVAAVK	0.78222	1
map05130 Pathogenic Escherichia coli infection	0.0376656	1.87	TGGT1_289690-t26_1-p1	366	K	glyceraldehyde-3-phosphate dehydrogenase GAPDH1 GN=TGGT1_289690	TGGT1_289690	1	1.06264e-05	67.887	K00134	2	SAGVNIIPASTGAAK(1)AVGK	-2.91	1
map05130 Pathogenic Escherichia coli infection	0.0376656	1.87	TGGT1_289690-t26_1-p1	211	K	glyceraldehyde-3-phosphate dehydrogenase GAPDH1 GN=TGGT1_289690	TGGT1_289690	1	1.49129e-12	120.21	K00134	2	YDSVHGHYPGEVSHK(1)DGK	-3.1729	2
map05130 Pathogenic Escherichia coli infection	0.0376656	1.87	TGGT1_291930-t26_1-p1	686	K	RNA recognition motif-containing protein GN=TGGT1_291930	TGGT1_291930	1	7.68896e-30	196.42	K11294	2	AAK(1)DGTVQEFQGTSK	-4.1333	1
map05130 Pathogenic Escherichia coli infection	0.0376656	1.87	TGGT1_291930-t26_1-p1	420	K	RNA recognition motif-containing protein GN=TGGT1_291930	TGGT1_291930	1	0.000617547	117.21	K11294	2	EAPADEDLQHTSK(1)K	-3.9375	1
map05130 Pathogenic Escherichia coli infection	0.0376656	1.87	TGGT1_291930-t26_1-p1	46	K	RNA recognition motif-containing protein GN=TGGT1_291930	TGGT1_291930	1	0.0163882	47.361	K11294	2	GAAGAPASAK(1)GAPK	-0.71989	1
map05130 Pathogenic Escherichia coli infection	0.0376656	1.87	TGGT1_291930-t26_1-p1	4	K	RNA recognition motif-containing protein GN=TGGT1_291930	TGGT1_291930	1	0.00858013	117.18	K11294	2	K(1)AAPVAVAR	-1.8638	1
map05130 Pathogenic Escherichia coli infection	0.0376656	1.87	TGGT1_291930-t26_1-p1	407	K	RNA recognition motif-containing protein GN=TGGT1_291930	TGGT1_291930	1	6.33985e-05	151.52	K11294	3	RK(1)EAPADEDLQHTSK	-0.65069	3
map05130 Pathogenic Escherichia coli infection	0.0376656	1.87	TGGT1_291930-t26_1-p1	79	K	RNA recognition motif-containing protein GN=TGGT1_291930	TGGT1_291930	1	1.20997e-06	130.78	K11294	2	K(1)GGVVTSASAVQSAK	-1.6333	1
map05130 Pathogenic Escherichia coli infection	0.0376656	1.87	TGGT1_291930-t26_1-p1	434	K	RNA recognition motif-containing protein GN=TGGT1_291930	TGGT1_291930	1	8.04689e-06	132.44	K11294	2	LQTK(1)GGGVVDK	-1.9955	1
map05130 Pathogenic Escherichia coli infection	0.0376656	1.87	TGGT1_316400B-t26_1-p1	315	K	alpha tubulin TUBA1 GN=TGGT1_316400B	TGGT1_316400B	1	0.00425818	58.476	K07374	2	DVNAAVATIK(1)TK	-0.5737	1
map05130 Pathogenic Escherichia coli infection	0.0376656	1.87	TGGT1_316400B-t26_1-p1	380	K	alpha tubulin TUBA1 GN=TGGT1_316400B	TGGT1_316400B	1	0.0107842	73.637	K07374	2	FDLMYAK(1)R	0.095085	3
map05130 Pathogenic Escherichia coli infection	0.0376656	1.87	TGGT1_316400B-t26_1-p1	142	K	alpha tubulin TUBA1 GN=TGGT1_316400B	TGGT1_316400B	1	0.0343389	78.178	K07374	2	LSVDYGK(1)K	-1.8808	1
map05130 Pathogenic Escherichia coli infection	0.0376656	1.87	TGGT1_411760-t26_1-p1	62	K	actin GN=TGGT1_411760	TGGT1_411760	1	6.68242e-65	281.13	K05692	2	DSYVGDEAQSK(1)R	-1.5544	2
map05130 Pathogenic Escherichia coli infection	0.0376656	1.87	TGGT1_411760-t26_1-p1	51	K	actin GN=TGGT1_411760	TGGT1_411760	1	4.98736e-09	61.867	K05692	3	HQGVMVGMGQK(1)DSYVGDEAQSK	-0.52002	1
map05131 Shigellosis	0.182365	1.49	TGGT1_209030-t26_1-p1	38	K	actin ACT1 GN=TGGT1_209030	TGGT1_209030	1	0.00953544	81.163	K05692	2	AVFPSIVGK(1)PK	-0.11651	1
map05131 Shigellosis	0.182365	1.49	TGGT1_209030-t26_1-p1	40	K	actin ACT1 GN=TGGT1_209030	TGGT1_209030	1	5.33713e-14	174.23	K05692	2	PK(1)NPGIMVGMEEK	-0.45049	4
map05131 Shigellosis	0.182365	1.49	TGGT1_209030-t26_1-p1	270	K	actin ACT1 GN=TGGT1_209030	TGGT1_209030	1	8.45402e-10	140.3	K05692	3	CPEALFQPSFLGK(1)EAAGVHR	-1.4147	1
map05131 Shigellosis	0.182365	1.49	TGGT1_209030-t26_1-p1	62	K	actin ACT1 GN=TGGT1_209030	TGGT1_209030	1	2.44435e-14	203.52	K05692	2	DCYVGDEAQSK(1)R	-1.0578	2
map05131 Shigellosis	0.182365	1.49	TGGT1_209030-t26_1-p1	207	K	actin ACT1 GN=TGGT1_209030	TGGT1_209030	1	1.11143e-06	127.03	K05692	2	GYGFTTSAEK(1)EIVR	-0.56212	1
map05131 Shigellosis	0.182365	1.49	TGGT1_209030-t26_1-p1	329	K	actin ACT1 GN=TGGT1_209030	TGGT1_209030	1	0.0195791	60.892	K05692	2	IK(1)VVAPPER	-0.67545	1
map05131 Shigellosis	0.182365	1.49	TGGT1_209030-t26_1-p1	114	K	actin ACT1 GN=TGGT1_209030	TGGT1_209030	1	1.24827e-10	144.09	K05692	3	VAPEEHPVLLTEAPLNPK(1)ANR	1.2771	1
map05131 Shigellosis	0.182365	1.49	TGGT1_219750-t26_1-p1	16	K	putative cytochrome c GN=TGGT1_219750	TGGT1_219750	1	4.87894e-07	123.99	K08738	2	AEPDVQVPSGDIK(1)AGAK	-3.215	1
map05131 Shigellosis	0.182365	1.49	TGGT1_236910-t26_1-p1	244	K	putative U2 snRNP auxiliary factor GN=TGGT1_236910	TGGT1_236910	1	0.00210689	63.397	K12836	2	AMIAK(1)WNEER	-0.65353	1
map05131 Shigellosis	0.182365	1.49	TGGT1_261240-t26_1-p1	28	K	histone H3 GN=TGGT1_261240	TGGT1_261240	1	0.000201612	123.42	K11253	2	K(1)SAPMSGGIK	0.17836	4
map05131 Shigellosis	0.182365	1.49	TGGT1_261240-t26_1-p1	24	K	histone H3 GN=TGGT1_261240	TGGT1_261240	1	1.21842e-07	147.16	K11253	2	QLASK(1)AAR	-0.072025	1
map05131 Shigellosis	0.182365	1.49	TGGT1_261240-t26_1-p1	123	K	histone H3 GN=TGGT1_261240	TGGT1_261240	1	0.0147963	40.533	K11253	2	VTIMPK(1)DIQLAR	-1.138	1
map05131 Shigellosis	0.182365	1.49	TGGT1_261240-t26_1-p1	57	K	histone H3 GN=TGGT1_261240	TGGT1_261240	1	0.00050994	76.572	K11253	2	YQK(1)STDLLIR	-1.9886	1
map05131 Shigellosis	0.182365	1.49	TGGT1_265330-t26_1-p1	13	K	putative cell-cycle-associated protein kinase GSK GN=TGGT1_265330	TGGT1_265330	1	0.00150808	87.251	K08822	2	PDPQYDPAAAQK(1)SSNAR	-3.2338	1
map05131 Shigellosis	0.182365	1.49	TGGT1_276140-t26_1-p1	444	K	ADP ribosylation factor ARF1 GN=TGGT1_276140	TGGT1_276140	1	0.0270804	51.829	K07937	2	NISFTVWDVGGQDK(1)IR	0.43836	1
map05131 Shigellosis	0.182365	1.49	TGGT1_304770-t26_1-p1	91	K	ubiquitin-conjugating enzyme subfamily protein GN=TGGT1_304770	TGGT1_304770	1	0.00455863	106.93	K10580	2	ICLDILK(1)DK	-1.7955	1
map05131 Shigellosis	0.182365	1.49	TGGT1_319870-t26_1-p1	172	K	ubiquitin-conjugating enzyme subfamily protein GN=TGGT1_319870	TGGT1_319870	1	0.0426442	72.042	K06689	2	INK(1)ELNDLSK	-1.46	1
map05131 Shigellosis	0.182365	1.49	TGGT1_411760-t26_1-p1	62	K	actin GN=TGGT1_411760	TGGT1_411760	1	6.68242e-65	281.13	K05692	2	DSYVGDEAQSK(1)R	-1.5544	2
map05131 Shigellosis	0.182365	1.49	TGGT1_411760-t26_1-p1	51	K	actin GN=TGGT1_411760	TGGT1_411760	1	4.98736e-09	61.867	K05692	3	HQGVMVGMGQK(1)DSYVGDEAQSK	-0.52002	1
map05132 Salmonella infection	0.100061	2.55	TGGT1_209030-t26_1-p1	38	K	actin ACT1 GN=TGGT1_209030	TGGT1_209030	1	0.00953544	81.163	K05692	2	AVFPSIVGK(1)PK	-0.11651	1
map05132 Salmonella infection	0.100061	2.55	TGGT1_209030-t26_1-p1	40	K	actin ACT1 GN=TGGT1_209030	TGGT1_209030	1	5.33713e-14	174.23	K05692	2	PK(1)NPGIMVGMEEK	-0.45049	4
map05132 Salmonella infection	0.100061	2.55	TGGT1_209030-t26_1-p1	270	K	actin ACT1 GN=TGGT1_209030	TGGT1_209030	1	8.45402e-10	140.3	K05692	3	CPEALFQPSFLGK(1)EAAGVHR	-1.4147	1
map05132 Salmonella infection	0.100061	2.55	TGGT1_209030-t26_1-p1	62	K	actin ACT1 GN=TGGT1_209030	TGGT1_209030	1	2.44435e-14	203.52	K05692	2	DCYVGDEAQSK(1)R	-1.0578	2
map05132 Salmonella infection	0.100061	2.55	TGGT1_209030-t26_1-p1	207	K	actin ACT1 GN=TGGT1_209030	TGGT1_209030	1	1.11143e-06	127.03	K05692	2	GYGFTTSAEK(1)EIVR	-0.56212	1
map05132 Salmonella infection	0.100061	2.55	TGGT1_209030-t26_1-p1	329	K	actin ACT1 GN=TGGT1_209030	TGGT1_209030	1	0.0195791	60.892	K05692	2	IK(1)VVAPPER	-0.67545	1
map05132 Salmonella infection	0.100061	2.55	TGGT1_209030-t26_1-p1	114	K	actin ACT1 GN=TGGT1_209030	TGGT1_209030	1	1.24827e-10	144.09	K05692	3	VAPEEHPVLLTEAPLNPK(1)ANR	1.2771	1
map05132 Salmonella infection	0.100061	2.55	TGGT1_248880-t26_1-p1	260	K	GTPase RAB7 GN=TGGT1_248880	TGGT1_248880	1	0.000332627	117.77	K07897	2	FSNQYK(1)ATIGADFLTK	0.47351	1
map05132 Salmonella infection	0.100061	2.55	TGGT1_248880-t26_1-p1	254	K	GTPase RAB7 GN=TGGT1_248880	TGGT1_248880	1	0.0366648	90.308	K07897	2	K(1)FSNQYK	-1.1185	1
map05132 Salmonella infection	0.100061	2.55	TGGT1_411760-t26_1-p1	62	K	actin GN=TGGT1_411760	TGGT1_411760	1	6.68242e-65	281.13	K05692	2	DSYVGDEAQSK(1)R	-1.5544	2
map05132 Salmonella infection	0.100061	2.55	TGGT1_411760-t26_1-p1	51	K	actin GN=TGGT1_411760	TGGT1_411760	1	4.98736e-09	61.867	K05692	3	HQGVMVGMGQK(1)DSYVGDEAQSK	-0.52002	1
map05134 Legionellosis	0.134399	1.77	TGGT1_219750-t26_1-p1	16	K	putative cytochrome c GN=TGGT1_219750	TGGT1_219750	1	4.87894e-07	123.99	K08738	2	AEPDVQVPSGDIK(1)AGAK	-3.215	1
map05134 Legionellosis	0.134399	1.77	TGGT1_273760-t26_1-p1	138	K	heat shock protein HSP70 GN=TGGT1_273760	TGGT1_273760	1	0.00425818	73.655	K03283	2	EIAEAYLGK(1)EVK	-1.6857	1
map05134 Legionellosis	0.134399	1.77	TGGT1_273760-t26_1-p1	253	K	heat shock protein HSP70 GN=TGGT1_273760	TGGT1_273760	1	0.0187649	72.038	K03283	2	GK(1)DISTNSR	-2.3249	1
map05134 Legionellosis	0.134399	1.77	TGGT1_273760-t26_1-p1	77	K	heat shock protein HSP70 GN=TGGT1_273760	TGGT1_273760	1	0.000153937	106.11	K03283	2	K(1)FDDPSVQSDMK	-1.4864	2
map05134 Legionellosis	0.134399	1.77	TGGT1_273760-t26_1-p1	247	K	heat shock protein HSP70 GN=TGGT1_273760	TGGT1_273760	1	0.0119668	72.365	K03283	2	LVDFCVQDFK(1)R	-4.5044	1
map05134 Legionellosis	0.134399	1.77	TGGT1_273760-t26_1-p1	56	K	heat shock protein HSP70 GN=TGGT1_273760	TGGT1_273760	1	0.0153435	61.48	K03283	2	LVGDAAK(1)NQVAR	-1.9985	1
map05134 Legionellosis	0.134399	1.77	TGGT1_273760-t26_1-p1	526	K	heat shock protein HSP70 GN=TGGT1_273760	TGGT1_273760	1	0.00714399	72.042	K03283	2	MVQEAEK(1)YK	0.72838	2
map05134 Legionellosis	0.134399	1.77	TGGT1_273760-t26_1-p1	321	K	heat shock protein HSP70 GN=TGGT1_273760	TGGT1_273760	1	0.0280406	65.933	K03283	2	NSLLPVEK(1)VLK	-1.077	1
map05134 Legionellosis	0.134399	1.77	TGGT1_273760-t26_1-p1	599	K	heat shock protein HSP70 GN=TGGT1_273760	TGGT1_273760	1	2.92155e-06	135.21	K03283	2	QK(1)EVESVCTPIITK	-2.0715	1
map05134 Legionellosis	0.134399	1.77	TGGT1_273760-t26_1-p1	559	K	heat shock protein HSP70 GN=TGGT1_273760	TGGT1_273760	1	0.0272655	74.486	K03283	2	QTLDDEK(1)LK	-1.5161	1
map05134 Legionellosis	0.134399	1.77	TGGT1_273760-t26_1-p1	112	K	heat shock protein HSP70 GN=TGGT1_273760	TGGT1_273760	0.999999	2.08249e-06	82.822	K03283	3	VIAGPGDKPLIEVTYQGEK(1)K	0.57193	2
map05134 Legionellosis	0.134399	1.77	TGGT1_276140-t26_1-p1	444	K	ADP ribosylation factor ARF1 GN=TGGT1_276140	TGGT1_276140	1	0.0270804	51.829	K07937	2	NISFTVWDVGGQDK(1)IR	0.43836	1
map05134 Legionellosis	0.134399	1.77	TGGT1_286420A-t26_1-p1	5	K	putative elongation factor 1-alpha (EF-1-ALPHA) GN=TGGT1_286420A	TGGT1_286420A	1	7.71362e-08	129.53	K03231	3	EK(1)THINLVVIGHVDSGK	-1.3632	2
map05134 Legionellosis	0.134399	1.77	TGGT1_286420A-t26_1-p1	20	K	putative elongation factor 1-alpha (EF-1-ALPHA) GN=TGGT1_286420A	TGGT1_286420A	1	6.34982e-06	62.95	K03231	3	THINLVVIGHVDSGK(1)STTTGHLIYK	-3.3519	1
map05134 Legionellosis	0.134399	1.77	TGGT1_286420A-t26_1-p1	44	K	putative elongation factor 1-alpha (EF-1-ALPHA) GN=TGGT1_286420A	TGGT1_286420A	1	0.000400312	97.277	K03231	2	FEK(1)ESSEMGK	0.88799	2
map05134 Legionellosis	0.134399	1.77	TGGT1_286420A-t26_1-p1	212	K	putative elongation factor 1-alpha (EF-1-ALPHA) GN=TGGT1_286420A	TGGT1_286420A	1	0.00180592	88.42	K03231	2	GK(1)TLVEALDTMEAPK	-0.52781	1
map05134 Legionellosis	0.134399	1.77	TGGT1_286420A-t26_1-p1	225	K	putative elongation factor 1-alpha (EF-1-ALPHA) GN=TGGT1_286420A	TGGT1_286420A	1	1.90813e-29	219.93	K03231	2	TLVEALDTMEAPK(1)RPSDK	-4.3598	8
map05134 Legionellosis	0.134399	1.77	TGGT1_286420A-t26_1-p1	316	K	putative elongation factor 1-alpha (EF-1-ALPHA) GN=TGGT1_286420A	TGGT1_286420A	1	1.55764e-09	187.33	K03231	2	GYVASDSK(1)NDPAK	-1.8964	1
map05134 Legionellosis	0.134399	1.77	TGGT1_286420A-t26_1-p1	321	K	putative elongation factor 1-alpha (EF-1-ALPHA) GN=TGGT1_286420A	TGGT1_286420A	1	5.97157e-12	111.27	K03231	3	NDPAK(1)GCATFLAQVIVLNHPGEIK	0.858	1
map05134 Legionellosis	0.134399	1.77	TGGT1_286420A-t26_1-p1	241	K	putative elongation factor 1-alpha (EF-1-ALPHA) GN=TGGT1_286420A	TGGT1_286420A	1	0.0178651	61.23	K03231	3	LPLQDVYK(1)IGGIGTVPVGR	-1.1947	1
map05134 Legionellosis	0.134399	1.77	TGGT1_286420A-t26_1-p1	371	K	putative elongation factor 1-alpha (EF-1-ALPHA) GN=TGGT1_286420A	TGGT1_286420A	1	3.0975e-06	117.3	K03231	2	SGK(1)TLEEAPK	-1.5008	1
map05134 Legionellosis	0.134399	1.77	TGGT1_286420A-t26_1-p1	378	K	putative elongation factor 1-alpha (EF-1-ALPHA) GN=TGGT1_286420A	TGGT1_286420A	1	0.000581898	120.33	K03231	2	TLEEAPK(1)CIK	-1.1824	1
map05134 Legionellosis	0.134399	1.77	TGGT1_286420A-t26_1-p1	210	K	putative elongation factor 1-alpha (EF-1-ALPHA) GN=TGGT1_286420A	TGGT1_286420A	1	0.0174847	67.507	K03231	2	STNMSWYK(1)GK	-0.050163	1
map05134 Legionellosis	0.134399	1.77	TGGT1_294800B-t26_1-p1	278	K	putative elongation factor 1-alpha (EF-1-ALPHA) GN=TGGT1_294800B	TGGT1_294800B	1	1.47191e-14	173.07	K03231	2	DMK(1)QTVAVGVIK	-1.7077	3
map05134 Legionellosis	0.134399	1.77	TGGT1_294800B-t26_1-p1	287	K	putative elongation factor 1-alpha (EF-1-ALPHA) GN=TGGT1_294800B	TGGT1_294800B	1	0.00905031	93.162	K03231	2	QTVAVGVIK(1)SVEK	-0.40052	1
map05134 Legionellosis	0.134399	1.77	TGGT1_294800B-t26_1-p1	299	K	putative elongation factor 1-alpha (EF-1-ALPHA) GN=TGGT1_294800B	TGGT1_294800B	1	0.0212859	69.915	K03231	2	EPGAGSK(1)VTK	-1.639	1
map05134 Legionellosis	0.134399	1.77	TGGT1_300140-t26_1-p1	217	K	putative elongation factor 1-gamma GN=TGGT1_300140	TGGT1_300140	1	3.00557e-10	118.26	K03233	2	AAAK(1)PAQSAGDDEEPAK	-0.95073	1
map05134 Legionellosis	0.134399	1.77	TGGT1_300140-t26_1-p1	230	K	putative elongation factor 1-gamma GN=TGGT1_300140	TGGT1_300140	0.884162	0.00138803	58.794	K03233	2	PAQSAGDDEEPAK(0.884)K(0.116)PAVK	-3.6278	1
map05134 Legionellosis	0.134399	1.77	TGGT1_300140-t26_1-p1	45	K	putative elongation factor 1-gamma GN=TGGT1_300140	TGGT1_300140	1	0.0309261	72.031	K03233	2	DDKDPAFLAK(1)SPLGR	-0.81578	1
map05134 Legionellosis	0.134399	1.77	TGGT1_300140-t26_1-p1	200	K	putative elongation factor 1-gamma GN=TGGT1_300140	TGGT1_300140	1	9.0067e-06	144.27	K03233	2	IFGEAK(1)AAPQAAAK	-0.051916	1
map05134 Legionellosis	0.134399	1.77	TGGT1_300140-t26_1-p1	7	K	putative elongation factor 1-gamma GN=TGGT1_300140	TGGT1_300140	1	0.00719934	87.251	K03233	2	LLTPK(1)DDVR	-0.62323	1
map05134 Legionellosis	0.134399	1.77	TGGT1_300140-t26_1-p1	175	K	putative elongation factor 1-gamma GN=TGGT1_300140	TGGT1_300140	1	0.00052382	142.56	K03233	2	VDAAALLEK(1)R	-1.1188	1
map05134 Legionellosis	0.134399	1.77	TGGT1_300140-t26_1-p1	259	K	putative elongation factor 1-gamma GN=TGGT1_300140	TGGT1_300140	1	3.88621e-40	212.93	K03233	2	VYSNTK(1)DLYGTAMK	-2.3915	2
map05140 Leishmaniasis	0.33391	1.7	TGGT1_286420A-t26_1-p1	5	K	putative elongation factor 1-alpha (EF-1-ALPHA) GN=TGGT1_286420A	TGGT1_286420A	1	7.71362e-08	129.53	K03231	3	EK(1)THINLVVIGHVDSGK	-1.3632	2
map05140 Leishmaniasis	0.33391	1.7	TGGT1_286420A-t26_1-p1	20	K	putative elongation factor 1-alpha (EF-1-ALPHA) GN=TGGT1_286420A	TGGT1_286420A	1	6.34982e-06	62.95	K03231	3	THINLVVIGHVDSGK(1)STTTGHLIYK	-3.3519	1
map05140 Leishmaniasis	0.33391	1.7	TGGT1_286420A-t26_1-p1	44	K	putative elongation factor 1-alpha (EF-1-ALPHA) GN=TGGT1_286420A	TGGT1_286420A	1	0.000400312	97.277	K03231	2	FEK(1)ESSEMGK	0.88799	2
map05140 Leishmaniasis	0.33391	1.7	TGGT1_286420A-t26_1-p1	212	K	putative elongation factor 1-alpha (EF-1-ALPHA) GN=TGGT1_286420A	TGGT1_286420A	1	0.00180592	88.42	K03231	2	GK(1)TLVEALDTMEAPK	-0.52781	1
map05140 Leishmaniasis	0.33391	1.7	TGGT1_286420A-t26_1-p1	225	K	putative elongation factor 1-alpha (EF-1-ALPHA) GN=TGGT1_286420A	TGGT1_286420A	1	1.90813e-29	219.93	K03231	2	TLVEALDTMEAPK(1)RPSDK	-4.3598	8
map05140 Leishmaniasis	0.33391	1.7	TGGT1_286420A-t26_1-p1	316	K	putative elongation factor 1-alpha (EF-1-ALPHA) GN=TGGT1_286420A	TGGT1_286420A	1	1.55764e-09	187.33	K03231	2	GYVASDSK(1)NDPAK	-1.8964	1
map05140 Leishmaniasis	0.33391	1.7	TGGT1_286420A-t26_1-p1	321	K	putative elongation factor 1-alpha (EF-1-ALPHA) GN=TGGT1_286420A	TGGT1_286420A	1	5.97157e-12	111.27	K03231	3	NDPAK(1)GCATFLAQVIVLNHPGEIK	0.858	1
map05140 Leishmaniasis	0.33391	1.7	TGGT1_286420A-t26_1-p1	241	K	putative elongation factor 1-alpha (EF-1-ALPHA) GN=TGGT1_286420A	TGGT1_286420A	1	0.0178651	61.23	K03231	3	LPLQDVYK(1)IGGIGTVPVGR	-1.1947	1
map05140 Leishmaniasis	0.33391	1.7	TGGT1_286420A-t26_1-p1	371	K	putative elongation factor 1-alpha (EF-1-ALPHA) GN=TGGT1_286420A	TGGT1_286420A	1	3.0975e-06	117.3	K03231	2	SGK(1)TLEEAPK	-1.5008	1
map05140 Leishmaniasis	0.33391	1.7	TGGT1_286420A-t26_1-p1	378	K	putative elongation factor 1-alpha (EF-1-ALPHA) GN=TGGT1_286420A	TGGT1_286420A	1	0.000581898	120.33	K03231	2	TLEEAPK(1)CIK	-1.1824	1
map05140 Leishmaniasis	0.33391	1.7	TGGT1_286420A-t26_1-p1	210	K	putative elongation factor 1-alpha (EF-1-ALPHA) GN=TGGT1_286420A	TGGT1_286420A	1	0.0174847	67.507	K03231	2	STNMSWYK(1)GK	-0.050163	1
map05140 Leishmaniasis	0.33391	1.7	TGGT1_294800B-t26_1-p1	278	K	putative elongation factor 1-alpha (EF-1-ALPHA) GN=TGGT1_294800B	TGGT1_294800B	1	1.47191e-14	173.07	K03231	2	DMK(1)QTVAVGVIK	-1.7077	3
map05140 Leishmaniasis	0.33391	1.7	TGGT1_294800B-t26_1-p1	287	K	putative elongation factor 1-alpha (EF-1-ALPHA) GN=TGGT1_294800B	TGGT1_294800B	1	0.00905031	93.162	K03231	2	QTVAVGVIK(1)SVEK	-0.40052	1
map05140 Leishmaniasis	0.33391	1.7	TGGT1_294800B-t26_1-p1	299	K	putative elongation factor 1-alpha (EF-1-ALPHA) GN=TGGT1_294800B	TGGT1_294800B	1	0.0212859	69.915	K03231	2	EPGAGSK(1)VTK	-1.639	1
map05145 Toxoplasmosis	0.401141	1.7	TGGT1_219750-t26_1-p1	16	K	putative cytochrome c GN=TGGT1_219750	TGGT1_219750	1	4.87894e-07	123.99	K08738	2	AEPDVQVPSGDIK(1)AGAK	-3.215	1
map05145 Toxoplasmosis	0.401141	1.7	TGGT1_221210-t26_1-p1	61	K	cyclophilin GN=TGGT1_221210	TGGT1_221210	1	0.00667534	65.404	K09565	2	NFIGLFDK(1)YK	-1.8462	1
map05145 Toxoplasmosis	0.401141	1.7	TGGT1_273760-t26_1-p1	138	K	heat shock protein HSP70 GN=TGGT1_273760	TGGT1_273760	1	0.00425818	73.655	K03283	2	EIAEAYLGK(1)EVK	-1.6857	1
map05145 Toxoplasmosis	0.401141	1.7	TGGT1_273760-t26_1-p1	253	K	heat shock protein HSP70 GN=TGGT1_273760	TGGT1_273760	1	0.0187649	72.038	K03283	2	GK(1)DISTNSR	-2.3249	1
map05145 Toxoplasmosis	0.401141	1.7	TGGT1_273760-t26_1-p1	77	K	heat shock protein HSP70 GN=TGGT1_273760	TGGT1_273760	1	0.000153937	106.11	K03283	2	K(1)FDDPSVQSDMK	-1.4864	2
map05145 Toxoplasmosis	0.401141	1.7	TGGT1_273760-t26_1-p1	247	K	heat shock protein HSP70 GN=TGGT1_273760	TGGT1_273760	1	0.0119668	72.365	K03283	2	LVDFCVQDFK(1)R	-4.5044	1
map05145 Toxoplasmosis	0.401141	1.7	TGGT1_273760-t26_1-p1	56	K	heat shock protein HSP70 GN=TGGT1_273760	TGGT1_273760	1	0.0153435	61.48	K03283	2	LVGDAAK(1)NQVAR	-1.9985	1
map05145 Toxoplasmosis	0.401141	1.7	TGGT1_273760-t26_1-p1	526	K	heat shock protein HSP70 GN=TGGT1_273760	TGGT1_273760	1	0.00714399	72.042	K03283	2	MVQEAEK(1)YK	0.72838	2
map05145 Toxoplasmosis	0.401141	1.7	TGGT1_273760-t26_1-p1	321	K	heat shock protein HSP70 GN=TGGT1_273760	TGGT1_273760	1	0.0280406	65.933	K03283	2	NSLLPVEK(1)VLK	-1.077	1
map05145 Toxoplasmosis	0.401141	1.7	TGGT1_273760-t26_1-p1	599	K	heat shock protein HSP70 GN=TGGT1_273760	TGGT1_273760	1	2.92155e-06	135.21	K03283	2	QK(1)EVESVCTPIITK	-2.0715	1
map05145 Toxoplasmosis	0.401141	1.7	TGGT1_273760-t26_1-p1	559	K	heat shock protein HSP70 GN=TGGT1_273760	TGGT1_273760	1	0.0272655	74.486	K03283	2	QTLDDEK(1)LK	-1.5161	1
map05145 Toxoplasmosis	0.401141	1.7	TGGT1_273760-t26_1-p1	112	K	heat shock protein HSP70 GN=TGGT1_273760	TGGT1_273760	0.999999	2.08249e-06	82.822	K03283	3	VIAGPGDKPLIEVTYQGEK(1)K	0.57193	2
map05162 Measles	0.368043	1.48	TGGT1_216880-t26_1-p1	279	K	guanine nucleotide-binding protein GN=TGGT1_216880	TGGT1_216880	1	0.000830196	101.45	K14753	2	NVLSEITPEK(1)TNR	-5.1587	1
map05162 Measles	0.368043	1.48	TGGT1_216880-t26_1-p1	188	K	guanine nucleotide-binding protein GN=TGGT1_216880	TGGT1_216880	1	0.00796182	62.969	K14753	2	VWNLSNCK(1)LR	0.39243	1
map05162 Measles	0.368043	1.48	TGGT1_219750-t26_1-p1	16	K	putative cytochrome c GN=TGGT1_219750	TGGT1_219750	1	4.87894e-07	123.99	K08738	2	AEPDVQVPSGDIK(1)AGAK	-3.215	1
map05162 Measles	0.368043	1.48	TGGT1_251500-t26_1-p1	246	K	putative eukaryotic initiation factor-3, subunit 3 GN=TGGT1_251500	TGGT1_251500	1	0.00847652	75.243	K03247	2	AK(1)ASYPLR	-3.1157	1
map05162 Measles	0.368043	1.48	TGGT1_251500-t26_1-p1	582	K	putative eukaryotic initiation factor-3, subunit 3 GN=TGGT1_251500	TGGT1_251500	1	2.13309e-06	74.62	K03247	2	K(1)QTPAGLSAAVAAAAADAK	-0.60397	1
map05162 Measles	0.368043	1.48	TGGT1_273760-t26_1-p1	138	K	heat shock protein HSP70 GN=TGGT1_273760	TGGT1_273760	1	0.00425818	73.655	K03283	2	EIAEAYLGK(1)EVK	-1.6857	1
map05162 Measles	0.368043	1.48	TGGT1_273760-t26_1-p1	253	K	heat shock protein HSP70 GN=TGGT1_273760	TGGT1_273760	1	0.0187649	72.038	K03283	2	GK(1)DISTNSR	-2.3249	1
map05162 Measles	0.368043	1.48	TGGT1_273760-t26_1-p1	77	K	heat shock protein HSP70 GN=TGGT1_273760	TGGT1_273760	1	0.000153937	106.11	K03283	2	K(1)FDDPSVQSDMK	-1.4864	2
map05162 Measles	0.368043	1.48	TGGT1_273760-t26_1-p1	247	K	heat shock protein HSP70 GN=TGGT1_273760	TGGT1_273760	1	0.0119668	72.365	K03283	2	LVDFCVQDFK(1)R	-4.5044	1
map05162 Measles	0.368043	1.48	TGGT1_273760-t26_1-p1	56	K	heat shock protein HSP70 GN=TGGT1_273760	TGGT1_273760	1	0.0153435	61.48	K03283	2	LVGDAAK(1)NQVAR	-1.9985	1
map05162 Measles	0.368043	1.48	TGGT1_273760-t26_1-p1	526	K	heat shock protein HSP70 GN=TGGT1_273760	TGGT1_273760	1	0.00714399	72.042	K03283	2	MVQEAEK(1)YK	0.72838	2
map05162 Measles	0.368043	1.48	TGGT1_273760-t26_1-p1	321	K	heat shock protein HSP70 GN=TGGT1_273760	TGGT1_273760	1	0.0280406	65.933	K03283	2	NSLLPVEK(1)VLK	-1.077	1
map05162 Measles	0.368043	1.48	TGGT1_273760-t26_1-p1	599	K	heat shock protein HSP70 GN=TGGT1_273760	TGGT1_273760	1	2.92155e-06	135.21	K03283	2	QK(1)EVESVCTPIITK	-2.0715	1
map05162 Measles	0.368043	1.48	TGGT1_273760-t26_1-p1	559	K	heat shock protein HSP70 GN=TGGT1_273760	TGGT1_273760	1	0.0272655	74.486	K03283	2	QTLDDEK(1)LK	-1.5161	1
map05162 Measles	0.368043	1.48	TGGT1_273760-t26_1-p1	112	K	heat shock protein HSP70 GN=TGGT1_273760	TGGT1_273760	0.999999	2.08249e-06	82.822	K03283	3	VIAGPGDKPLIEVTYQGEK(1)K	0.57193	2
map05162 Measles	0.368043	1.48	TGGT1_313230-t26_1-p1	214	K	eukaryotic initiation factor-2, alpha subunit GN=TGGT1_313230	TGGT1_313230	1	0.0378989	45.183	K03237	2	VDVWCFGK(1)QGIDAVK	-1.5259	1
map05164 Influenza A	0.00661773	2.45	TGGT1_209030-t26_1-p1	38	K	actin ACT1 GN=TGGT1_209030	TGGT1_209030	1	0.00953544	81.163	K05692	2	AVFPSIVGK(1)PK	-0.11651	1
map05164 Influenza A	0.00661773	2.45	TGGT1_209030-t26_1-p1	40	K	actin ACT1 GN=TGGT1_209030	TGGT1_209030	1	5.33713e-14	174.23	K05692	2	PK(1)NPGIMVGMEEK	-0.45049	4
map05164 Influenza A	0.00661773	2.45	TGGT1_209030-t26_1-p1	270	K	actin ACT1 GN=TGGT1_209030	TGGT1_209030	1	8.45402e-10	140.3	K05692	3	CPEALFQPSFLGK(1)EAAGVHR	-1.4147	1
map05164 Influenza A	0.00661773	2.45	TGGT1_209030-t26_1-p1	62	K	actin ACT1 GN=TGGT1_209030	TGGT1_209030	1	2.44435e-14	203.52	K05692	2	DCYVGDEAQSK(1)R	-1.0578	2
map05164 Influenza A	0.00661773	2.45	TGGT1_209030-t26_1-p1	207	K	actin ACT1 GN=TGGT1_209030	TGGT1_209030	1	1.11143e-06	127.03	K05692	2	GYGFTTSAEK(1)EIVR	-0.56212	1
map05164 Influenza A	0.00661773	2.45	TGGT1_209030-t26_1-p1	329	K	actin ACT1 GN=TGGT1_209030	TGGT1_209030	1	0.0195791	60.892	K05692	2	IK(1)VVAPPER	-0.67545	1
map05164 Influenza A	0.00661773	2.45	TGGT1_209030-t26_1-p1	114	K	actin ACT1 GN=TGGT1_209030	TGGT1_209030	1	1.24827e-10	144.09	K05692	3	VAPEEHPVLLTEAPLNPK(1)ANR	1.2771	1
map05164 Influenza A	0.00661773	2.45	TGGT1_211020-t26_1-p1	41	K	RNA recognition motif-containing protein GN=TGGT1_211020	TGGT1_211020	1	3.93759e-06	94.119	K14396	3	REEGNASFSFAQK(1)TNPLSAK	0.22873	1
map05164 Influenza A	0.00661773	2.45	TGGT1_219750-t26_1-p1	16	K	putative cytochrome c GN=TGGT1_219750	TGGT1_219750	1	4.87894e-07	123.99	K08738	2	AEPDVQVPSGDIK(1)AGAK	-3.215	1
map05164 Influenza A	0.00661773	2.45	TGGT1_249530-t26_1-p1	403	K	putative exportin 1 GN=TGGT1_249530	TGGT1_249530	1	0.00343808	79.889	K14290	2	LLNEVHEVVK(1)R	-0.064139	1
map05164 Influenza A	0.00661773	2.45	TGGT1_249900-t26_1-p1	11	K	putative adenine nucleotide translocator GN=TGGT1_249900	TGGT1_249900	1	1.91727e-06	133.76	K05863	2	AAPTVSAGGK(1)EK	0.87987	2
map05164 Influenza A	0.00661773	2.45	TGGT1_249900-t26_1-p1	179	K	putative adenine nucleotide translocator GN=TGGT1_249900	TGGT1_249900	1	0.000371682	99.174	K05863	2	EFTGLVDCLGK(1)IFR	0.97415	1
map05164 Influenza A	0.00661773	2.45	TGGT1_249900-t26_1-p1	263	K	putative adenine nucleotide translocator GN=TGGT1_249900	TGGT1_249900	1	2.69038e-52	247.66	K05863	2	K(1)GEQEIQYTGTADCWK	-2.6553	2
map05164 Influenza A	0.00661773	2.45	TGGT1_249900-t26_1-p1	14	K	putative adenine nucleotide translocator GN=TGGT1_249900	TGGT1_249900	1	0.000651113	123.92	K05863	2	K(1)GNADSQLMNTAK	-1.138	2
map05164 Influenza A	0.00661773	2.45	TGGT1_249900-t26_1-p1	279	K	putative adenine nucleotide translocator GN=TGGT1_249900	TGGT1_249900	1	0.00107768	93.467	K05863	2	K(1)VYQQEGFK	-1.0494	1
map05164 Influenza A	0.00661773	2.45	TGGT1_249900-t26_1-p1	164	K	putative adenine nucleotide translocator GN=TGGT1_249900	TGGT1_249900	1	0.000287828	138.23	K05863	2	LASDVGK(1)GNER	-0.46022	1
map05164 Influenza A	0.00661773	2.45	TGGT1_249900-t26_1-p1	62	K	putative adenine nucleotide translocator GN=TGGT1_249900	TGGT1_249900	1	1.7943e-40	162.52	K05863	2	MLIQTQDSIPEIK(1)EGK	-1.9021	2
map05164 Influenza A	0.00661773	2.45	TGGT1_252290-t26_1-p1	14	K	putative importin alpha GN=TGGT1_252290	TGGT1_252290	1	0.0141677	117.18	K15042	2	K(1)NFEDPR	-2.321	1
map05164 Influenza A	0.00661773	2.45	TGGT1_289680-t26_1-p1	142	K	Ras-related protein Rab11 GN=TGGT1_289680	TGGT1_289680	1	1.16433e-09	178.95	K07904	2	AVSVEEATK(1)FANR	-1.7551	1
map05164 Influenza A	0.00661773	2.45	TGGT1_289680-t26_1-p1	197	K	Ras-related protein Rab11 GN=TGGT1_289680	TGGT1_289680	1	5.66899e-06	106.35	K07904	2	GQK(1)IHLDEER	-2.354	1
map05164 Influenza A	0.00661773	2.45	TGGT1_289680-t26_1-p1	180	K	Ras-related protein Rab11 GN=TGGT1_289680	TGGT1_289680	1	0.00215126	88.42	K07904	2	K(1)QIEDNPQSTTQPGR	-4.0765	1
map05164 Influenza A	0.00661773	2.45	TGGT1_313230-t26_1-p1	214	K	eukaryotic initiation factor-2, alpha subunit GN=TGGT1_313230	TGGT1_313230	1	0.0378989	45.183	K03237	2	VDVWCFGK(1)QGIDAVK	-1.5259	1
map05164 Influenza A	0.00661773	2.45	TGGT1_411760-t26_1-p1	62	K	actin GN=TGGT1_411760	TGGT1_411760	1	6.68242e-65	281.13	K05692	2	DSYVGDEAQSK(1)R	-1.5544	2
map05164 Influenza A	0.00661773	2.45	TGGT1_411760-t26_1-p1	51	K	actin GN=TGGT1_411760	TGGT1_411760	1	4.98736e-09	61.867	K05692	3	HQGVMVGMGQK(1)DSYVGDEAQSK	-0.52002	1
map05202 Transcriptional misregulation in cancer	0.401141	1.7	TGGT1_227290-t26_1-p1	433	K	histone deacetylase HDAC3 GN=TGGT1_227290	TGGT1_227290	1	0.00245331	66.619	K06067	2	K(1)DYANDFEDMADR	-0.39024	2
map05202 Transcriptional misregulation in cancer	0.401141	1.7	TGGT1_230890-t26_1-p1	107	K	PHD-finger domain-containing protein GN=TGGT1_230890	TGGT1_230890	1	0.00092423	99.276	K11424	2	DANFK(1)DSQSSLR	-0.83574	1
map05202 Transcriptional misregulation in cancer	0.401141	1.7	TGGT1_230890-t26_1-p1	102	K	PHD-finger domain-containing protein GN=TGGT1_230890	TGGT1_230890	1	0.0202041	55.782	K11424	3	FRPPSPLYPAK(1)DANFK	-2.0526	1
map05202 Transcriptional misregulation in cancer	0.401141	1.7	TGGT1_261240-t26_1-p1	28	K	histone H3 GN=TGGT1_261240	TGGT1_261240	1	0.000201612	123.42	K11253	2	K(1)SAPMSGGIK	0.17836	4
map05202 Transcriptional misregulation in cancer	0.401141	1.7	TGGT1_261240-t26_1-p1	24	K	histone H3 GN=TGGT1_261240	TGGT1_261240	1	1.21842e-07	147.16	K11253	2	QLASK(1)AAR	-0.072025	1
map05202 Transcriptional misregulation in cancer	0.401141	1.7	TGGT1_261240-t26_1-p1	123	K	histone H3 GN=TGGT1_261240	TGGT1_261240	1	0.0147963	40.533	K11253	2	VTIMPK(1)DIQLAR	-1.138	1
map05202 Transcriptional misregulation in cancer	0.401141	1.7	TGGT1_261240-t26_1-p1	57	K	histone H3 GN=TGGT1_261240	TGGT1_261240	1	0.00050994	76.572	K11253	2	YQK(1)STDLLIR	-1.9886	1
map05203 Viral carcinogenesis	0.132048	1.54	TGGT1_207760-t26_1-p1	1468	K	DnaJ C terminal region domain-containing protein GN=TGGT1_207760	TGGT1_207760	1	0.000282871	108.5	K09504	2	K(1)ADAAGAGVGMDR	4.6471	2
map05203 Viral carcinogenesis	0.132048	1.54	TGGT1_209910-t26_1-p1	9	K	histone H2Bv GN=TGGT1_209910	TGGT1_209910	1	1.80464e-06	158.57	K11252	2	GPAQK(1)SQAAK	-0.26346	1
map05203 Viral carcinogenesis	0.132048	1.54	TGGT1_209910-t26_1-p1	113	K	histone H2Bv GN=TGGT1_209910	TGGT1_209910	1	0.00579257	105.94	K11252	2	HAVSEGTK(1)AVTK	-2.2677	1
map05203 Viral carcinogenesis	0.132048	1.54	TGGT1_209910-t26_1-p1	105	K	histone H2Bv GN=TGGT1_209910	TGGT1_209910	1	0.000394996	70.552	K11252	2	LLLPGELSK(1)HAVSEGTK	-1.9161	2
map05203 Viral carcinogenesis	0.132048	1.54	TGGT1_209910-t26_1-p1	4	K	histone H2Bv GN=TGGT1_209910	TGGT1_209910	1	0.00282579	97.033	K11252	2	SGK(1)GPAQK	-0.91337	1
map05203 Viral carcinogenesis	0.132048	1.54	TGGT1_209910-t26_1-p1	19	K	histone H2Bv GN=TGGT1_209910	TGGT1_209910	1	3.55914e-14	194.22	K11252	2	TAGK(1)SLGPR	-0.99338	1
map05203 Viral carcinogenesis	0.132048	1.54	TGGT1_226250-t26_1-p1	561	K	DEAD (Asp-Glu-Ala-Asp) box polypeptide DDX3X GN=TGGT1_226250	TGGT1_226250	1	0.00667558	56.938	K11594	2	AAK(1)CPILVATDVAAR	-1.5927	1
map05203 Viral carcinogenesis	0.132048	1.54	TGGT1_227290-t26_1-p1	433	K	histone deacetylase HDAC3 GN=TGGT1_227290	TGGT1_227290	1	0.00245331	66.619	K06067	2	K(1)DYANDFEDMADR	-0.39024	2
map05203 Viral carcinogenesis	0.132048	1.54	TGGT1_233190-t26_1-p1	288	K	SKIP/SNW domain-containing protein GN=TGGT1_233190	TGGT1_233190	1	0.000331127	115.41	K06063	2	K(1)LTQQDQAEWK	-1.308	1
map05203 Viral carcinogenesis	0.132048	1.54	TGGT1_239260-t26_1-p1	32	K	histone H4 GN=TGGT1_239260	TGGT1_239260	1	0.00942763	66.664	K11254	2	DNIQGITK(1)PAIR	-1.9488	1
map05203 Viral carcinogenesis	0.132048	1.54	TGGT1_256760-t26_1-p1	4	K	pyruvate kinase PyK1 GN=TGGT1_256760	TGGT1_256760	1	0.000105434	56.08	K00873	2	ASK(1)QPQTLSAGAVESGR	-3.7797	1
map05203 Viral carcinogenesis	0.132048	1.54	TGGT1_263090-t26_1-p1	142	K	14-3-3 protein GN=TGGT1_263090	TGGT1_263090	1	2.20635e-06	130.31	K06630	2	ELSK(1)QHMQNK	-1.3141	1
map05203 Viral carcinogenesis	0.132048	1.54	TGGT1_263090-t26_1-p1	138	K	14-3-3 protein GN=TGGT1_263090	TGGT1_263090	1	0.00555658	101.48	K06630	2	IISSVEQK(1)ELSK	0.36794	1
map05203 Viral carcinogenesis	0.132048	1.54	TGGT1_263090-t26_1-p1	210	K	14-3-3 protein GN=TGGT1_263090	TGGT1_263090	1	0.00561088	76.85	K06630	2	YISEFSGEEGK(1)K	-1.1433	1
map05203 Viral carcinogenesis	0.132048	1.54	TGGT1_299070-t26_1-p1	328	K	pyruvate kinase PyKII GN=TGGT1_299070	TGGT1_299070	1	0.0103156	58.313	K00873	2	GSSDTK(1)ISPGHSDK	-0.27752	1
map05203 Viral carcinogenesis	0.132048	1.54	TGGT1_299070-t26_1-p1	400	K	pyruvate kinase PyKII GN=TGGT1_299070	TGGT1_299070	1	0.0407471	65.313	K00873	2	HLEK(1)VYK	-1.4234	1
map05203 Viral carcinogenesis	0.132048	1.54	TGGT1_305160-t26_1-p1	108	K	histone H2Ba GN=TGGT1_305160	TGGT1_305160	1	0.00579257	105.94	K11252	2	HAVSEGTK(1)AVTK	-2.2677	1
map05203 Viral carcinogenesis	0.132048	1.54	TGGT1_305160-t26_1-p1	71	K	histone H2Ba GN=TGGT1_305160	TGGT1_305160	1	0.00194653	88.921	K11252	2	IASEAGK(1)LCK	-1.7927	1
map05203 Viral carcinogenesis	0.132048	1.54	TGGT1_305160-t26_1-p1	78	K	histone H2Ba GN=TGGT1_305160	TGGT1_305160	1	0.0518873	85.813	K11252	2	K(1)DTLSSR	-2.4819	1
map05203 Viral carcinogenesis	0.132048	1.54	TGGT1_305160-t26_1-p1	100	K	histone H2Ba GN=TGGT1_305160	TGGT1_305160	1	5.21273e-07	105.78	K11252	2	LVLPGELAK(1)HAVSEGTK	-1.3545	2
map05203 Viral carcinogenesis	0.132048	1.54	TGGT1_305160-t26_1-p1	48	K	histone H2Ba GN=TGGT1_305160	TGGT1_305160	1	0.018908	83.438	K11252	2	QVHPETGISK(1)K	-1.0996	1
map05203 Viral carcinogenesis	0.132048	1.54	TGGT1_305160-t26_1-p1	38	K	histone H2Ba GN=TGGT1_305160	TGGT1_305160	1	0.000830196	101.45	K11252	3	VLK(1)QVHPETGISK	-0.81974	2
map05220 Chronic myeloid leukemia	0.47136	1.7	TGGT1_227290-t26_1-p1	433	K	histone deacetylase HDAC3 GN=TGGT1_227290	TGGT1_227290	1	0.00245331	66.619	K06067	2	K(1)DYANDFEDMADR	-0.39024	2
map05230 Central carbon metabolism in cancer	0.298607	1.6	TGGT1_232350-t26_1-p1	218	K	lactate dehydrogenase LDH1 GN=TGGT1_232350	TGGT1_232350	1	0.000226041	80.026	K00016	2	DGVVTEK(1)QLEEIAEHTK	-1.9638	1
map05230 Central carbon metabolism in cancer	0.298607	1.6	TGGT1_232350-t26_1-p1	120	K	lactate dehydrogenase LDH1 GN=TGGT1_232350	TGGT1_232350	1	0.0187248	80.294	K00016	2	EIGQNIK(1)K	-2.855	1
map05230 Central carbon metabolism in cancer	0.298607	1.6	TGGT1_232350-t26_1-p1	211	K	lactate dehydrogenase LDH1 GN=TGGT1_232350	TGGT1_232350	1	0.00814581	90.761	K00016	2	FIK(1)DGVVTEK	0.50446	3
map05230 Central carbon metabolism in cancer	0.298607	1.6	TGGT1_232350-t26_1-p1	312	K	lactate dehydrogenase LDH1 GN=TGGT1_232350	TGGT1_232350	1	8.00503e-06	124.06	K00016	2	QFQK(1)SVDDVMALNK	-1.3424	1
map05230 Central carbon metabolism in cancer	0.298607	1.6	TGGT1_232350-t26_1-p1	322	K	lactate dehydrogenase LDH1 GN=TGGT1_232350	TGGT1_232350	1	0.000292541	124.06	K00016	2	SVDDVMALNK(1)AVAALQA	1.2334	2
map05230 Central carbon metabolism in cancer	0.298607	1.6	TGGT1_232350-t26_1-p1	307	K	lactate dehydrogenase LDH1 GN=TGGT1_232350	TGGT1_232350	1	0.0127193	47.334	K00016	2	VIELELNEEEK(1)K	-2.2456	1
map05230 Central carbon metabolism in cancer	0.298607	1.6	TGGT1_256760-t26_1-p1	4	K	pyruvate kinase PyK1 GN=TGGT1_256760	TGGT1_256760	1	0.000105434	56.08	K00873	2	ASK(1)QPQTLSAGAVESGR	-3.7797	1
map05230 Central carbon metabolism in cancer	0.298607	1.6	TGGT1_297060-t26_1-p1	195	K	phosphoglycerate mutase PGMII GN=TGGT1_297060	TGGT1_297060	1	0.0147716	44.045	K01834	2	AETAAK(1)HGDEQVK	-2.2939	1
map05230 Central carbon metabolism in cancer	0.298607	1.6	TGGT1_297060-t26_1-p1	189	K	phosphoglycerate mutase PGMII GN=TGGT1_297060	TGGT1_297060	1	7.2482e-11	115.35	K01834	2	HYGALQGLNK(1)AETAAK	-3.5964	1
map05230 Central carbon metabolism in cancer	0.298607	1.6	TGGT1_297060-t26_1-p1	326	K	phosphoglycerate mutase PGMII GN=TGGT1_297060	TGGT1_297060	1	1.63538e-05	110.88	K01834	2	HYYLLDEAELK(1)AK	-1.5346	1
map05230 Central carbon metabolism in cancer	0.298607	1.6	TGGT1_297060-t26_1-p1	337	K	phosphoglycerate mutase PGMII GN=TGGT1_297060	TGGT1_297060	1	0.000243946	88.921	K01834	2	MEAVANQGK(1)AK	-1.0198	1
map05230 Central carbon metabolism in cancer	0.298607	1.6	TGGT1_299070-t26_1-p1	328	K	pyruvate kinase PyKII GN=TGGT1_299070	TGGT1_299070	1	0.0103156	58.313	K00873	2	GSSDTK(1)ISPGHSDK	-0.27752	1
map05230 Central carbon metabolism in cancer	0.298607	1.6	TGGT1_299070-t26_1-p1	400	K	pyruvate kinase PyKII GN=TGGT1_299070	TGGT1_299070	1	0.0407471	65.313	K00873	2	HLEK(1)VYK	-1.4234	1
map05322 Systemic lupus erythematosus	0.00107048	3.66	TGGT1_209910-t26_1-p1	9	K	histone H2Bv GN=TGGT1_209910	TGGT1_209910	1	1.80464e-06	158.57	K11252	2	GPAQK(1)SQAAK	-0.26346	1
map05322 Systemic lupus erythematosus	0.00107048	3.66	TGGT1_209910-t26_1-p1	113	K	histone H2Bv GN=TGGT1_209910	TGGT1_209910	1	0.00579257	105.94	K11252	2	HAVSEGTK(1)AVTK	-2.2677	1
map05322 Systemic lupus erythematosus	0.00107048	3.66	TGGT1_209910-t26_1-p1	105	K	histone H2Bv GN=TGGT1_209910	TGGT1_209910	1	0.000394996	70.552	K11252	2	LLLPGELSK(1)HAVSEGTK	-1.9161	2
map05322 Systemic lupus erythematosus	0.00107048	3.66	TGGT1_209910-t26_1-p1	4	K	histone H2Bv GN=TGGT1_209910	TGGT1_209910	1	0.00282579	97.033	K11252	2	SGK(1)GPAQK	-0.91337	1
map05322 Systemic lupus erythematosus	0.00107048	3.66	TGGT1_209910-t26_1-p1	19	K	histone H2Bv GN=TGGT1_209910	TGGT1_209910	1	3.55914e-14	194.22	K11252	2	TAGK(1)SLGPR	-0.99338	1
map05322 Systemic lupus erythematosus	0.00107048	3.66	TGGT1_239260-t26_1-p1	32	K	histone H4 GN=TGGT1_239260	TGGT1_239260	1	0.00942763	66.664	K11254	2	DNIQGITK(1)PAIR	-1.9488	1
map05322 Systemic lupus erythematosus	0.00107048	3.66	TGGT1_261240-t26_1-p1	28	K	histone H3 GN=TGGT1_261240	TGGT1_261240	1	0.000201612	123.42	K11253	2	K(1)SAPMSGGIK	0.17836	4
map05322 Systemic lupus erythematosus	0.00107048	3.66	TGGT1_261240-t26_1-p1	24	K	histone H3 GN=TGGT1_261240	TGGT1_261240	1	1.21842e-07	147.16	K11253	2	QLASK(1)AAR	-0.072025	1
map05322 Systemic lupus erythematosus	0.00107048	3.66	TGGT1_261240-t26_1-p1	123	K	histone H3 GN=TGGT1_261240	TGGT1_261240	1	0.0147963	40.533	K11253	2	VTIMPK(1)DIQLAR	-1.138	1
map05322 Systemic lupus erythematosus	0.00107048	3.66	TGGT1_261240-t26_1-p1	57	K	histone H3 GN=TGGT1_261240	TGGT1_261240	1	0.00050994	76.572	K11253	2	YQK(1)STDLLIR	-1.9886	1
map05322 Systemic lupus erythematosus	0.00107048	3.66	TGGT1_261250-t26_1-p1	74	K	histone H2A1 GN=TGGT1_261250	TGGT1_261250	1	0.0324245	68.49	K11251	2	SAK(1)AGLQFPVGR	-1.0762	1
map05322 Systemic lupus erythematosus	0.00107048	3.66	TGGT1_261580-t26_1-p1	128	K	histone H2AX GN=TGGT1_261580	TGGT1_261580	1	0.0246229	60.589	K11251	2	GK(1)HGVSQEF	-2.0143	1
map05322 Systemic lupus erythematosus	0.00107048	3.66	TGGT1_300200-t26_1-p1	138	K	histone H2AZ GN=TGGT1_300200	TGGT1_300200	1	1.56245e-05	83.061	K11251	3	ATIAGGGVIPHIHK(1)SLMTK	-2.1298	3
map05322 Systemic lupus erythematosus	0.00107048	3.66	TGGT1_300200-t26_1-p1	143	K	histone H2AZ GN=TGGT1_300200	TGGT1_300200	1	7.77012e-30	236.23	K11251	2	SLMTK(1)GPSTQPMK	-1.8444	4
map05322 Systemic lupus erythematosus	0.00107048	3.66	TGGT1_300200-t26_1-p1	6	K	histone H2AZ GN=TGGT1_300200	TGGT1_300200	1	0.00059098	96.311	K11251	2	MDGAGK(1)VGGK	-1.8964	3
map05322 Systemic lupus erythematosus	0.00107048	3.66	TGGT1_305160-t26_1-p1	108	K	histone H2Ba GN=TGGT1_305160	TGGT1_305160	1	0.00579257	105.94	K11252	2	HAVSEGTK(1)AVTK	-2.2677	1
map05322 Systemic lupus erythematosus	0.00107048	3.66	TGGT1_305160-t26_1-p1	71	K	histone H2Ba GN=TGGT1_305160	TGGT1_305160	1	0.00194653	88.921	K11252	2	IASEAGK(1)LCK	-1.7927	1
map05322 Systemic lupus erythematosus	0.00107048	3.66	TGGT1_305160-t26_1-p1	78	K	histone H2Ba GN=TGGT1_305160	TGGT1_305160	1	0.0518873	85.813	K11252	2	K(1)DTLSSR	-2.4819	1
map05322 Systemic lupus erythematosus	0.00107048	3.66	TGGT1_305160-t26_1-p1	100	K	histone H2Ba GN=TGGT1_305160	TGGT1_305160	1	5.21273e-07	105.78	K11252	2	LVLPGELAK(1)HAVSEGTK	-1.3545	2
map05322 Systemic lupus erythematosus	0.00107048	3.66	TGGT1_305160-t26_1-p1	48	K	histone H2Ba GN=TGGT1_305160	TGGT1_305160	1	0.018908	83.438	K11252	2	QVHPETGISK(1)K	-1.0996	1
map05322 Systemic lupus erythematosus	0.00107048	3.66	TGGT1_305160-t26_1-p1	38	K	histone H2Ba GN=TGGT1_305160	TGGT1_305160	1	0.000830196	101.45	K11252	3	VLK(1)QVHPETGISK	-0.81974	2
map05410 Hypertrophic cardiomyopathy (HCM)	0.401141	1.7	TGGT1_209030-t26_1-p1	38	K	actin ACT1 GN=TGGT1_209030	TGGT1_209030	1	0.00953544	81.163	K05692	2	AVFPSIVGK(1)PK	-0.11651	1
map05410 Hypertrophic cardiomyopathy (HCM)	0.401141	1.7	TGGT1_209030-t26_1-p1	40	K	actin ACT1 GN=TGGT1_209030	TGGT1_209030	1	5.33713e-14	174.23	K05692	2	PK(1)NPGIMVGMEEK	-0.45049	4
map05410 Hypertrophic cardiomyopathy (HCM)	0.401141	1.7	TGGT1_209030-t26_1-p1	270	K	actin ACT1 GN=TGGT1_209030	TGGT1_209030	1	8.45402e-10	140.3	K05692	3	CPEALFQPSFLGK(1)EAAGVHR	-1.4147	1
map05410 Hypertrophic cardiomyopathy (HCM)	0.401141	1.7	TGGT1_209030-t26_1-p1	62	K	actin ACT1 GN=TGGT1_209030	TGGT1_209030	1	2.44435e-14	203.52	K05692	2	DCYVGDEAQSK(1)R	-1.0578	2
map05410 Hypertrophic cardiomyopathy (HCM)	0.401141	1.7	TGGT1_209030-t26_1-p1	207	K	actin ACT1 GN=TGGT1_209030	TGGT1_209030	1	1.11143e-06	127.03	K05692	2	GYGFTTSAEK(1)EIVR	-0.56212	1
map05410 Hypertrophic cardiomyopathy (HCM)	0.401141	1.7	TGGT1_209030-t26_1-p1	329	K	actin ACT1 GN=TGGT1_209030	TGGT1_209030	1	0.0195791	60.892	K05692	2	IK(1)VVAPPER	-0.67545	1
map05410 Hypertrophic cardiomyopathy (HCM)	0.401141	1.7	TGGT1_209030-t26_1-p1	114	K	actin ACT1 GN=TGGT1_209030	TGGT1_209030	1	1.24827e-10	144.09	K05692	3	VAPEEHPVLLTEAPLNPK(1)ANR	1.2771	1
map05410 Hypertrophic cardiomyopathy (HCM)	0.401141	1.7	TGGT1_230420-t26_1-p1	14	K	sarco/endoplasmic reticulum Ca2+-ATPase GN=TGGT1_230420	TGGT1_230420	1	1.93815e-05	121.67	K05853	2	AVGALSK(1)HR	1.4104	1
map05410 Hypertrophic cardiomyopathy (HCM)	0.401141	1.7	TGGT1_230420-t26_1-p1	641	K	sarco/endoplasmic reticulum Ca2+-ATPase GN=TGGT1_230420	TGGT1_230420	1	0.00148659	92.428	K05853	2	K(1)LLEDAANFAK	0.55456	1
map05410 Hypertrophic cardiomyopathy (HCM)	0.401141	1.7	TGGT1_230420-t26_1-p1	209	K	sarco/endoplasmic reticulum Ca2+-ATPase GN=TGGT1_230420	TGGT1_230420	1	0.043462	58.916	K05853	2	VLALK(1)STTLR	-1.5499	1
map05410 Hypertrophic cardiomyopathy (HCM)	0.401141	1.7	TGGT1_411760-t26_1-p1	62	K	actin GN=TGGT1_411760	TGGT1_411760	1	6.68242e-65	281.13	K05692	2	DSYVGDEAQSK(1)R	-1.5544	2
map05410 Hypertrophic cardiomyopathy (HCM)	0.401141	1.7	TGGT1_411760-t26_1-p1	51	K	actin GN=TGGT1_411760	TGGT1_411760	1	4.98736e-09	61.867	K05692	3	HQGVMVGMGQK(1)DSYVGDEAQSK	-0.52002	1
map05412 Arrhythmogenic right ventricular cardiomyopathy (ARVC)	0.0447308	3.4	TGGT1_209030-t26_1-p1	38	K	actin ACT1 GN=TGGT1_209030	TGGT1_209030	1	0.00953544	81.163	K05692	2	AVFPSIVGK(1)PK	-0.11651	1
map05412 Arrhythmogenic right ventricular cardiomyopathy (ARVC)	0.0447308	3.4	TGGT1_209030-t26_1-p1	40	K	actin ACT1 GN=TGGT1_209030	TGGT1_209030	1	5.33713e-14	174.23	K05692	2	PK(1)NPGIMVGMEEK	-0.45049	4
map05412 Arrhythmogenic right ventricular cardiomyopathy (ARVC)	0.0447308	3.4	TGGT1_209030-t26_1-p1	270	K	actin ACT1 GN=TGGT1_209030	TGGT1_209030	1	8.45402e-10	140.3	K05692	3	CPEALFQPSFLGK(1)EAAGVHR	-1.4147	1
map05412 Arrhythmogenic right ventricular cardiomyopathy (ARVC)	0.0447308	3.4	TGGT1_209030-t26_1-p1	62	K	actin ACT1 GN=TGGT1_209030	TGGT1_209030	1	2.44435e-14	203.52	K05692	2	DCYVGDEAQSK(1)R	-1.0578	2
map05412 Arrhythmogenic right ventricular cardiomyopathy (ARVC)	0.0447308	3.4	TGGT1_209030-t26_1-p1	207	K	actin ACT1 GN=TGGT1_209030	TGGT1_209030	1	1.11143e-06	127.03	K05692	2	GYGFTTSAEK(1)EIVR	-0.56212	1
map05412 Arrhythmogenic right ventricular cardiomyopathy (ARVC)	0.0447308	3.4	TGGT1_209030-t26_1-p1	329	K	actin ACT1 GN=TGGT1_209030	TGGT1_209030	1	0.0195791	60.892	K05692	2	IK(1)VVAPPER	-0.67545	1
map05412 Arrhythmogenic right ventricular cardiomyopathy (ARVC)	0.0447308	3.4	TGGT1_209030-t26_1-p1	114	K	actin ACT1 GN=TGGT1_209030	TGGT1_209030	1	1.24827e-10	144.09	K05692	3	VAPEEHPVLLTEAPLNPK(1)ANR	1.2771	1
map05412 Arrhythmogenic right ventricular cardiomyopathy (ARVC)	0.0447308	3.4	TGGT1_230420-t26_1-p1	14	K	sarco/endoplasmic reticulum Ca2+-ATPase GN=TGGT1_230420	TGGT1_230420	1	1.93815e-05	121.67	K05853	2	AVGALSK(1)HR	1.4104	1
map05412 Arrhythmogenic right ventricular cardiomyopathy (ARVC)	0.0447308	3.4	TGGT1_230420-t26_1-p1	641	K	sarco/endoplasmic reticulum Ca2+-ATPase GN=TGGT1_230420	TGGT1_230420	1	0.00148659	92.428	K05853	2	K(1)LLEDAANFAK	0.55456	1
map05412 Arrhythmogenic right ventricular cardiomyopathy (ARVC)	0.0447308	3.4	TGGT1_230420-t26_1-p1	209	K	sarco/endoplasmic reticulum Ca2+-ATPase GN=TGGT1_230420	TGGT1_230420	1	0.043462	58.916	K05853	2	VLALK(1)STTLR	-1.5499	1
map05412 Arrhythmogenic right ventricular cardiomyopathy (ARVC)	0.0447308	3.4	TGGT1_411760-t26_1-p1	62	K	actin GN=TGGT1_411760	TGGT1_411760	1	6.68242e-65	281.13	K05692	2	DSYVGDEAQSK(1)R	-1.5544	2
map05412 Arrhythmogenic right ventricular cardiomyopathy (ARVC)	0.0447308	3.4	TGGT1_411760-t26_1-p1	51	K	actin GN=TGGT1_411760	TGGT1_411760	1	4.98736e-09	61.867	K05692	3	HQGVMVGMGQK(1)DSYVGDEAQSK	-0.52002	1
map05414 Dilated cardiomyopathy (DCM)	0.172021	2.04	TGGT1_209030-t26_1-p1	38	K	actin ACT1 GN=TGGT1_209030	TGGT1_209030	1	0.00953544	81.163	K05692	2	AVFPSIVGK(1)PK	-0.11651	1
map05414 Dilated cardiomyopathy (DCM)	0.172021	2.04	TGGT1_209030-t26_1-p1	40	K	actin ACT1 GN=TGGT1_209030	TGGT1_209030	1	5.33713e-14	174.23	K05692	2	PK(1)NPGIMVGMEEK	-0.45049	4
map05414 Dilated cardiomyopathy (DCM)	0.172021	2.04	TGGT1_209030-t26_1-p1	270	K	actin ACT1 GN=TGGT1_209030	TGGT1_209030	1	8.45402e-10	140.3	K05692	3	CPEALFQPSFLGK(1)EAAGVHR	-1.4147	1
map05414 Dilated cardiomyopathy (DCM)	0.172021	2.04	TGGT1_209030-t26_1-p1	62	K	actin ACT1 GN=TGGT1_209030	TGGT1_209030	1	2.44435e-14	203.52	K05692	2	DCYVGDEAQSK(1)R	-1.0578	2
map05414 Dilated cardiomyopathy (DCM)	0.172021	2.04	TGGT1_209030-t26_1-p1	207	K	actin ACT1 GN=TGGT1_209030	TGGT1_209030	1	1.11143e-06	127.03	K05692	2	GYGFTTSAEK(1)EIVR	-0.56212	1
map05414 Dilated cardiomyopathy (DCM)	0.172021	2.04	TGGT1_209030-t26_1-p1	329	K	actin ACT1 GN=TGGT1_209030	TGGT1_209030	1	0.0195791	60.892	K05692	2	IK(1)VVAPPER	-0.67545	1
map05414 Dilated cardiomyopathy (DCM)	0.172021	2.04	TGGT1_209030-t26_1-p1	114	K	actin ACT1 GN=TGGT1_209030	TGGT1_209030	1	1.24827e-10	144.09	K05692	3	VAPEEHPVLLTEAPLNPK(1)ANR	1.2771	1
map05414 Dilated cardiomyopathy (DCM)	0.172021	2.04	TGGT1_230420-t26_1-p1	14	K	sarco/endoplasmic reticulum Ca2+-ATPase GN=TGGT1_230420	TGGT1_230420	1	1.93815e-05	121.67	K05853	2	AVGALSK(1)HR	1.4104	1
map05414 Dilated cardiomyopathy (DCM)	0.172021	2.04	TGGT1_230420-t26_1-p1	641	K	sarco/endoplasmic reticulum Ca2+-ATPase GN=TGGT1_230420	TGGT1_230420	1	0.00148659	92.428	K05853	2	K(1)LLEDAANFAK	0.55456	1
map05414 Dilated cardiomyopathy (DCM)	0.172021	2.04	TGGT1_230420-t26_1-p1	209	K	sarco/endoplasmic reticulum Ca2+-ATPase GN=TGGT1_230420	TGGT1_230420	1	0.043462	58.916	K05853	2	VLALK(1)STTLR	-1.5499	1
map05414 Dilated cardiomyopathy (DCM)	0.172021	2.04	TGGT1_411760-t26_1-p1	62	K	actin GN=TGGT1_411760	TGGT1_411760	1	6.68242e-65	281.13	K05692	2	DSYVGDEAQSK(1)R	-1.5544	2
map05414 Dilated cardiomyopathy (DCM)	0.172021	2.04	TGGT1_411760-t26_1-p1	51	K	actin GN=TGGT1_411760	TGGT1_411760	1	4.98736e-09	61.867	K05692	3	HQGVMVGMGQK(1)DSYVGDEAQSK	-0.52002	1
map05416 Viral myocarditis	0.0197157	3.4	TGGT1_209030-t26_1-p1	38	K	actin ACT1 GN=TGGT1_209030	TGGT1_209030	1	0.00953544	81.163	K05692	2	AVFPSIVGK(1)PK	-0.11651	1
map05416 Viral myocarditis	0.0197157	3.4	TGGT1_209030-t26_1-p1	40	K	actin ACT1 GN=TGGT1_209030	TGGT1_209030	1	5.33713e-14	174.23	K05692	2	PK(1)NPGIMVGMEEK	-0.45049	4
map05416 Viral myocarditis	0.0197157	3.4	TGGT1_209030-t26_1-p1	270	K	actin ACT1 GN=TGGT1_209030	TGGT1_209030	1	8.45402e-10	140.3	K05692	3	CPEALFQPSFLGK(1)EAAGVHR	-1.4147	1
map05416 Viral myocarditis	0.0197157	3.4	TGGT1_209030-t26_1-p1	62	K	actin ACT1 GN=TGGT1_209030	TGGT1_209030	1	2.44435e-14	203.52	K05692	2	DCYVGDEAQSK(1)R	-1.0578	2
map05416 Viral myocarditis	0.0197157	3.4	TGGT1_209030-t26_1-p1	207	K	actin ACT1 GN=TGGT1_209030	TGGT1_209030	1	1.11143e-06	127.03	K05692	2	GYGFTTSAEK(1)EIVR	-0.56212	1
map05416 Viral myocarditis	0.0197157	3.4	TGGT1_209030-t26_1-p1	329	K	actin ACT1 GN=TGGT1_209030	TGGT1_209030	1	0.0195791	60.892	K05692	2	IK(1)VVAPPER	-0.67545	1
map05416 Viral myocarditis	0.0197157	3.4	TGGT1_209030-t26_1-p1	114	K	actin ACT1 GN=TGGT1_209030	TGGT1_209030	1	1.24827e-10	144.09	K05692	3	VAPEEHPVLLTEAPLNPK(1)ANR	1.2771	1
map05416 Viral myocarditis	0.0197157	3.4	TGGT1_219750-t26_1-p1	16	K	putative cytochrome c GN=TGGT1_219750	TGGT1_219750	1	4.87894e-07	123.99	K08738	2	AEPDVQVPSGDIK(1)AGAK	-3.215	1
map05416 Viral myocarditis	0.0197157	3.4	TGGT1_269180-t26_1-p1	1448	K	MIF4G domain-containing protein GN=TGGT1_269180	TGGT1_269180	1	0.00456446	109.88	K03260	2	K(1)VVVEQEEEK	-2.3125	1
map05416 Viral myocarditis	0.0197157	3.4	TGGT1_411760-t26_1-p1	62	K	actin GN=TGGT1_411760	TGGT1_411760	1	6.68242e-65	281.13	K05692	2	DSYVGDEAQSK(1)R	-1.5544	2
map05416 Viral myocarditis	0.0197157	3.4	TGGT1_411760-t26_1-p1	51	K	actin GN=TGGT1_411760	TGGT1_411760	1	4.98736e-09	61.867	K05692	3	HQGVMVGMGQK(1)DSYVGDEAQSK	-0.52002	1
