# Supplementary material for: Systematic identification of the lysine lactylation in the protozoan parasite Toxoplasma gondii
Source: Parasit Vectors. 2022 May 24;15:180. doi: 10.1186/s13071-022-05315-6 (PMC9131557; doi:10.1186/s13071-022-05315-6)
Supplement: Supplementary file 6 — Additional file 6: Table S5. Subcellular distribution of the lactylated proteins in T. gondii. [file 13071_2022_5315_MOESM6_ESM.xlsx]

## Sheet: Sheet1
Subcellular localization	Protein accession	Protein description	Gene name	Localization probability	PEP	Score	Charge	Mass error [ppm]	MS/MS Counts	Intensity
Nucleus	TGGT1_202190-t26_1-p1	Tub domain-containing protein(predict) GN=TGGT1_202190	TGGT1_202190	1	0.0515561	51.43	2	-6.8254	1	33239
	TGGT1_202190-t26_1-p1	Tub domain-containing protein(predict) GN=TGGT1_202190	TGGT1_202190	1	0.0515561	51.43	2	-6.8254	1	33239
	TGGT1_202568-t26_1-p1	Putative ribophorin I, related protein(predict) GN=TGGT1_202568	TGGT1_202568	1	0.0154638	58.426	2	-2.8036	1	13853
	TGGT1_202890-t26_1-p1	hypothetical protein GN=TGGT1_202890	TGGT1_202890	1	0.000649796	101.64	2	-4.6673	1	17057
	TGGT1_203220-t26_1-p1	DEAD/DEAH box helicase domain-containing protein GN=TGGT1_203220	TGGT1_203220	1	0.018908	58.889	2	-1.6451	1	9392.7
	TGGT1_203220-t26_1-p1	DEAD/DEAH box helicase domain-containing protein GN=TGGT1_203220	TGGT1_203220	1	0.020101	78.178	2	-2.7966	1	15499
	TGGT1_203980-t26_1-p1	Dolichyl-diphosphooligosaccharide--protein glycosyltransferase 48 kDa subunit (Fragment)(predict) GN=TGGT1_203980	TGGT1_203980	1	0.0189102	91.783	2	-3.1272	1	9893.4
	TGGT1_204490-t26_1-p1	hypothetical protein GN=TGGT1_204490	TGGT1_204490	1	5.89993e-05	77.696	2	-2.6057	1	19839
	TGGT1_205320-t26_1-p1	Putative serine-rich adhesin for platelets family protein(predict) GN=TGGT1_205320	TGGT1_205320	1	0.000896167	62.494	2	-2.9479	1	14913
	TGGT1_205700-t26_1-p1	cyclophilin precursor GN=TGGT1_205700	TGGT1_205700	1	0.0592933	64.906	2	-1.5217	1	63027
	TGGT1_205700-t26_1-p1	cyclophilin precursor GN=TGGT1_205700	TGGT1_205700	1	2.08787e-06	86.838	2	-4.343	1	17217
	TGGT1_205700-t26_1-p1	cyclophilin precursor GN=TGGT1_205700	TGGT1_205700	1	9.00356e-05	85.742	2	-5.334	2	28136
	TGGT1_205700-t26_1-p1	cyclophilin precursor GN=TGGT1_205700	TGGT1_205700	1	0.00131839	108.2	2	-2.1675	2	52172
	TGGT1_207760-t26_1-p1	DnaJ C terminal region domain-containing protein GN=TGGT1_207760	TGGT1_207760	1	0.000282871	108.5	2	4.6471	2	212040
	TGGT1_209210-t26_1-p1	KH domain protein(predict) GN=TGGT1_209210	TGGT1_209210	1	8.20876e-06	92.445	2	-1.2757	1	45102
	TGGT1_209910-t26_1-p1	histone H2Bv GN=TGGT1_209910	TGGT1_209910	1	1.80464e-06	158.57	2	-0.26346	1	348570
	TGGT1_209910-t26_1-p1	histone H2Bv GN=TGGT1_209910	TGGT1_209910	1	0.00579257	105.94	2	-2.2677	1	23083
	TGGT1_209910-t26_1-p1	histone H2Bv GN=TGGT1_209910	TGGT1_209910	1	0.000394996	70.552	2	-1.9161	2	145530
	TGGT1_209910-t26_1-p1	histone H2Bv GN=TGGT1_209910	TGGT1_209910	1	0.00282579	97.033	2	-0.91337	1	162630
	TGGT1_209910-t26_1-p1	histone H2Bv GN=TGGT1_209910	TGGT1_209910	1	3.55914e-14	194.22	2	-0.99338	1	2318500
	TGGT1_210980-t26_1-p1	putative alternative splicing type 3 and GN=TGGT1_210980	TGGT1_210980	1	0.0306235	54.584	2	-1.7599	1	12968
	TGGT1_210980-t26_1-p1	putative alternative splicing type 3 and GN=TGGT1_210980	TGGT1_210980	1	0.0225354	40.861	2	0.21473	1	5340.6
	TGGT1_211020-t26_1-p1	RNA recognition motif-containing protein GN=TGGT1_211020	TGGT1_211020	1	3.93759e-06	94.119	3	0.22873	1	8685.9
	TGGT1_213030-t26_1-p1	Clathrin light chain(predict) GN=TGGT1_213030	TGGT1_213030	1	2.24897e-12	116.36	2	-4.6431	1	13885
	TGGT1_214140-t26_1-p1	AF4/FMR2 family member 4(predict) GN=TGGT1_214140	TGGT1_214140	1	0.0631301	75.915	2	-2.8397	1	6452.1
	TGGT1_214140-t26_1-p1	AF4/FMR2 family member 4(predict) GN=TGGT1_214140	TGGT1_214140	1	0.00461634	91.245	2	-3.2418	1	8106.4
	TGGT1_214140-t26_1-p1	AF4/FMR2 family member 4(predict) GN=TGGT1_214140	TGGT1_214140	1	0.0413703	64.064	2	-0.63059	1	12811
	TGGT1_214140-t26_1-p1	AF4/FMR2 family member 4(predict) GN=TGGT1_214140	TGGT1_214140	1	0.00335527	87.942	2	-2.1623	1	19673
	TGGT1_214140-t26_1-p1	AF4/FMR2 family member 4(predict) GN=TGGT1_214140	TGGT1_214140	1	0.000780149	88.24	2	-2.9135	1	21413
	TGGT1_214140-t26_1-p1	AF4/FMR2 family member 4(predict) GN=TGGT1_214140	TGGT1_214140	1	1.30984e-05	76.009	2	-4.5017	1	4416.3
	TGGT1_214210-t26_1-p1	rRNA pseudouridine synthase GN=TGGT1_214210	TGGT1_214210	1	1.06155e-08	113.86	2	-4.5145	1	12426
	TGGT1_214270-t26_1-p1	putative translation initiation factor IF-2 GN=TGGT1_214270	TGGT1_214270	0.999996	0.012832	90.689	2	-4.3276	1	4317.5
	TGGT1_214800-t26_1-p1	Erythrocyte membrane protein related(predict) GN=TGGT1_214800	TGGT1_214800	1	0.00280455	58.476	2	-1.1296	1	40288
	TGGT1_214800-t26_1-p1	Erythrocyte membrane protein related(predict) GN=TGGT1_214800	TGGT1_214800	1	8.03058e-11	71.471	3	-0.31183	1	10524
	TGGT1_214840-t26_1-p1	AP2 domain transcription factor AP2X-7 GN=TGGT1_214840	TGGT1_214840	1	0.00159545	99.174	2	-0.77183	1	14307
	TGGT1_214840-t26_1-p1	AP2 domain transcription factor AP2X-7 GN=TGGT1_214840	TGGT1_214840	1	0.00586985	65.173	2	-0.94844	1	10215
	TGGT1_215740-t26_1-p1	putative notchless GN=TGGT1_215740	TGGT1_215740	1	1.64812e-15	155.34	2	-2.6199	1	18101
	TGGT1_215740-t26_1-p1	putative notchless GN=TGGT1_215740	TGGT1_215740	1	9.51863e-05	79.889	2	-0.83217	1	12022
	TGGT1_216000-t26_1-p1	alveolin domain containing intermediate filament IMC3 GN=TGGT1_216000	TGGT1_216000	1	1.79876e-16	84.1	3	1.3493	1	8825.7
	TGGT1_216220-t26_1-p1	AP2 domain transcription factor AP2XI-5 GN=TGGT1_216220	TGGT1_216220	1	0.00326399	90.306	2	-2.0234	1	10980
	TGGT1_216220-t26_1-p1	AP2 domain transcription factor AP2XI-5 GN=TGGT1_216220	TGGT1_216220	1	3.49168e-14	180.81	2	-0.84058	1	58448
	TGGT1_216600-t26_1-p1	exonuclease III APE GN=TGGT1_216600	TGGT1_216600	1	0.0272673	40.533	2	-2.4223	1	21383
	TGGT1_216660-t26_1-p1	Sequence orphan(predict) GN=TGGT1_216660	TGGT1_216660	1	2.17681e-22	135.21	2	-0.96245	1	18706
	TGGT1_216860-t26_1-p1	DEAD (Asp-Glu-Ala-Asp) box polypeptide DDX39 GN=TGGT1_216860	TGGT1_216860	1	1.85953e-07	167.76	2	-2.4805	1	25549
	TGGT1_216880-t26_1-p1	guanine nucleotide-binding protein GN=TGGT1_216880	TGGT1_216880	1	0.000830196	101.45	2	-5.1587	1	86286
	TGGT1_216880-t26_1-p1	guanine nucleotide-binding protein GN=TGGT1_216880	TGGT1_216880	1	0.00796182	62.969	2	0.39243	1	10841
	TGGT1_216930-t26_1-p1	cholinephosphate cytidylyltransferase GN=TGGT1_216930	TGGT1_216930	1	0.000243877	126.17	2	0.070232	1	30565
	TGGT1_217010-t26_1-p1	GYF domain-containing protein(predict) GN=TGGT1_217010	TGGT1_217010	1	0.000466131	109.88	2	-1.3178	1	14513
	TGGT1_218420-t26_1-p1	WD domain, G-beta repeat-containing protein GN=TGGT1_218420	TGGT1_218420	1	0.0160731	70.67	2	-1.7617	1	10269
	TGGT1_218780-t26_1-p1	putative phosphoserine aminotransferase GN=TGGT1_218780	TGGT1_218780	1	0.0090005	68.108	2	0.14496	1	6083.7
	TGGT1_218960-t26_1-p1	AP2 domain transcription factor AP2XII-1 GN=TGGT1_218960	TGGT1_218960	1	0.0311331	59.731	2	-2.2487	1	7963.7
	TGGT1_219682-t26_1-p1	putative pyruvate dehydrogenase kinase GN=TGGT1_219682	TGGT1_219682	1	0.0216488	74.424	2	-1.1142	1	22761
	TGGT1_219790A-t26_1-p1	pre-mRNA processing factor PRP3 GN=TGGT1_219790A	TGGT1_219790A	1	0.0176687	65.156	2	-2.9312	1	16493
	TGGT1_220490-t26_1-p1	putative pre-rRNA-processing protein PNO1 GN=TGGT1_220490	TGGT1_220490	1	3.66258e-09	142.08	2	-3.2681	1	8770.8
	TGGT1_220950-t26_1-p1	Mitochondrial association factor 1(predict) GN=TGGT1_220950	TGGT1_220950	1	1.61713e-09	99.174	2	-1.7577	1	14035
	TGGT1_221200A-t26_1-p1	CW-type Zinc Finger protein GN=TGGT1_221200A	TGGT1_221200A	1	9.51306e-09	99.442	2	-4.7517	1	13099
	TGGT1_221660-t26_1-p1	DEAD/DEAH box helicase domain-containing protein GN=TGGT1_221660	TGGT1_221660	0.99503	0.000726714	47.965	3	0.77288	1	89736
	TGGT1_221660-t26_1-p1	DEAD/DEAH box helicase domain-containing protein GN=TGGT1_221660	TGGT1_221660	1	0.00269027	100.75	2	-2.4791	1	22966
	TGGT1_221660-t26_1-p1	DEAD/DEAH box helicase domain-containing protein GN=TGGT1_221660	TGGT1_221660	1	0.0457634	40.861	2	-1.7302	1	12617
	TGGT1_221970-t26_1-p1	Cgd8_940 protein(predict) GN=TGGT1_221970	TGGT1_221970	1	0.00307005	86.838	2	-3.3982	1	5130.8
	TGGT1_221980-t26_1-p1	U1 zinc finger protein GN=TGGT1_221980	TGGT1_221980	1	0.0477455	80.294	2	-2.274	1	4710.5
	TGGT1_223050-t26_1-p1	ribosomal protein RPS20 GN=TGGT1_223050	TGGT1_223050	1	9.82393e-10	162.49	2	-0.81011	1	53248
	TGGT1_223050-t26_1-p1	ribosomal protein RPS20 GN=TGGT1_223050	TGGT1_223050	1	3.16342e-05	117.21	2	-1.8266	2	326960
	TGGT1_223610-t26_1-p1	hypothetical protein GN=TGGT1_223610	TGGT1_223610	1	6.4228e-05	154.92	2	0.035948	1	10092
	TGGT1_223930-t26_1-p1	RNA recognition motif-containing protein GN=TGGT1_223930	TGGT1_223930	1	0.0356953	58.916	2	-1.4381	1	33144
	TGGT1_223940-t26_1-p1	GAP45 protein GN=TGGT1_223940	TGGT1_223940	1	0.00505646	107.08	2	-2.3802	1	48299
	TGGT1_223940-t26_1-p1	GAP45 protein GN=TGGT1_223940	TGGT1_223940	1	0.00282954	90.306	2	-0.79308	1	29674
	TGGT1_223940-t26_1-p1	GAP45 protein GN=TGGT1_223940	TGGT1_223940	1	0.0033999	69.276	2	-1.3404	1	29887
	TGGT1_223940-t26_1-p1	GAP45 protein GN=TGGT1_223940	TGGT1_223940	1	0.0135148	72.365	2	-1.4192	1	43029
	TGGT1_224050-t26_1-p1	AP2 domain transcription factor AP2X-4 GN=TGGT1_224050	TGGT1_224050	1	0.00463859	65.408	2	-0.56835	1	9757.5
	TGGT1_224350A-t26_1-p1	putative aminopeptidase N GN=TGGT1_224350A	TGGT1_224350A	1	0.00564839	74.849	2	-2.0623	1	22463
	TGGT1_224850-t26_1-p1	putative polyadenylate binding protein GN=TGGT1_224850	TGGT1_224850	1	0.00548295	57.888	2	-1.9293	2	22587
	TGGT1_224850-t26_1-p1	putative polyadenylate binding protein GN=TGGT1_224850	TGGT1_224850	1	2.63469e-09	161.23	2	-0.63272	1	4446.1
	TGGT1_226250-t26_1-p1	DEAD (Asp-Glu-Ala-Asp) box polypeptide DDX3X GN=TGGT1_226250	TGGT1_226250	1	0.00667558	56.938	2	-1.5927	1	7706.6
	TGGT1_226410-t26_1-p1	EF-1 guanine nucleotide exchange domain-containing protein GN=TGGT1_226410	TGGT1_226410	1	0.0219997	71.066	2	-4.0663	1	11083
	TGGT1_226410-t26_1-p1	EF-1 guanine nucleotide exchange domain-containing protein GN=TGGT1_226410	TGGT1_226410	1	0.00638398	62.705	2	-1.3911	1	12790
	TGGT1_226410-t26_1-p1	EF-1 guanine nucleotide exchange domain-containing protein GN=TGGT1_226410	TGGT1_226410	1	0.00159359	86.729	2	-0.94661	1	13077
	TGGT1_226780-t26_1-p1	zinc finger, C3HC4 type (RING finger) domain-containing protein GN=TGGT1_226780	TGGT1_226780	1	0.0159515	63.397	2	-2.4178	1	11094
	TGGT1_227600-t26_1-p1	ribosomal protein RPL34 GN=TGGT1_227600	TGGT1_227600	1	0.00815921	78.178	2	-0.45389	1	4879.2
	TGGT1_227600-t26_1-p1	ribosomal protein RPL34 GN=TGGT1_227600	TGGT1_227600	1	0.038426	72.492	2	-1.8639	1	6493.1
	TGGT1_227850-t26_1-p1	peptidyl-prolyl cis-trans isomerase, cyclophilin-type domain-containing protein GN=TGGT1_227850	TGGT1_227850	1	0.00676487	76.572	2	-2.6517	1	59785
	TGGT1_227900-t26_1-p1	AP2 domain transcription factor AP2X-1 GN=TGGT1_227900	TGGT1_227900	1	0.0378503	60.892	2	-2.854	1	25175
	TGGT1_227900-t26_1-p1	AP2 domain transcription factor AP2X-1 GN=TGGT1_227900	TGGT1_227900	1	2.18293e-10	142.08	2	-0.5646	1	53400
	TGGT1_227900-t26_1-p1	AP2 domain transcription factor AP2X-1 GN=TGGT1_227900	TGGT1_227900	1	1.74523e-09	103.63	2	-4.3992	1	38006
	TGGT1_227900-t26_1-p1	AP2 domain transcription factor AP2X-1 GN=TGGT1_227900	TGGT1_227900	1	1.24594e-09	80.379	2	0.39546	1	54002
	TGGT1_227900-t26_1-p1	AP2 domain transcription factor AP2X-1 GN=TGGT1_227900	TGGT1_227900	1	3.63027e-06	89.359	2	-3.9781	1	30903
	TGGT1_227900-t26_1-p1	AP2 domain transcription factor AP2X-1 GN=TGGT1_227900	TGGT1_227900	1	3.68105e-07	106.58	2	-3.2176	1	43393
	TGGT1_227948-t26_1-p1	peptidase M16 inactive domain-containing protein GN=TGGT1_227948	TGGT1_227948	1	0.0445641	58.916	2	-1.7583	1	11526
	TGGT1_228040-t26_1-p1	PPIC-type PPIASE domain-containing protein GN=TGGT1_228040	TGGT1_228040	1	6.81875e-06	102.03	2	-2.4741	1	9388.4
	TGGT1_228190-t26_1-p1	putative eukaryotic initiation factor-3, subunit 5 GN=TGGT1_228190	TGGT1_228190	1	8.10122e-15	192.14	2	-1.0469	1	122150
	TGGT1_228490-t26_1-p1	p21-carboxy-terminal region-binding protein(predict) GN=TGGT1_228490	TGGT1_228490	1	0.0192361	69.915	2	-0.32613	1	13853
	TGGT1_228490-t26_1-p1	p21-carboxy-terminal region-binding protein(predict) GN=TGGT1_228490	TGGT1_228490	1	2.97672e-31	224.75	2	-2.7772	1	50841
	TGGT1_228490-t26_1-p1	p21-carboxy-terminal region-binding protein(predict) GN=TGGT1_228490	TGGT1_228490	1	0.00251155	84.999	2	-1.4987	1	43735
	TGGT1_228490-t26_1-p1	p21-carboxy-terminal region-binding protein(predict) GN=TGGT1_228490	TGGT1_228490	1	0.000140022	58.794	3	-1.8861	1	7292.8
	TGGT1_228490-t26_1-p1	p21-carboxy-terminal region-binding protein(predict) GN=TGGT1_228490	TGGT1_228490	1	3.06562e-10	175.54	2	-2.5946	1	22045
	TGGT1_229940-t26_1-p1	putative cyclophilin GN=TGGT1_229940	TGGT1_229940	1	4.963e-06	113.46	2	-3.009	1	14285
	TGGT1_230340-t26_1-p1	Putative high molecular mass nuclear antigen(predict) GN=TGGT1_230340	TGGT1_230340	1	0.00891929	50.641	2	-0.9775	1	5960.9
	TGGT1_230890-t26_1-p1	PHD-finger domain-containing protein GN=TGGT1_230890	TGGT1_230890	1	0.00092423	99.276	2	-0.83574	1	26726
	TGGT1_230890-t26_1-p1	PHD-finger domain-containing protein GN=TGGT1_230890	TGGT1_230890	1	0.0202041	55.782	3	-2.0526	1	11786
	TGGT1_231080-t26_1-p1	ribosomal protein RPL38 GN=TGGT1_231080	TGGT1_231080	1	0.000301174	85.813	2	-3.338	1	91772
	TGGT1_231440-t26_1-p1	LsmAD domain-containing protein GN=TGGT1_231440	TGGT1_231440	1	4.2417e-06	108.93	2	-3.754	1	41804
	TGGT1_231440-t26_1-p1	LsmAD domain-containing protein GN=TGGT1_231440	TGGT1_231440	1	0.00200741	60	2	-0.62451	1	15559
	TGGT1_232370-t26_1-p1	CW-type Zinc Finger protein GN=TGGT1_232370	TGGT1_232370	1	7.72244e-05	63.947	2	-1.8947	1	24808
	TGGT1_232370-t26_1-p1	CW-type Zinc Finger protein GN=TGGT1_232370	TGGT1_232370	1	2.22727e-10	122.66	2	-3.7646	1	57277
	TGGT1_232520-t26_1-p1	brix domain-containing protein GN=TGGT1_232520	TGGT1_232520	1	4.47101e-09	117.18	2	-1.3655	1	9541.2
	TGGT1_232680-t26_1-p1	mediator of RNA polymerase II transcription subunit 15(predict) GN=TGGT1_232680	TGGT1_232680	1	0.00318928	63.908	2	-3.155	1	4289.5
	TGGT1_232680-t26_1-p1	mediator of RNA polymerase II transcription subunit 15(predict) GN=TGGT1_232680	TGGT1_232680	1	0.00103523	110.44	2	-2.1372	1	18059
	TGGT1_233520-t26_1-p1	ATP-dependent RNA helicase GN=TGGT1_233520	TGGT1_233520	1	0.00297971	88.734	2	4.7753	1	13770
	TGGT1_234230-t26_1-p1	hypothetical protein GN=TGGT1_234230	TGGT1_234230	1	0.00138288	108.3	2	-1.9841	1	18418
	TGGT1_234230-t26_1-p1	hypothetical protein GN=TGGT1_234230	TGGT1_234230	1	1.09112e-23	132.93	2	-1.8284	1	49825
	TGGT1_234230-t26_1-p1	hypothetical protein GN=TGGT1_234230	TGGT1_234230	0.999671	0.000225785	137.39	2	-4.8538	1	11316
	TGGT1_234230-t26_1-p1	hypothetical protein GN=TGGT1_234230	TGGT1_234230	1	0.020071	64.906	2	-1.642	1	10226
	TGGT1_234230-t26_1-p1	hypothetical protein GN=TGGT1_234230	TGGT1_234230	1	0.00653505	67.548	2	0.931	1	8138.3
	TGGT1_235170-t26_1-p1	ATPase, AAA family protein GN=TGGT1_235170	TGGT1_235170	1	0.00431639	107.08	2	-2.8124	1	23784
	TGGT1_235170-t26_1-p1	ATPase, AAA family protein GN=TGGT1_235170	TGGT1_235170	1	0.00147512	86.243	2	3.012	1	13926
	TGGT1_235170-t26_1-p1	ATPase, AAA family protein GN=TGGT1_235170	TGGT1_235170	1	0.0272673	87.895	2	-1.0542	1	19185
	TGGT1_235170-t26_1-p1	ATPase, AAA family protein GN=TGGT1_235170	TGGT1_235170	1	0.000384612	106.47	2	-1.4729	1	20315
	TGGT1_235340-t26_1-p1	hypothetical protein GN=TGGT1_235340	TGGT1_235340	1	0.00869829	67.881	2	-1.1457	1	16021
	TGGT1_235398-t26_1-p1	Putative DNA double-strand break repair rad50 ATPase(predict) GN=TGGT1_235398	TGGT1_235398	1	0.0651531	63.301	2	0.42699	1	7867.8
	TGGT1_236560-t26_1-p1	hypothetical protein GN=TGGT1_236560	TGGT1_236560	1	0.0327712	83.623	2	0.6548	1	49655
	TGGT1_236570-t26_1-p1	lysine decarboxylase family protein GN=TGGT1_236570	TGGT1_236570	1	2.26064e-06	121.96	2	-2.0552	4	134920
	TGGT1_236570-t26_1-p1	lysine decarboxylase family protein GN=TGGT1_236570	TGGT1_236570	1	3.56266e-14	189.56	2	-4.8097	2	409230
	TGGT1_236570-t26_1-p1	lysine decarboxylase family protein GN=TGGT1_236570	TGGT1_236570	1	0.0001477	80.815	3	-2.9875	1	19390
	TGGT1_236910-t26_1-p1	putative U2 snRNP auxiliary factor GN=TGGT1_236910	TGGT1_236910	1	0.00210689	63.397	2	-0.65353	1	45405
	TGGT1_237520-t26_1-p1	Putative Myb-like DNA-binding domain protein(predict) GN=TGGT1_237520	TGGT1_237520	1	5.26043e-12	148.69	2	-1.6894	1	8239.7
	TGGT1_237520-t26_1-p1	Putative Myb-like DNA-binding domain protein(predict) GN=TGGT1_237520	TGGT1_237520	1	5.80693e-06	121.96	2	-2.1451	1	35798
	TGGT1_237520-t26_1-p1	Putative Myb-like DNA-binding domain protein(predict) GN=TGGT1_237520	TGGT1_237520	0.999984	0.0176276	58.313	2	-1.0941	1	26225
	TGGT1_237520-t26_1-p1	Putative Myb-like DNA-binding domain protein(predict) GN=TGGT1_237520	TGGT1_237520	1	0.0166421	57.032	2	-2.3797	1	24231
	TGGT1_239100-t26_1-p1	ribosomal protein RPS7 GN=TGGT1_239100	TGGT1_239100	1	0.0119103	79.809	2	-1.3466	1	7167.2
	TGGT1_239260-t26_1-p1	histone H4 GN=TGGT1_239260	TGGT1_239260	1	0.00942763	66.664	2	-1.9488	1	31583
	TGGT1_239490-t26_1-p1	dehydrogenase E1 component family protein GN=TGGT1_239490	TGGT1_239490	1	0.00379207	74.424	2	-0.25691	1	25583
	TGGT1_239490-t26_1-p1	dehydrogenase E1 component family protein GN=TGGT1_239490	TGGT1_239490	1	1.9441e-12	115.79	3	-0.95184	1	31273
	TGGT1_239760-t26_1-p1	ribosomal protein RPL22 GN=TGGT1_239760	TGGT1_239760	1	0.0015482	62.494	2	-0.84238	1	24566
	TGGT1_243620-t26_1-p1	Breast carcinoma amplified sequence protein 2(predict) GN=TGGT1_243620	TGGT1_243620	1	0.029986	53.051	2	-5.3248	1	21587
	TGGT1_244380-t26_1-p1	cactin GN=TGGT1_244380	TGGT1_244380	1	1.41274e-09	133.98	2	-1.3088	1	20079
	TGGT1_244380-t26_1-p1	cactin GN=TGGT1_244380	TGGT1_244380	1	0.00375429	72.042	2	-2.3393	1	15652
	TGGT1_244380-t26_1-p1	cactin GN=TGGT1_244380	TGGT1_244380	1	0.000815805	103.87	2	-1.138	1	45985
	TGGT1_244380-t26_1-p1	cactin GN=TGGT1_244380	TGGT1_244380	1	2.1039e-09	131.54	2	-1.2352	1	20395
	TGGT1_244690-t26_1-p1	hypothetical protein GN=TGGT1_244690	TGGT1_244690	1	0.0227531	110.22	2	-2.4128	1	64246
	TGGT1_245460-t26_1-p1	ribosomal protein RPS8 GN=TGGT1_245460	TGGT1_245460	1	1.22918e-09	154.35	2	-0.67434	2	35197
	TGGT1_245460-t26_1-p1	ribosomal protein RPS8 GN=TGGT1_245460	TGGT1_245460	1	0.00188408	78.932	2	-2.8685	1	7404.5
	TGGT1_245460-t26_1-p1	ribosomal protein RPS8 GN=TGGT1_245460	TGGT1_245460	1	0.0394804	50.834	2	0.64805	1	31573
	TGGT1_245460-t26_1-p1	ribosomal protein RPS8 GN=TGGT1_245460	TGGT1_245460	1	0.000338199	110.88	2	-1.3315	2	25683
	TGGT1_246100-t26_1-p1	putative phosducin GN=TGGT1_246100	TGGT1_246100	1	0.00367074	75.474	2	1.72	1	15588
	TGGT1_246500-t26_1-p1	surp module domain-containing protein GN=TGGT1_246500	TGGT1_246500	1	0.00992833	57.003	2	-1.434	1	29930
	TGGT1_246970-t26_1-p1	3'-5' exonuclease domain-containing protein GN=TGGT1_246970	TGGT1_246970	1	0.0055235	92.428	2	-1.3716	1	12297
	TGGT1_247450-t26_1-p1	trithorax group protein osa-like(predict) GN=TGGT1_247450	TGGT1_247450	1	0.00518206	85.716	2	-2.2424	1	18747
	TGGT1_247470-t26_1-p1	putative nucleolar protein GN=TGGT1_247470	TGGT1_247470	1	4.44692e-09	141.44	2	1.0046	1	24036
	TGGT1_247730-t26_1-p1	AP2 domain transcription factor AP2XII-5 GN=TGGT1_247730	TGGT1_247730	1	1.04098e-05	86.798	2	-4.2611	1	13375
	TGGT1_247730-t26_1-p1	AP2 domain transcription factor AP2XII-5 GN=TGGT1_247730	TGGT1_247730	1	0.00553642	61.48	2	-2.1269	1	10281
	TGGT1_247730-t26_1-p1	AP2 domain transcription factor AP2XII-5 GN=TGGT1_247730	TGGT1_247730	1	0.0392806	47.334	2	-0.73269	1	11278
	TGGT1_248290-t26_1-p1	WD domain, G-beta repeat-containing protein GN=TGGT1_248290	TGGT1_248290	1	7.98752e-05	110.44	2	-1.5661	1	3761.3
	TGGT1_248800-t26_1-p1	hypothetical protein GN=TGGT1_248800	TGGT1_248800	1	0.000844351	84.368	2	-4.132	1	10821
	TGGT1_248810-t26_1-p1	nuclear factor NF7 GN=TGGT1_248810	TGGT1_248810	1	0.000212706	112.8	2	-0.66855	1	27667
	TGGT1_248880-t26_1-p1	GTPase RAB7 GN=TGGT1_248880	TGGT1_248880	1	0.000332627	117.77	2	0.47351	1	46890
	TGGT1_248880-t26_1-p1	GTPase RAB7 GN=TGGT1_248880	TGGT1_248880	1	0.0366648	90.308	2	-1.1185	1	24948
	TGGT1_249740-t26_1-p1	translation machinery associated tma7 protein GN=TGGT1_249740	TGGT1_249740	1	1.42859e-05	110.91	2	-2.0033	2	21517
	TGGT1_250770-t26_1-p1	putative eukaryotic initiation factor-4A GN=TGGT1_250770	TGGT1_250770	1	0.0540944	60.547	2	-2.8273	1	16568
	TGGT1_250770-t26_1-p1	putative eukaryotic initiation factor-4A GN=TGGT1_250770	TGGT1_250770	1	2.06882e-09	162.23	2	-1.3876	1	58042
	TGGT1_250770-t26_1-p1	putative eukaryotic initiation factor-4A GN=TGGT1_250770	TGGT1_250770	1	0.0586248	46.447	2	-1.5036	1	8868.7
	TGGT1_250770-t26_1-p1	putative eukaryotic initiation factor-4A GN=TGGT1_250770	TGGT1_250770	1	0.00282938	66.664	2	1.3249	1	8098.3
	TGGT1_250820-t26_1-p1	hypothetical protein GN=TGGT1_250820	TGGT1_250820	1	0.00190091	69.276	2	0.27662	1	11688
	TGGT1_253820-t26_1-p1	IMP2_N domain-containing protein(predict) GN=TGGT1_253820	TGGT1_253820	1	0.000110567	85.081	2	-1.2154	2	20408
	TGGT1_253820-t26_1-p1	IMP2_N domain-containing protein(predict) GN=TGGT1_253820	TGGT1_253820	1	0.0177829	54.436	2	-2.2983	1	29799
	TGGT1_253820-t26_1-p1	IMP2_N domain-containing protein(predict) GN=TGGT1_253820	TGGT1_253820	1	0.0603515	66.664	2	0.37844	1	43999
	TGGT1_253950-t26_1-p1	putative protein fam50a GN=TGGT1_253950	TGGT1_253950	1	0.0666568	53.517	2	0.57903	1	16899
	TGGT1_254480-t26_1-p1	WD domain, G-beta repeat-containing protein GN=TGGT1_254480	TGGT1_254480	1	0.00488733	61.48	2	-4.2757	1	29089
	TGGT1_255890-t26_1-p1	pyridine nucleotide-disulfide oxidoreductase domain-containing protein GN=TGGT1_255890	TGGT1_255890	1	0.00840839	44.598	2	-0.60546	1	42481
	TGGT1_257560-t26_1-p1	WD domain, G-beta repeat-containing protein GN=TGGT1_257560	TGGT1_257560	1	0.0653429	70.67	2	-1.7054	1	18162
	TGGT1_257560-t26_1-p1	WD domain, G-beta repeat-containing protein GN=TGGT1_257560	TGGT1_257560	1	0.0423689	43.306	2	-0.92027	1	21404
	TGGT1_257560-t26_1-p1	WD domain, G-beta repeat-containing protein GN=TGGT1_257560	TGGT1_257560	1	0.0211874	67.881	2	-0.074878	1	36590
	TGGT1_258170-t26_1-p1	Loc397781 related(predict) GN=TGGT1_258170	TGGT1_258170	1	0.0170852	86.205	2	-2.165	1	37765
	TGGT1_258850-t26_1-p1	U4 tri-snrnp-associated(predict) GN=TGGT1_258850	TGGT1_258850	1	1.47696e-14	133.76	2	-0.14226	1	47853
	TGGT1_260170-t26_1-p1	putative elongation factor EF-G GN=TGGT1_260170	TGGT1_260170	1	0.00878673	79.809	2	-2.2334	1	12576
	TGGT1_260440-t26_1-p1	nuclear factor NF3 GN=TGGT1_260440	TGGT1_260440	1	0.0168234	91.245	2	-0.80978	1	69583
	TGGT1_260440-t26_1-p1	nuclear factor NF3 GN=TGGT1_260440	TGGT1_260440	1	0.0155888	68.49	2	-1.8738	1	68057
	TGGT1_260440-t26_1-p1	nuclear factor NF3 GN=TGGT1_260440	TGGT1_260440	1	0.00037119	99.34	2	-1.0754	1	63836
	TGGT1_260440-t26_1-p1	nuclear factor NF3 GN=TGGT1_260440	TGGT1_260440	1	0.000253549	108.4	2	-1.9692	1	156490
	TGGT1_261240-t26_1-p1	histone H3 GN=TGGT1_261240	TGGT1_261240	1	0.000201612	123.42	2	0.17836	4	1443000
	TGGT1_261240-t26_1-p1	histone H3 GN=TGGT1_261240	TGGT1_261240	1	1.21842e-07	147.16	2	-0.072025	1	1136800
	TGGT1_261240-t26_1-p1	histone H3 GN=TGGT1_261240	TGGT1_261240	1	0.0147963	40.533	2	-1.138	1	43077
	TGGT1_261240-t26_1-p1	histone H3 GN=TGGT1_261240	TGGT1_261240	1	0.00050994	76.572	2	-1.9886	1	21556
	TGGT1_261250-t26_1-p1	histone H2A1 GN=TGGT1_261250	TGGT1_261250	1	0.0324245	68.49	2	-1.0762	1	16569
	TGGT1_261450-t26_1-p1	Cyclin-related protein, putative(predict) GN=TGGT1_261450	TGGT1_261450	1	0.0505915	72.042	2	-0.53589	1	45229
	TGGT1_261490-t26_1-p1	hypothetical protein GN=TGGT1_261490	TGGT1_261490	1	0.00104028	66.485	2	3.8442	1	5955.3
	TGGT1_261580-t26_1-p1	histone H2AX GN=TGGT1_261580	TGGT1_261580	1	0.0246229	60.589	2	-2.0143	1	99479
	TGGT1_263650-t26_1-p1	putative pre-mRNA-processing protein 8 GN=TGGT1_263650	TGGT1_263650	1	0.00868151	67.881	2	1.1962	1	8872.7
	TGGT1_265110-t26_1-p1	putative ribosome biogenesis protein GN=TGGT1_265110	TGGT1_265110	1	0.00484197	106.11	2	-1.7458	1	11461
	TGGT1_267330-t26_1-p1	fumarate hydratase GN=TGGT1_267330	TGGT1_267330	1	0.00140493	86.838	2	-1.1483	1	47465
	TGGT1_268200-t26_1-p1	RNA recognition motif-containing protein GN=TGGT1_268200	TGGT1_268200	1	1.6704e-05	99.442	3	0.49105	1	9311
	TGGT1_269180-t26_1-p1	MIF4G domain-containing protein GN=TGGT1_269180	TGGT1_269180	1	0.00456446	109.88	2	-2.3125	1	87594
	TGGT1_270740-t26_1-p1	Cwf15/Cwc15 cell cycle control protein GN=TGGT1_270740	TGGT1_270740	1	0.0166421	49.16	2	-2.2708	1	33154
	TGGT1_270770-t26_1-p1	PWI domain-containing protein GN=TGGT1_270770	TGGT1_270770	1	0.000168684	113.34	2	-4.4304	1	18949
	TGGT1_271100-t26_1-p1	NUC153 domain-containing protein GN=TGGT1_271100	TGGT1_271100	1	0.0457278	48.157	2	-2.0941	1	5650
	TGGT1_271440-t26_1-p1	NPL4 family protein GN=TGGT1_271440	TGGT1_271440	1	0.0469849	44.57	2	-1.7628	1	19022
	TGGT1_271810-t26_1-p1	putative lanp GN=TGGT1_271810	TGGT1_271810	1	3.68194e-79	334.9	2	-1.1423	1	137140
	TGGT1_271810-t26_1-p1	putative lanp GN=TGGT1_271810	TGGT1_271810	1	1.29893e-30	221.63	3	-0.52252	3	175530
	TGGT1_271810-t26_1-p1	putative lanp GN=TGGT1_271810	TGGT1_271810	1	3.08817e-06	102.57	2	-3.4943	1	10656
	TGGT1_271810-t26_1-p1	putative lanp GN=TGGT1_271810	TGGT1_271810	1	0.0209159	72.492	2	1.5487	1	7320.4
	TGGT1_273520-t26_1-p1	PCI domain-containing protein GN=TGGT1_273520	TGGT1_273520	1	0.0177426	58.889	2	-2.494	1	11159
	TGGT1_273580-t26_1-p1	DUF3510 domain-containing protein(predict) GN=TGGT1_273580	TGGT1_273580	1	0.000289276	111.61	2	0.3653	1	12797
	TGGT1_275310-t26_1-p1	Putative zinc finger protein(predict) GN=TGGT1_275310	TGGT1_275310	1	0.0192462	62.969	2	-1.1787	1	30856
	TGGT1_275680-t26_1-p1	ELM2 domain-containing protein(predict) GN=TGGT1_275680	TGGT1_275680	1	1.02843e-05	105.94	2	-2.6327	1	18847
	TGGT1_276140-t26_1-p1	ADP ribosylation factor ARF1 GN=TGGT1_276140	TGGT1_276140	1	0.0270804	51.829	2	0.43836	1	22952
	TGGT1_277000-t26_1-p1	putative transport protein Sec24 GN=TGGT1_277000	TGGT1_277000	1	4.65989e-05	78.888	2	-2.6707	1	47925
	TGGT1_277710-t26_1-p1	hypothetical protein GN=TGGT1_277710	TGGT1_277710	1	0.0476329	51.43	2	-0.32431	1	5766.2
	TGGT1_278440-t26_1-p1	putative SWI2/SNF2 Brahma GN=TGGT1_278440	TGGT1_278440	1	0.000383495	141.44	2	-1.8044	1	16031
	TGGT1_278530-t26_1-p1	putative multiprotein bridging factor type 1 family transcriptional co-activator GN=TGGT1_278530	TGGT1_278530	1	0.0092405	72.922	2	-1.3162	1	24247
	TGGT1_278530-t26_1-p1	putative multiprotein bridging factor type 1 family transcriptional co-activator GN=TGGT1_278530	TGGT1_278530	1	0.00220929	54.309	2	-1.8323	1	43543
	TGGT1_279330-t26_1-p1	DEAD/DEAH box helicase family protein GN=TGGT1_279330	TGGT1_279330	1	0.00550136	59.731	2	-3.1753	1	13025
	TGGT1_280600-t26_1-p1	putative histidyl-tRNA synthetase (HisRS) GN=TGGT1_280600	TGGT1_280600	1	2.28575e-14	176.45	2	-2.0891	1	24395
	TGGT1_281950-t26_1-p1	putative membrane protein GN=TGGT1_281950	TGGT1_281950	1	0.00289989	96.946	2	-2.4542	1	31178
	TGGT1_285230-t26_1-p1	PRP38 family protein GN=TGGT1_285230	TGGT1_285230	1	1.12263e-05	135.63	2	-0.024598	1	23791
	TGGT1_285230-t26_1-p1	PRP38 family protein GN=TGGT1_285230	TGGT1_285230	1	0.00411967	105.94	2	-3.4861	1	6382.1
	TGGT1_285268-t26_1-p1	DnaJ domain-containing protein GN=TGGT1_285268	TGGT1_285268	1	5.22304e-05	110.88	2	-1.0636	1	11042
	TGGT1_285268-t26_1-p1	DnaJ domain-containing protein GN=TGGT1_285268	TGGT1_285268	1	4.87913e-05	110.88	2	-1.9823	2	24836
	TGGT1_285850-t26_1-p1	peptidyl-prolyl cis-trans isomerase, FKBP-type domain-containing protein GN=TGGT1_285850	TGGT1_285850	1	0.00339023	57.293	2	-3.4997	1	14842
	TGGT1_286440-t26_1-p1	malic enzyme GN=TGGT1_286440	TGGT1_286440	1	0.0215236	51.872	2	-1.3689	1	39823
	TGGT1_286440-t26_1-p1	malic enzyme GN=TGGT1_286440	TGGT1_286440	1	0.0272673	54.584	2	-2.2443	1	28537
	TGGT1_286790-t26_1-p1	nuclear factor NF2 GN=TGGT1_286790	TGGT1_286790	1	0.0436681	96.51	2	-1.8952	1	17492
	TGGT1_288400-t26_1-p1	LETM1 family protein GN=TGGT1_288400	TGGT1_288400	1	0.00592275	78.864	2	-1.7141	1	9891.2
	TGGT1_288400-t26_1-p1	LETM1 family protein GN=TGGT1_288400	TGGT1_288400	1	1.89777e-08	104	2	-4.2931	1	53764
	TGGT1_288720-t26_1-p1	ribosomal protein RPL10 GN=TGGT1_288720	TGGT1_288720	1	0.000278116	94.791	2	-2.0822	2	67353
	TGGT1_288720-t26_1-p1	ribosomal protein RPL10 GN=TGGT1_288720	TGGT1_288720	1	0.0138372	59.645	2	-1.1211	1	14538
	TGGT1_289950-t26_1-p1	Apicomplexan conserved protein(predict) GN=TGGT1_289950	TGGT1_289950	1	0.00159671	72.031	2	-1.3099	1	31598
	TGGT1_291930-t26_1-p1	RNA recognition motif-containing protein GN=TGGT1_291930	TGGT1_291930	1	7.68896e-30	196.42	2	-4.1333	1	29515
	TGGT1_291930-t26_1-p1	RNA recognition motif-containing protein GN=TGGT1_291930	TGGT1_291930	1	0.000617547	117.21	2	-3.9375	1	38137
	TGGT1_291930-t26_1-p1	RNA recognition motif-containing protein GN=TGGT1_291930	TGGT1_291930	1	0.0163882	47.361	2	-0.71989	1	38101
	TGGT1_291930-t26_1-p1	RNA recognition motif-containing protein GN=TGGT1_291930	TGGT1_291930	1	0.00858013	117.18	2	-1.8638	1	291630
	TGGT1_291930-t26_1-p1	RNA recognition motif-containing protein GN=TGGT1_291930	TGGT1_291930	1	6.33985e-05	151.52	3	-0.65069	3	40649
	TGGT1_291930-t26_1-p1	RNA recognition motif-containing protein GN=TGGT1_291930	TGGT1_291930	1	1.20997e-06	130.78	2	-1.6333	1	44880
	TGGT1_291930-t26_1-p1	RNA recognition motif-containing protein GN=TGGT1_291930	TGGT1_291930	1	8.04689e-06	132.44	2	-1.9955	1	107380
	TGGT1_294620-t26_1-p1	putative eukaryotic initiation factor-3, subunit 8 GN=TGGT1_294620	TGGT1_294620	1	0.0135147	94.804	2	-2.4883	1	40284
	TGGT1_294630-t26_1-p1	PH domain protein(predict) GN=TGGT1_294630	TGGT1_294630	1	0.000151743	83.061	2	-6.3818	1	7541
	TGGT1_294670-t26_1-p1	translation initiation factor 3 subunit GN=TGGT1_294670	TGGT1_294670	1	0.0544475	62.88	2	-0.81496	1	19272
	TGGT1_294670-t26_1-p1	translation initiation factor 3 subunit GN=TGGT1_294670	TGGT1_294670	1	0.0141427	86.205	2	-2.3804	1	207440
	TGGT1_294710-t26_1-p1	RNA recognition motif-containing protein GN=TGGT1_294710	TGGT1_294710	1	2.9864e-06	97.949	2	-9.4216	1	66734
	TGGT1_295070-t26_1-p1	helicase associated domain (ha2) protein GN=TGGT1_295070	TGGT1_295070	1	0.058773	89.123	2	-3.2352	1	10468
	TGGT1_295360-t26_1-p1	Inner membrane complex protein 18(predict) GN=TGGT1_295360	TGGT1_295360	1	0.00629472	66.664	2	-5.5862	1	6171.1
	TGGT1_298020-t26_1-p1	DEAD-family helicase GN=TGGT1_298020	TGGT1_298020	1	0.00324211	64.906	2	-0.18808	2	21110
	TGGT1_299670-t26_1-p1	hypothetical protein GN=TGGT1_299670	TGGT1_299670	1	0.00631472	61.194	2	-2.6515	1	6382.3
	TGGT1_299670-t26_1-p1	hypothetical protein GN=TGGT1_299670	TGGT1_299670	1	0.0532418	67.903	2	-2.3796	1	19606
	TGGT1_300200-t26_1-p1	histone H2AZ GN=TGGT1_300200	TGGT1_300200	1	1.56245e-05	83.061	3	-2.1298	3	536130
	TGGT1_300200-t26_1-p1	histone H2AZ GN=TGGT1_300200	TGGT1_300200	1	7.77012e-30	236.23	2	-1.8444	4	3876400
	TGGT1_300200-t26_1-p1	histone H2AZ GN=TGGT1_300200	TGGT1_300200	1	0.00059098	96.311	2	-1.8964	3	790010
	TGGT1_304760-t26_1-p1	RNA recognition motif-containing protein GN=TGGT1_304760	TGGT1_304760	1	0.00019773	85.813	2	1.3024	1	14992
	TGGT1_304760-t26_1-p1	RNA recognition motif-containing protein GN=TGGT1_304760	TGGT1_304760	1	0.00071309	48.945	3	-2.0296	1	15006
	TGGT1_304970-t26_1-p1	putative cell-cycle-associated protein kinase CDK GN=TGGT1_304970	TGGT1_304970	1	0.0250523	84.58	2	-1.4447	1	4706.4
	TGGT1_305160-t26_1-p1	histone H2Ba GN=TGGT1_305160	TGGT1_305160	1	0.00579257	105.94	2	-2.2677	1	23083
	TGGT1_305160-t26_1-p1	histone H2Ba GN=TGGT1_305160	TGGT1_305160	1	0.00194653	88.921	2	-1.7927	1	63189
	TGGT1_305160-t26_1-p1	histone H2Ba GN=TGGT1_305160	TGGT1_305160	1	0.0518873	85.813	2	-2.4819	1	23657
	TGGT1_305160-t26_1-p1	histone H2Ba GN=TGGT1_305160	TGGT1_305160	1	5.21273e-07	105.78	2	-1.3545	2	360510
	TGGT1_305160-t26_1-p1	histone H2Ba GN=TGGT1_305160	TGGT1_305160	1	0.018908	83.438	2	-1.0996	1	14311
	TGGT1_305160-t26_1-p1	histone H2Ba GN=TGGT1_305160	TGGT1_305160	1	0.000830196	101.45	3	-0.81974	2	17174
	TGGT1_305290-t26_1-p1	putative vacuolar atp synthase subunit e GN=TGGT1_305290	TGGT1_305290	1	0.0304736	46.033	2	-2.4751	1	12572
	TGGT1_305340-t26_1-p1	corepressor complex CRC230 GN=TGGT1_305340	TGGT1_305340	1	9.83314e-22	169.21	2	-3.5729	1	226150
	TGGT1_305340-t26_1-p1	corepressor complex CRC230 GN=TGGT1_305340	TGGT1_305340	1	0.0526551	69.093	2	-1.68	1	20381
	TGGT1_305340-t26_1-p1	corepressor complex CRC230 GN=TGGT1_305340	TGGT1_305340	1	9.153e-06	110.88	2	-1.5139	1	237580
	TGGT1_305340-t26_1-p1	corepressor complex CRC230 GN=TGGT1_305340	TGGT1_305340	1	0.0247258	72.365	2	0.029737	1	79493
	TGGT1_305340-t26_1-p1	corepressor complex CRC230 GN=TGGT1_305340	TGGT1_305340	0.999977	0.0278717	67.548	2	-2.1319	1	16005
	TGGT1_305340-t26_1-p1	corepressor complex CRC230 GN=TGGT1_305340	TGGT1_305340	1	0.00662487	45.17	3	-2.3582	1	4564.3
	TGGT1_305340-t26_1-p1	corepressor complex CRC230 GN=TGGT1_305340	TGGT1_305340	1	0.00684136	103.8	2	-0.88363	1	78374
	TGGT1_305610-t26_1-p1	hypothetical protein GN=TGGT1_305610	TGGT1_305610	1	0.00357114	58.889	2	-0.28394	1	8957.1
	TGGT1_305780-t26_1-p1	putative 5'-3' exoribonuclease GN=TGGT1_305780	TGGT1_305780	1	0.00597975	76.605	2	-1.8524	1	25258
	TGGT1_306000-t26_1-p1	AP2 domain transcription factor AP2IX-8 GN=TGGT1_306000	TGGT1_306000	1	0.0163634	67.464	2	0.042594	1	18805
	TGGT1_308890-t26_1-p1	transcription elongation factor SPT6 GN=TGGT1_308890	TGGT1_308890	1	0.000885728	74.849	2	-2.3112	1	21610
	TGGT1_308920-t26_1-p1	splicing factor U2AF protein GN=TGGT1_308920	TGGT1_308920	1	0.000169722	104.04	2	-0.89604	1	25631
	TGGT1_309080-t26_1-p1	Hypthetical protein(predict) GN=TGGT1_309080	TGGT1_309080	1	0.0170646	62.969	2	-8.1037	1	90631
	TGGT1_309080-t26_1-p1	Hypthetical protein(predict) GN=TGGT1_309080	TGGT1_309080	1	0.0170646	62.969	2	-8.1037	1	90631
	TGGT1_309190-t26_1-p1	Armadillo interacting protein(predict) GN=TGGT1_309190	TGGT1_309190	1	0.0195791	69.716	2	-2.4252	1	25089
	TGGT1_309800-t26_1-p1	RNA recognition motif-containing protein GN=TGGT1_309800	TGGT1_309800	1	0.00125985	72.846	2	-3.1006	1	51941
	TGGT1_310570-t26_1-p1	RRM domain-containing protein(predict) GN=TGGT1_310570	TGGT1_310570	1	0.00124461	94.66	2	-2.979	1	12998
	TGGT1_310820-t26_1-p1	putative SLU7 splicing factor GN=TGGT1_310820	TGGT1_310820	0.783726	0.00166818	51.531	3	-2.1749	1	7015.9
	TGGT1_310900-t26_1-p1	AP2 domain transcription factor AP2XI-2 GN=TGGT1_310900	TGGT1_310900	1	6.57537e-05	88.24	2	-2.1879	1	39453
	TGGT1_310900-t26_1-p1	AP2 domain transcription factor AP2XI-2 GN=TGGT1_310900	TGGT1_310900	1	0.0546298	68.49	2	0.15226	1	9766.7
	TGGT1_310900-t26_1-p1	AP2 domain transcription factor AP2XI-2 GN=TGGT1_310900	TGGT1_310900	1	0.00263603	73.502	2	-0.63595	1	7498
	TGGT1_310900-t26_1-p1	AP2 domain transcription factor AP2XI-2 GN=TGGT1_310900	TGGT1_310900	1	0.024015	86.205	2	-1.9374	1	26426
	TGGT1_310900-t26_1-p1	AP2 domain transcription factor AP2XI-2 GN=TGGT1_310900	TGGT1_310900	1	0.04617	57.042	2	0.7334	1	17602
	TGGT1_310900-t26_1-p1	AP2 domain transcription factor AP2XI-2 GN=TGGT1_310900	TGGT1_310900	1	0.00950919	67.507	2	-0.78085	1	17445
	TGGT1_310950-t26_1-p1	AP2 domain transcription factor AP2XI-3 GN=TGGT1_310950	TGGT1_310950	1	0.00408024	74.486	2	-1.4049	1	56533
	TGGT1_310950-t26_1-p1	AP2 domain transcription factor AP2XI-3 GN=TGGT1_310950	TGGT1_310950	1	0.0121859	62.271	2	-1.8761	1	13298
	TGGT1_310950-t26_1-p1	AP2 domain transcription factor AP2XI-3 GN=TGGT1_310950	TGGT1_310950	1	5.53187e-05	120.33	2	-0.4333	2	47475
	TGGT1_311160-t26_1-p1	PWI domain-containing protein GN=TGGT1_311160	TGGT1_311160	1	0.00115894	110.52	2	-3.9642	1	7155.1
	TGGT1_311400-t26_1-p1	WD domain, G-beta repeat-containing protein GN=TGGT1_311400	TGGT1_311400	1	0.000499756	96.946	2	-4.3866	1	13880
	TGGT1_311480-t26_1-p1	Apical cap protein 1(predict) GN=TGGT1_311480	TGGT1_311480	1	0.00512643	85.821	2	-2.1113	1	29418
	TGGT1_312530-t26_1-p1	splicing factor, CC1 family protein GN=TGGT1_312530	TGGT1_312530	1	0.000712887	77.157	2	-2.7632	1	31744
	TGGT1_312530-t26_1-p1	splicing factor, CC1 family protein GN=TGGT1_312530	TGGT1_312530	1	0.0484613	67.464	2	-0.27757	1	5991.7
	TGGT1_313070-t26_1-p1	Putative transmembrane protein(predict) GN=TGGT1_313070	TGGT1_313070	1	0.00416407	88.181	2	-1.3844	1	22817
	TGGT1_313290-t26_1-p1	MORN repeat-containing protein GN=TGGT1_313290	TGGT1_313290	1	0.00995443	65.313	2	-0.52122	1	8105.9
	TGGT1_314100-t26_1-p1	tetratricopeptide repeat-containing protein GN=TGGT1_314100	TGGT1_314100	1	0.0134468	65.933	2	-0.96176	1	21076
	TGGT1_314100-t26_1-p1	tetratricopeptide repeat-containing protein GN=TGGT1_314100	TGGT1_314100	1	1.06732e-21	182.52	2	-2.309	1	74870
	TGGT1_314740-t26_1-p1	PSP protein GN=TGGT1_314740	TGGT1_314740	1	1.05175e-05	57.71	3	-0.060553	1	5396.1
	TGGT1_315150-t26_1-p1	putative eukaryotic initiation factor-4E GN=TGGT1_315150	TGGT1_315150	1	0.00719659	52.837	2	-0.76929	1	4611
	TGGT1_315150-t26_1-p1	putative eukaryotic initiation factor-4E GN=TGGT1_315150	TGGT1_315150	1	0.00739227	65.879	2	-3.7271	1	5592
	TGGT1_315570-t26_1-p1	hypothetical protein GN=TGGT1_315570	TGGT1_315570	1	0.0271931	77.072	2	-1.7176	1	48153
	TGGT1_315610-t26_1-p1	hypothetical protein GN=TGGT1_315610	TGGT1_315610	0.879424	2.95057e-09	75.686	3	-5.0621	1	7224.7
	TGGT1_315690-t26_1-p1	DnaJ domain-containing protein GN=TGGT1_315690	TGGT1_315690	1	0.000438959	88.42	2	-1.3434	1	9459.8
	TGGT1_316490-t26_1-p1	DUF2040 domain-containing protein(predict) GN=TGGT1_316490	TGGT1_316490	1	0.0116811	87.895	2	-1.7653	1	31230
	TGGT1_316900-t26_1-p1	Sas10 C-terminal domain-containing protein GN=TGGT1_316900	TGGT1_316900	1	0.000527426	113.34	2	-0.84	1	16556
	TGGT1_318140-t26_1-p1	SART-1 family protein GN=TGGT1_318140	TGGT1_318140	1	0.000407073	88.734	2	-1.2162	1	6110.7
	TGGT1_318260-t26_1-p1	transcription initiation factor TFIID subunit TAF5 GN=TGGT1_318260	TGGT1_318260	0.905063	0.0606354	46.033	2	-0.30381	1	3695.2
	TGGT1_318600-t26_1-p1	DNA /pantothenate metabolism flavoprotein GN=TGGT1_318600	TGGT1_318600	1	3.40412e-29	220.25	3	-1.6511	2	165340
	TGGT1_319580-t26_1-p1	BRCT domain-containing protein(predict) GN=TGGT1_319580	TGGT1_319580	1	0.0137086	58.916	2	-2.6125	1	18804
	TGGT1_319670-t26_1-p1	Kinase phosphorylation protein(predict) GN=TGGT1_319670	TGGT1_319670	1	0.0176548	65.933	2	-1.9483	1	9284.1
	TGGT1_319870-t26_1-p1	ubiquitin-conjugating enzyme subfamily protein GN=TGGT1_319870	TGGT1_319870	1	0.0426442	72.042	2	-1.46	1	13213
	TGGT1_320450-t26_1-p1	ribosome biogenesis regulatory protein (rrs1) protein GN=TGGT1_320450	TGGT1_320450	1	0.0170385	54.199	2	-0.48877	1	12833
	TGGT1_320600-t26_1-p1	cold-shock DNA-binding domain-containing protein GN=TGGT1_320600	TGGT1_320600	1	0.0195766	76.572	2	-2.4709	1	14076
	TGGT1_320640-t26_1-p1	peptidylprolyl isomerase domain-containing protein GN=TGGT1_320640	TGGT1_320640	1	0.00156291	83.358	2	0.17726	2	30119
	TGGT1_320640-t26_1-p1	peptidylprolyl isomerase domain-containing protein GN=TGGT1_320640	TGGT1_320640	1	0.00193591	74.424	2	0.46617	1	9865.9
	TGGT1_321500-t26_1-p1	RNA recognition motif-containing protein GN=TGGT1_321500	TGGT1_321500	1	8.98927e-07	99.589	2	-1.5844	1	13247
	TGGT1_321500-t26_1-p1	RNA recognition motif-containing protein GN=TGGT1_321500	TGGT1_321500	1	0.0250787	97.033	2	-2.5295	1	23220
	TGGT1_321500-t26_1-p1	RNA recognition motif-containing protein GN=TGGT1_321500	TGGT1_321500	1	0.000529845	94.66	2	-0.46418	1	4588.6
	TGGT1_321560-t26_1-p1	zinc knuckle domain-containing protein GN=TGGT1_321560	TGGT1_321560	1	0.00404333	70.195	2	-3.2597	1	15718
	TGGT1_321560-t26_1-p1	zinc knuckle domain-containing protein GN=TGGT1_321560	TGGT1_321560	1	0.000325005	110.52	2	-1.0714	1	10782
	TGGT1_321620-t26_1-p1	dynamin-related protein DRPB GN=TGGT1_321620	TGGT1_321620	1	1.33785e-05	147.72	2	-1.4797	1	32537
	TGGT1_321620-t26_1-p1	dynamin-related protein DRPB GN=TGGT1_321620	TGGT1_321620	1	0.0528879	55.235	2	-4.6625	1	13330
	TGGT1_321680-t26_1-p1	Hyaluronan/mRNA-binding family protein(predict) GN=TGGT1_321680	TGGT1_321680	1	5.91081e-06	117.3	2	-2.2523	1	177010
	TGGT1_321680-t26_1-p1	Hyaluronan/mRNA-binding family protein(predict) GN=TGGT1_321680	TGGT1_321680	1	0.00760237	78.043	2	-4.1992	1	7697.4
	TGGT1_411430-t26_1-p1	rhoptry protein ROP5 GN=TGGT1_411430	TGGT1_411430	1	0.00172657	106.93	2	-0.42663	1	17738
Cytoplasm	TGGT1_201680-t26_1-p1	putative eukaryotic initiation factor-3 subunit 10 GN=TGGT1_201680	TGGT1_201680	1	4.56139e-09	124.46	2	-0.92147	2	21108
	TGGT1_201680-t26_1-p1	putative eukaryotic initiation factor-3 subunit 10 GN=TGGT1_201680	TGGT1_201680	1	0.00275487	62.271	2	-0.73768	1	11409
	TGGT1_201680-t26_1-p1	putative eukaryotic initiation factor-3 subunit 10 GN=TGGT1_201680	TGGT1_201680	1	0.0432543	74.269	2	-0.41978	1	7189.7
	TGGT1_202230-t26_1-p1	histone deacetylase HDAC5 GN=TGGT1_202230	TGGT1_202230	1	0.0192357	68.49	2	0.20146	1	9211.6
	TGGT1_204020-t26_1-p1	ribosomal protein RPL8 GN=TGGT1_204020	TGGT1_204020	1	0.0137776	86.243	2	-1.2647	1	38933
	TGGT1_205470-t26_1-p1	putative translation elongation factor 2 family protein GN=TGGT1_205470	TGGT1_205470	1	0.0135104	88.181	2	-0.21517	1	54841
	TGGT1_205470-t26_1-p1	putative translation elongation factor 2 family protein GN=TGGT1_205470	TGGT1_205470	1	1.40972e-06	147.19	2	-1.5548	1	18693
	TGGT1_205470-t26_1-p1	putative translation elongation factor 2 family protein GN=TGGT1_205470	TGGT1_205470	1	0.00323036	87.942	2	-0.58067	1	20906
	TGGT1_205470-t26_1-p1	putative translation elongation factor 2 family protein GN=TGGT1_205470	TGGT1_205470	1	0.00790305	92.732	2	-2.887	1	18456
	TGGT1_205470-t26_1-p1	putative translation elongation factor 2 family protein GN=TGGT1_205470	TGGT1_205470	1	0.00343174	106.35	2	-0.54446	1	31745
	TGGT1_205470-t26_1-p1	putative translation elongation factor 2 family protein GN=TGGT1_205470	TGGT1_205470	1	0.000385081	95.311	2	-4.5954	1	15936
	TGGT1_205470-t26_1-p1	putative translation elongation factor 2 family protein GN=TGGT1_205470	TGGT1_205470	1	0.00375153	63.908	2	-0.53271	2	53920
	TGGT1_205750-t26_1-p1	histone deacetylase complex subunit Sin3 GN=TGGT1_205750	TGGT1_205750	1	0.0220908	63.397	2	-2.5221	1	16580
	TGGT1_209500-t26_1-p1	hypothetical protein GN=TGGT1_209500	TGGT1_209500	1	0.0137917	58.889	2	-1.3572	1	11162
	TGGT1_209500-t26_1-p1	hypothetical protein GN=TGGT1_209500	TGGT1_209500	1	5.17052e-09	121.96	2	-2.5537	1	17955
	TGGT1_209500-t26_1-p1	hypothetical protein GN=TGGT1_209500	TGGT1_209500	1	0.00237278	54.912	3	-1.6458	1	6101.9
	TGGT1_209600-t26_1-p1	Cgd5_3650 protein(predict) GN=TGGT1_209600	TGGT1_209600	1	0.00536168	76.572	2	-1.3895	1	10891
	TGGT1_209600-t26_1-p1	Cgd5_3650 protein(predict) GN=TGGT1_209600	TGGT1_209600	1	0.000728752	90.689	2	0.93854	1	7686.9
	TGGT1_210360-t26_1-p1	DEAD (Asp-Glu-Ala-Asp) box polypeptide 41 family protein GN=TGGT1_210360	TGGT1_210360	1	0.00165235	83.623	2	-5.0448	1	14053
	TGGT1_210690-t26_1-p1	ribosomal protein RPS6 GN=TGGT1_210690	TGGT1_210690	1	0.0530039	53.028	2	-1.1495	1	13925
	TGGT1_210690-t26_1-p1	ribosomal protein RPS6 GN=TGGT1_210690	TGGT1_210690	1	0.0102917	67.507	2	-1.3499	1	26593
	TGGT1_210840-t26_1-p1	arginyl-tRNA synthetase family protein GN=TGGT1_210840	TGGT1_210840	1	0.0259425	66.619	2	0.31364	1	6599.7
	TGGT1_211030-t26_1-p1	hypothetical protein GN=TGGT1_211030	TGGT1_211030	1	0.00303841	60.892	2	-1.131	1	4790.5
	TGGT1_211030-t26_1-p1	hypothetical protein GN=TGGT1_211030	TGGT1_211030	1	2.613e-06	133.76	2	-0.89648	1	127520
	TGGT1_213350-t26_1-p1	ribosomal protein RPS15 GN=TGGT1_213350	TGGT1_213350	1	5.36513e-32	216.26	2	-0.70031	1	56044
	TGGT1_213350-t26_1-p1	ribosomal protein RPS15 GN=TGGT1_213350	TGGT1_213350	1	0.000632672	95.656	2	-2.0405	2	29789
	TGGT1_213770-t26_1-p1	putative Superkiller viralicidic activity 2 family 2 GN=TGGT1_213770	TGGT1_213770	1	0.00083068	101.48	2	0.17898	1	7841.3
	TGGT1_214260-t26_1-p1	putative alpha-glucan water dikinase 1 GN=TGGT1_214260	TGGT1_214260	1	8.65363e-05	126.17	2	-1.1202	1	5059
	TGGT1_214260-t26_1-p1	putative alpha-glucan water dikinase 1 GN=TGGT1_214260	TGGT1_214260	1	0.0264479	58.426	2	-1.0682	1	6190.7
	TGGT1_214350-t26_1-p1	putative GTP-binding protein GN=TGGT1_214350	TGGT1_214350	1	0.00309763	113.7	2	-1.5848	1	14048
	TGGT1_216260-t26_1-p1	putative eukaryotic initiation factor-2B, gamma subunit GN=TGGT1_216260	TGGT1_216260	1	0.00291454	59.645	2	-0.54991	1	11898
	TGGT1_216530-t26_1-p1	ribosome recycling factor protein GN=TGGT1_216530	TGGT1_216530	1	0.00160095	100.84	2	-0.10906	1	16762
	TGGT1_216530-t26_1-p1	ribosome recycling factor protein GN=TGGT1_216530	TGGT1_216530	1	0.0281911	48.157	2	-0.37371	1	19560
	TGGT1_216650-t26_1-p1	S15 sporozoite-expressed protein GN=TGGT1_216650	TGGT1_216650	1	0.0508071	49.16	2	-0.73376	1	25969
	TGGT1_216650-t26_1-p1	S15 sporozoite-expressed protein GN=TGGT1_216650	TGGT1_216650	1	8.32871e-10	97.268	2	-5.3464	1	84326
	TGGT1_216790-t26_1-p1	putative ATP-binding cassette sub-family E member 1 GN=TGGT1_216790	TGGT1_216790	1	0.00329003	85.622	2	0.11769	1	20846
	TGGT1_217890-t26_1-p1	putative alkyl hydroperoxide reductase/ Thiol specific antioxidant/ Mal allergen GN=TGGT1_217890	TGGT1_217890	1	0.0193491	57.032	2	-1.9795	1	30973
	TGGT1_217890-t26_1-p1	putative alkyl hydroperoxide reductase/ Thiol specific antioxidant/ Mal allergen GN=TGGT1_217890	TGGT1_217890	0.999997	0.000947185	69.201	3	-1.6496	2	13079
	TGGT1_217890-t26_1-p1	putative alkyl hydroperoxide reductase/ Thiol specific antioxidant/ Mal allergen GN=TGGT1_217890	TGGT1_217890	1	7.10387e-05	129.56	2	-0.61072	1	217600
	TGGT1_217890-t26_1-p1	putative alkyl hydroperoxide reductase/ Thiol specific antioxidant/ Mal allergen GN=TGGT1_217890	TGGT1_217890	1	0.0213015	41.824	2	-1.287	1	54351
	TGGT1_218410-t26_1-p1	ribosomal protein RPP0 GN=TGGT1_218410	TGGT1_218410	1	0.00116114	68.108	3	1.1119	1	12213
	TGGT1_218410-t26_1-p1	ribosomal protein RPP0 GN=TGGT1_218410	TGGT1_218410	1	0.0152688	67.507	2	-2.1472	1	16226
	TGGT1_219140-t26_1-p1	EF-1 guanine nucleotide exchange domain-containing protein GN=TGGT1_219140	TGGT1_219140	1	1.01638e-09	77.698	3	1.8439	1	56768
	TGGT1_219520-t26_1-p1	histone arginine methyltransferase PRMT1 GN=TGGT1_219520	TGGT1_219520	1	8.04394e-07	137.58	2	-3.0336	1	37394
	TGGT1_219750-t26_1-p1	putative cytochrome c GN=TGGT1_219750	TGGT1_219750	1	4.87894e-07	123.99	2	-3.215	1	190210
	TGGT1_219800-t26_1-p1	putative vacuolar ATP synthase subunit b GN=TGGT1_219800	TGGT1_219800	1	3.08856e-06	70.831	2	-0.72999	1	22202
	TGGT1_221380-t26_1-p1	alba 1 GN=TGGT1_221380	TGGT1_221380	1	0.00644341	69.641	2	-3.9935	1	12992
	TGGT1_221380-t26_1-p1	alba 1 GN=TGGT1_221380	TGGT1_221380	0.825779	0.0171026	46.768	3	-2.1017	1	12573
	TGGT1_221470-t26_1-p1	hypothetical protein GN=TGGT1_221470	TGGT1_221470	1	0.00554825	77.358	2	-0.73505	1	13017
	TGGT1_221470-t26_1-p1	hypothetical protein GN=TGGT1_221470	TGGT1_221470	1	0.0350926	60.547	2	-3.21	1	21615
	TGGT1_222220-t26_1-p1	alveolin domain containing intermediate filament IMC7 GN=TGGT1_222220	TGGT1_222220	1	0.0179633	55.235	2	-1.2967	1	15214
	TGGT1_222220-t26_1-p1	alveolin domain containing intermediate filament IMC7 GN=TGGT1_222220	TGGT1_222220	1	0.0145602	91.783	2	-0.89679	1	42320
	TGGT1_222220-t26_1-p1	alveolin domain containing intermediate filament IMC7 GN=TGGT1_222220	TGGT1_222220	1	0.000561685	88.24	2	-1.297	2	52169
	TGGT1_224900-t26_1-p1	putative adenylate kinase GN=TGGT1_224900	TGGT1_224900	1	0.000232941	86.243	2	-2.6102	1	16574
	TGGT1_224900-t26_1-p1	putative adenylate kinase GN=TGGT1_224900	TGGT1_224900	1	0.00024348	109.88	2	-0.1329	2	28949
	TGGT1_224900-t26_1-p1	putative adenylate kinase GN=TGGT1_224900	TGGT1_224900	1	3.44653e-09	162.21	2	-2.9588	1	12310
	TGGT1_224900-t26_1-p1	putative adenylate kinase GN=TGGT1_224900	TGGT1_224900	1	0.000138176	140.05	2	-2.0033	1	48989
	TGGT1_224900-t26_1-p1	putative adenylate kinase GN=TGGT1_224900	TGGT1_224900	1	0.000345586	48.363	4	1.5977	1	5490.7
	TGGT1_225930-t26_1-p1	triose-phosphate isomerase TPI-I GN=TGGT1_225930	TGGT1_225930	1	0.00814581	72.042	2	-1.9801	1	30522
	TGGT1_225930-t26_1-p1	triose-phosphate isomerase TPI-I GN=TGGT1_225930	TGGT1_225930	1	0.00111712	65.879	2	-1.6554	1	5870.9
	TGGT1_226350-t26_1-p1	hypothetical protein GN=TGGT1_226350	TGGT1_226350	1	0.00734395	58.476	2	1.3031	1	8657
	TGGT1_226960-t26_1-p1	phosphofructokinase PFKII GN=TGGT1_226960	TGGT1_226960	1	0.00401524	79.059	2	-0.062888	1	37172
	TGGT1_226960-t26_1-p1	phosphofructokinase PFKII GN=TGGT1_226960	TGGT1_226960	1	3.77874e-09	91.032	2	0.91929	1	19672
	TGGT1_226960-t26_1-p1	phosphofructokinase PFKII GN=TGGT1_226960	TGGT1_226960	1	3.34426e-07	94.791	2	-1.2434	2	26827
	TGGT1_226960-t26_1-p1	phosphofructokinase PFKII GN=TGGT1_226960	TGGT1_226960	1	0.0461372	65.313	2	-1.9817	1	30041
	TGGT1_226960-t26_1-p1	phosphofructokinase PFKII GN=TGGT1_226960	TGGT1_226960	1	0.0480317	84.368	2	0.52961	1	24374
	TGGT1_226960-t26_1-p1	phosphofructokinase PFKII GN=TGGT1_226960	TGGT1_226960	1	0.0157839	60.892	2	-2.0591	1	23979
	TGGT1_226980-t26_1-p1	Eukaryotic translation initiation factor 3 30 kDa subunit(predict) GN=TGGT1_226980	TGGT1_226980	1	9.05949e-06	69.224	2	-1.0309	1	84616
	TGGT1_226980-t26_1-p1	Eukaryotic translation initiation factor 3 30 kDa subunit(predict) GN=TGGT1_226980	TGGT1_226980	1	1.56097e-05	107.08	2	-1.8438	1	19593
	TGGT1_227360-t26_1-p1	ribosomal protein RPL3 GN=TGGT1_227360	TGGT1_227360	1	0.00417007	59.77	2	-3.6228	1	30343
	TGGT1_227360-t26_1-p1	ribosomal protein RPL3 GN=TGGT1_227360	TGGT1_227360	1	1.03524e-05	129.28	2	-1.4197	1	34299
	TGGT1_227360-t26_1-p1	ribosomal protein RPL3 GN=TGGT1_227360	TGGT1_227360	1	7.94912e-14	159.93	2	0.39572	2	752470
	TGGT1_227360-t26_1-p1	ribosomal protein RPL3 GN=TGGT1_227360	TGGT1_227360	1	0.0348112	85.813	2	-1.9665	1	149920
	TGGT1_227870-t26_1-p1	Tim10/DDP family zinc finger superfamily protein GN=TGGT1_227870	TGGT1_227870	1	8.13556e-05	108.24	2	-2.5873	1	26119
	TGGT1_229140-t26_1-p1	MaoC family domain-containing protein GN=TGGT1_229140	TGGT1_229140	1	0.0465797	52.837	2	0.57829	1	18760
	TGGT1_229140-t26_1-p1	MaoC family domain-containing protein GN=TGGT1_229140	TGGT1_229140	1	1.11305e-05	115.04	2	-0.92731	1	164430
	TGGT1_230160-t26_1-p1	Rna binding(predict) GN=TGGT1_230160	TGGT1_230160	1	8.85859e-06	136.94	2	1.0067	1	75598
	TGGT1_230160-t26_1-p1	Rna binding(predict) GN=TGGT1_230160	TGGT1_230160	0.981684	1.33772e-08	68.42	3	-1.2392	1	6921.8
	TGGT1_230160-t26_1-p1	Rna binding(predict) GN=TGGT1_230160	TGGT1_230160	0.86641	1.04133e-14	104.3	3	0.15583	1	14977
	TGGT1_230450-t26_1-p1	bifunctional GMP synthase/glutamine amidotransferase protein GN=TGGT1_230450	TGGT1_230450	1	2.62225e-14	147.14	3	1.5882	1	28460
	TGGT1_231630-t26_1-p1	alveolin domain containing intermediate filament IMC4 GN=TGGT1_231630	TGGT1_231630	1	0.00810741	61.577	2	0.28995	1	21285
	TGGT1_231630-t26_1-p1	alveolin domain containing intermediate filament IMC4 GN=TGGT1_231630	TGGT1_231630	1	0.00465704	40.533	2	1.0467	1	8247.9
	TGGT1_231640-t26_1-p1	alveolin domain containing intermediate filament IMC1 GN=TGGT1_231640	TGGT1_231640	1	0.0618832	58.889	2	-2.7996	1	18172
	TGGT1_231640-t26_1-p1	alveolin domain containing intermediate filament IMC1 GN=TGGT1_231640	TGGT1_231640	1	5.77385e-07	102.55	3	-1.6275	1	33052
	TGGT1_231640-t26_1-p1	alveolin domain containing intermediate filament IMC1 GN=TGGT1_231640	TGGT1_231640	1	1.10865e-05	97.268	2	-0.53081	1	14928
	TGGT1_231640-t26_1-p1	alveolin domain containing intermediate filament IMC1 GN=TGGT1_231640	TGGT1_231640	1	0.00281156	110.88	2	-0.27888	1	7999
	TGGT1_231640-t26_1-p1	alveolin domain containing intermediate filament IMC1 GN=TGGT1_231640	TGGT1_231640	1	1.34245e-07	88.203	3	-1.6911	1	8337.7
	TGGT1_231640-t26_1-p1	alveolin domain containing intermediate filament IMC1 GN=TGGT1_231640	TGGT1_231640	1	0.0274097	57.032	2	-1.7868	1	12776
	TGGT1_231970-t26_1-p1	pre-mRNA processing splicing factor PRP8 GN=TGGT1_231970	TGGT1_231970	1	0.0254601	65.404	2	0.045353	1	32529
	TGGT1_232250-t26_1-p1	catalase GN=TGGT1_232250	TGGT1_232250	1	0.0580521	70.67	2	-1.522	1	35885
	TGGT1_232350-t26_1-p1	lactate dehydrogenase LDH1 GN=TGGT1_232350	TGGT1_232350	1	0.000226041	80.026	2	-1.9638	1	23200
	TGGT1_232350-t26_1-p1	lactate dehydrogenase LDH1 GN=TGGT1_232350	TGGT1_232350	1	0.0187248	80.294	2	-2.855	1	49806
	TGGT1_232350-t26_1-p1	lactate dehydrogenase LDH1 GN=TGGT1_232350	TGGT1_232350	1	0.00814581	90.761	2	0.50446	3	343430
	TGGT1_232350-t26_1-p1	lactate dehydrogenase LDH1 GN=TGGT1_232350	TGGT1_232350	1	8.00503e-06	124.06	2	-1.3424	1	7402.1
	TGGT1_232350-t26_1-p1	lactate dehydrogenase LDH1 GN=TGGT1_232350	TGGT1_232350	1	0.000292541	124.06	2	1.2334	2	39246
	TGGT1_232350-t26_1-p1	lactate dehydrogenase LDH1 GN=TGGT1_232350	TGGT1_232350	1	0.0127193	47.334	2	-2.2456	1	5427.6
	TGGT1_232440-t26_1-p1	Brf1p family coiled coil protein GN=TGGT1_232440	TGGT1_232440	1	0.00529936	74.269	2	-0.30002	1	15148
	TGGT1_233110-t26_1-p1	IMP dehydrogenasa GN=TGGT1_233110	TGGT1_233110	1	2.64177e-07	102.03	2	-3.8633	1	17516
	TGGT1_233140-t26_1-p1	putative deoxyuridine 5'-triphosphate nucleotidohydrolase GN=TGGT1_233140	TGGT1_233140	1	0.000320594	47.915	2	-3.708	2	42615
	TGGT1_233680-t26_1-p1	nuclear movement family protein GN=TGGT1_233680	TGGT1_233680	1	0.000148724	106	2	-3.1218	1	8716.7
	TGGT1_233680-t26_1-p1	nuclear movement family protein GN=TGGT1_233680	TGGT1_233680	1	4.94749e-21	184.43	2	0.31984	1	36345
	TGGT1_234420-t26_1-p1	ATPase, AAA family protein GN=TGGT1_234420	TGGT1_234420	1	5.54159e-07	132.93	2	-6.7077	1	17036
	TGGT1_234420-t26_1-p1	ATPase, AAA family protein GN=TGGT1_234420	TGGT1_234420	1	1.17628e-09	178.52	2	-3.5626	1	24886
	TGGT1_235470-t26_1-p1	myosin A GN=TGGT1_235470	TGGT1_235470	1	0.00296159	63.397	2	-2.2249	1	67235
	TGGT1_235470-t26_1-p1	myosin A GN=TGGT1_235470	TGGT1_235470	1	8.38054e-21	157.77	2	-0.98727	1	210120
	TGGT1_235470-t26_1-p1	myosin A GN=TGGT1_235470	TGGT1_235470	1	0.00460856	73.655	2	-0.24173	1	29682
	TGGT1_237140-t26_1-p1	putative ethylene inducible protein GN=TGGT1_237140	TGGT1_237140	1	0.00447288	62.969	2	-1.6956	2	75656
	TGGT1_238230-t26_1-p1	Ser/Thr phosphatase family protein GN=TGGT1_238230	TGGT1_238230	1	0.0511736	45.939	2	-2.5753	1	21617
	TGGT1_239820-t26_1-p1	D-3-phosphoglycerate dehydrogenase GN=TGGT1_239820	TGGT1_239820	1	4.69498e-05	113.14	2	-1.7729	1	238030
	TGGT1_239820-t26_1-p1	D-3-phosphoglycerate dehydrogenase GN=TGGT1_239820	TGGT1_239820	1	0.00143031	63.397	2	-0.021227	1	23074
	TGGT1_240640-t26_1-p1	casein kinase I GN=TGGT1_240640	TGGT1_240640	1	0.000276508	99.589	3	-2.5167	2	51654
	TGGT1_242070-t26_1-p1	cAMP-dependent protein kinase regulatory subunit GN=TGGT1_242070	TGGT1_242070	1	0.0290816	42.218	2	2.0161	1	11981
	TGGT1_242070-t26_1-p1	cAMP-dependent protein kinase regulatory subunit GN=TGGT1_242070	TGGT1_242070	1	0.000143404	146.88	2	-0.59913	1	58815
	TGGT1_242070-t26_1-p1	cAMP-dependent protein kinase regulatory subunit GN=TGGT1_242070	TGGT1_242070	1	0.0132786	53.028	2	1.114	1	21962
	TGGT1_242330-t26_1-p1	ribosomal protein RPS5 GN=TGGT1_242330	TGGT1_242330	1	0.0211544	44.82	2	-3.6978	1	9557.4
	TGGT1_243800-t26_1-p1	putative long-chain fatty acid CoA ligase GN=TGGT1_243800	TGGT1_243800	1	0.00026029	93.467	2	0.013265	1	23630
	TGGT1_244150-t26_1-p1	glycerate kinase GN=TGGT1_244150	TGGT1_244150	1	0.000187363	81.335	2	-2.321	1	13762
	TGGT1_244880-t26_1-p1	DNA-directed RNA polymerase I RPA1 GN=TGGT1_244880	TGGT1_244880	1	0.0380634	65.313	2	-0.71605	1	28308
	TGGT1_246170-t26_1-p1	ARID/BRIGHT DNA binding domain-containing protein GN=TGGT1_246170	TGGT1_246170	1	0.0623484	56.014	2	-3.3818	1	21014
	TGGT1_246170-t26_1-p1	ARID/BRIGHT DNA binding domain-containing protein GN=TGGT1_246170	TGGT1_246170	1	0.00942763	58.889	2	-4.8915	1	2578.9
	TGGT1_247510-t26_1-p1	fructose-bisphospatase II GN=TGGT1_247510	TGGT1_247510	1	0.0121395	74.486	2	-0.19172	1	19444
	TGGT1_248340-t26_1-p1	GTP-binding nuclear protein ran/tc4 GN=TGGT1_248340	TGGT1_248340	1	0.00210597	119.07	2	-1.1689	1	42929
	TGGT1_248340-t26_1-p1	GTP-binding nuclear protein ran/tc4 GN=TGGT1_248340	TGGT1_248340	1	0.00230005	79.889	3	0.085314	1	17737
	TGGT1_248700-t26_1-p1	alveolin domain containing intermediate filament IMC12 GN=TGGT1_248700	TGGT1_248700	1	0.00120192	65.12	3	-0.29984	1	13433
	TGGT1_249240-t26_1-p1	putative calmodulin GN=TGGT1_249240	TGGT1_249240	1	7.76873e-11	157.67	2	-0.24477	1	31622
	TGGT1_249530-t26_1-p1	putative exportin 1 GN=TGGT1_249530	TGGT1_249530	1	0.00343808	79.889	2	-0.064139	1	9429.8
	TGGT1_249900-t26_1-p1	putative adenine nucleotide translocator GN=TGGT1_249900	TGGT1_249900	1	1.91727e-06	133.76	2	0.87987	2	337260
	TGGT1_249900-t26_1-p1	putative adenine nucleotide translocator GN=TGGT1_249900	TGGT1_249900	1	0.000371682	99.174	2	0.97415	1	7543
	TGGT1_249900-t26_1-p1	putative adenine nucleotide translocator GN=TGGT1_249900	TGGT1_249900	1	2.69038e-52	247.66	2	-2.6553	2	337530
	TGGT1_249900-t26_1-p1	putative adenine nucleotide translocator GN=TGGT1_249900	TGGT1_249900	1	0.000651113	123.92	2	-1.138	2	31396
	TGGT1_249900-t26_1-p1	putative adenine nucleotide translocator GN=TGGT1_249900	TGGT1_249900	1	0.00107768	93.467	2	-1.0494	1	180910
	TGGT1_249900-t26_1-p1	putative adenine nucleotide translocator GN=TGGT1_249900	TGGT1_249900	1	0.000287828	138.23	2	-0.46022	1	491370
	TGGT1_249900-t26_1-p1	putative adenine nucleotide translocator GN=TGGT1_249900	TGGT1_249900	1	1.7943e-40	162.52	2	-1.9021	2	568590
	TGGT1_251680-t26_1-p1	putative histamine-releasing factor GN=TGGT1_251680	TGGT1_251680	1	0.00574229	81.099	2	-0.47403	1	22960
	TGGT1_251680-t26_1-p1	putative histamine-releasing factor GN=TGGT1_251680	TGGT1_251680	1	0.00880263	108.3	2	-1.7225	1	64192
	TGGT1_251690-t26_1-p1	putative seryl-tRNA synthetase, cytoplasmic GN=TGGT1_251690	TGGT1_251690	1	0.065852	50.09	2	-0.12209	1	21631
	TGGT1_251810-t26_1-p1	putative translation initiation factor eIF-5A GN=TGGT1_251810	TGGT1_251810	1	0.00205732	69.276	2	-0.33608	1	34981
	TGGT1_251810-t26_1-p1	putative translation initiation factor eIF-5A GN=TGGT1_251810	TGGT1_251810	1	7.27592e-07	65.212	3	-1.5064	1	5001.5
	TGGT1_251810-t26_1-p1	putative translation initiation factor eIF-5A GN=TGGT1_251810	TGGT1_251810	1	0.00447732	81.799	2	-1.8521	1	24289
	TGGT1_252220-t26_1-p1	tetratricopeptide repeat domain containing protein GN=TGGT1_252220	TGGT1_252220	1	0.0131121	68.548	2	-0.68207	1	11829
	TGGT1_252220-t26_1-p1	tetratricopeptide repeat domain containing protein GN=TGGT1_252220	TGGT1_252220	1	4.63787e-10	167.59	2	-1.5633	1	24023
	TGGT1_253290-t26_1-p1	valyl-tRNA synthetase GN=TGGT1_253290	TGGT1_253290	1	0.0109448	65.404	2	-2.5915	1	18066
	TGGT1_254390-t26_1-p1	CRAL/TRIO domain-containing protein GN=TGGT1_254390	TGGT1_254390	1	0.0512954	76.605	2	-1.5266	1	13198
	TGGT1_255420-t26_1-p1	IMP2_N domain-containing protein(predict) GN=TGGT1_255420	TGGT1_255420	0.999997	0.0139763	85.622	2	-1.8089	2	36671
	TGGT1_255420-t26_1-p1	IMP2_N domain-containing protein(predict) GN=TGGT1_255420	TGGT1_255420	1	2.97191e-06	133.76	2	-1.6558	1	13545
	TGGT1_255420-t26_1-p1	IMP2_N domain-containing protein(predict) GN=TGGT1_255420	TGGT1_255420	1	0.0014459	121.86	2	-4.2389	1	3958.4
	TGGT1_257990-t26_1-p1	putative heat shock protein 101 GN=TGGT1_257990	TGGT1_257990	1	0.00319828	59.67	2	-3.1359	1	11477
	TGGT1_258150-t26_1-p1	putative proteasome subunit alpha type 7 GN=TGGT1_258150	TGGT1_258150	1	0.00073426	83.438	2	-3.7822	1	6425.7
	TGGT1_261570-t26_1-p1	ribosomal protein RPL7A GN=TGGT1_261570	TGGT1_261570	1	1.11797e-39	244.44	2	-2.2319	1	75428
	TGGT1_261570-t26_1-p1	ribosomal protein RPL7A GN=TGGT1_261570	TGGT1_261570	0.999998	0.0147399	58.338	2	-2.5924	1	15642
	TGGT1_261570-t26_1-p1	ribosomal protein RPL7A GN=TGGT1_261570	TGGT1_261570	1	0.0409669	62.271	2	0.26408	1	36251
	TGGT1_261710-t26_1-p1	ankyrin repeat-containing protein GN=TGGT1_261710	TGGT1_261710	1	0.0538805	44.598	2	-1.2519	1	7541.5
	TGGT1_262720-t26_1-p1	putative eukaryotic initiation factor-1A GN=TGGT1_262720	TGGT1_262720	1	0.0228635	51.872	2	-2.941	1	10834
	TGGT1_263050-t26_1-p1	ribosomal protein RPL13 GN=TGGT1_263050	TGGT1_263050	1	0.0432039	49.16	2	-1.6035	1	7369.4
	TGGT1_263050-t26_1-p1	ribosomal protein RPL13 GN=TGGT1_263050	TGGT1_263050	1	0.0548266	40.502	2	-1.0276	1	4842.7
	TGGT1_263180-t26_1-p1	myosin D GN=TGGT1_263180	TGGT1_263180	1	0.0592342	47.561	2	-1.6302	1	18932
	TGGT1_263180-t26_1-p1	myosin D GN=TGGT1_263180	TGGT1_263180	1	0.0636772	40.502	2	-1.8382	1	13074
	TGGT1_263300-t26_1-p1	eukaryotic porin protein GN=TGGT1_263300	TGGT1_263300	1	0.00170516	86.838	2	-2.6051	1	26687
	TGGT1_263300-t26_1-p1	eukaryotic porin protein GN=TGGT1_263300	TGGT1_263300	1	6.25959e-21	176.97	2	-4.1234	1	33136
	TGGT1_263300-t26_1-p1	eukaryotic porin protein GN=TGGT1_263300	TGGT1_263300	1	0.000890566	108.5	2	-5.698	1	66627
	TGGT1_263300-t26_1-p1	eukaryotic porin protein GN=TGGT1_263300	TGGT1_263300	1	7.55606e-13	144.38	3	-4.8139	1	21626
	TGGT1_263530-t26_1-p1	putative chaperonin GN=TGGT1_263530	TGGT1_263530	1	5.66521e-14	126.48	2	-0.65766	1	406050
	TGGT1_263530-t26_1-p1	putative chaperonin GN=TGGT1_263530	TGGT1_263530	1	0.0309509	84.064	2	-2.9783	1	81254
	TGGT1_263700-t26_1-p1	ribosomal protein RPS14 GN=TGGT1_263700	TGGT1_263700	1	2.94504e-21	158.27	2	-3.0519	1	39005
	TGGT1_265020-t26_1-p1	putative arabinogalactan protein GN=TGGT1_265020	TGGT1_265020	1	0.000194396	65.421	3	-2.221	1	24034
	TGGT1_265330-t26_1-p1	putative cell-cycle-associated protein kinase GSK GN=TGGT1_265330	TGGT1_265330	1	0.00150808	87.251	2	-3.2338	1	45951
	TGGT1_266060-t26_1-p1	ribosomal protein RPSA GN=TGGT1_266060	TGGT1_266060	1	7.34703e-09	125.17	2	-1.3718	1	26071
	TGGT1_266640-t26_1-p1	putative Acetyl-coenzyme A synthetase 2 GN=TGGT1_266640	TGGT1_266640	1	0.00359778	72.922	2	0.22881	1	38200
	TGGT1_266640-t26_1-p1	putative Acetyl-coenzyme A synthetase 2 GN=TGGT1_266640	TGGT1_266640	1	8.42979e-08	126.46	3	0.6909	1	31687
	TGGT1_266640-t26_1-p1	putative Acetyl-coenzyme A synthetase 2 GN=TGGT1_266640	TGGT1_266640	1	0.000500014	68.108	2	-0.63569	1	12893
	TGGT1_313140-t26_1-p1	isocitrate dehydrogenase GN=TGGT1_313140	TGGT1_313140	1	0.0656762	81.32	2	-0.36088	1	79541
	TGGT1_267420-t26_1-p1	putative mago nashi family protein 2 GN=TGGT1_267420	TGGT1_267420	1	4.62133e-16	162.52	4	1.4066	2	490290
	TGGT1_267420-t26_1-p1	putative mago nashi family protein 2 GN=TGGT1_267420	TGGT1_267420	1	1.61843e-06	110.58	2	-5.0267	1	4075.7
	TGGT1_272910-t26_1-p1	T-complex protein 1 delta subunit GN=TGGT1_272910	TGGT1_272910	1	4.71942e-18	165.02	2	-2.08	3	202750
	TGGT1_273490-t26_1-p1	putative glutamine synthetase, type I GN=TGGT1_273490	TGGT1_273490	1	0.0177066	63.212	2	-1.8182	1	36918
	TGGT1_273760-t26_1-p1	heat shock protein HSP70 GN=TGGT1_273760	TGGT1_273760	1	0.00425818	73.655	2	-1.6857	1	23888
	TGGT1_273760-t26_1-p1	heat shock protein HSP70 GN=TGGT1_273760	TGGT1_273760	1	0.0187649	72.038	2	-2.3249	1	14379
	TGGT1_273760-t26_1-p1	heat shock protein HSP70 GN=TGGT1_273760	TGGT1_273760	1	0.000153937	106.11	2	-1.4864	2	24098
	TGGT1_273760-t26_1-p1	heat shock protein HSP70 GN=TGGT1_273760	TGGT1_273760	1	0.0119668	72.365	2	-4.5044	1	47162
	TGGT1_273760-t26_1-p1	heat shock protein HSP70 GN=TGGT1_273760	TGGT1_273760	1	0.0153435	61.48	2	-1.9985	1	15574
	TGGT1_273760-t26_1-p1	heat shock protein HSP70 GN=TGGT1_273760	TGGT1_273760	1	0.00714399	72.042	2	0.72838	2	48795
	TGGT1_273760-t26_1-p1	heat shock protein HSP70 GN=TGGT1_273760	TGGT1_273760	1	0.0280406	65.933	2	-1.077	1	95901
	TGGT1_273760-t26_1-p1	heat shock protein HSP70 GN=TGGT1_273760	TGGT1_273760	1	2.92155e-06	135.21	2	-2.0715	1	33602
	TGGT1_273760-t26_1-p1	heat shock protein HSP70 GN=TGGT1_273760	TGGT1_273760	1	0.0272655	74.486	2	-1.5161	1	24398
	TGGT1_273760-t26_1-p1	heat shock protein HSP70 GN=TGGT1_273760	TGGT1_273760	0.999999	2.08249e-06	82.822	3	0.57193	2	19814
	TGGT1_275750-t26_1-p1	putative small nuclear ribonucleoprotein E GN=TGGT1_275750	TGGT1_275750	1	0.0114766	43.734	2	-1.4295	1	7304.4
	TGGT1_278870-t26_1-p1	myosin F GN=TGGT1_278870	TGGT1_278870	1	1.09004e-06	116.36	2	-1.5084	1	25186
	TGGT1_278990-t26_1-p1	putative phosphate carrier GN=TGGT1_278990	TGGT1_278990	1	0.0039234	79.059	2	-1.0192	1	9989.2
	TGGT1_278990-t26_1-p1	putative phosphate carrier GN=TGGT1_278990	TGGT1_278990	1	3.37087e-15	160.52	2	-1.1144	4	94723
	TGGT1_279390-t26_1-p1	putative proliferation-associated protein 2G4 GN=TGGT1_279390	TGGT1_279390	1	0.00408246	76.605	2	0.89555	2	44769
	TGGT1_279390-t26_1-p1	putative proliferation-associated protein 2G4 GN=TGGT1_279390	TGGT1_279390	1	0.000740634	72.042	2	-3.134	1	43492
	TGGT1_283510-t26_1-p1	IMC-associated protein 1(predict) GN=TGGT1_283510	TGGT1_283510	1	0.0489196	70.389	2	-3.8195	1	31371
	TGGT1_283510-t26_1-p1	IMC-associated protein 1(predict) GN=TGGT1_283510	TGGT1_283510	1	1.94387e-07	126.32	3	0.53111	1	9356.2
	TGGT1_283850-t26_1-p1	peptidyl-prolyl cis-trans isomerase GN=TGGT1_283850	TGGT1_283850	1	0.0187548	81.642	2	-1.6374	1	21793
	TGGT1_286420A-t26_1-p1	putative elongation factor 1-alpha (EF-1-ALPHA) GN=TGGT1_286420A	TGGT1_286420A	1	7.71362e-08	129.53	3	-1.3632	2	68658
	TGGT1_286420A-t26_1-p1	putative elongation factor 1-alpha (EF-1-ALPHA) GN=TGGT1_286420A	TGGT1_286420A	1	6.34982e-06	62.95	3	-3.3519	1	7328.3
	TGGT1_286420A-t26_1-p1	putative elongation factor 1-alpha (EF-1-ALPHA) GN=TGGT1_286420A	TGGT1_286420A	1	0.000400312	97.277	2	0.88799	2	302890
	TGGT1_286420A-t26_1-p1	putative elongation factor 1-alpha (EF-1-ALPHA) GN=TGGT1_286420A	TGGT1_286420A	1	0.00180592	88.42	2	-0.52781	1	28583
	TGGT1_286420A-t26_1-p1	putative elongation factor 1-alpha (EF-1-ALPHA) GN=TGGT1_286420A	TGGT1_286420A	1	1.90813e-29	219.93	2	-4.3598	8	916290
	TGGT1_286420A-t26_1-p1	putative elongation factor 1-alpha (EF-1-ALPHA) GN=TGGT1_286420A	TGGT1_286420A	1	1.55764e-09	187.33	2	-1.8964	1	273270
	TGGT1_286420A-t26_1-p1	putative elongation factor 1-alpha (EF-1-ALPHA) GN=TGGT1_286420A	TGGT1_286420A	1	5.97157e-12	111.27	3	0.858	1	83536
	TGGT1_286420A-t26_1-p1	putative elongation factor 1-alpha (EF-1-ALPHA) GN=TGGT1_286420A	TGGT1_286420A	1	0.0178651	61.23	3	-1.1947	1	53339
	TGGT1_286420A-t26_1-p1	putative elongation factor 1-alpha (EF-1-ALPHA) GN=TGGT1_286420A	TGGT1_286420A	1	3.0975e-06	117.3	2	-1.5008	1	437230
	TGGT1_286420A-t26_1-p1	putative elongation factor 1-alpha (EF-1-ALPHA) GN=TGGT1_286420A	TGGT1_286420A	1	0.000581898	120.33	2	-1.1824	1	427020
	TGGT1_286420A-t26_1-p1	putative elongation factor 1-alpha (EF-1-ALPHA) GN=TGGT1_286420A	TGGT1_286420A	1	0.0174847	67.507	2	-0.050163	1	16606
	TGGT1_286580-t26_1-p1	Putative lysophospholipase(predict) GN=TGGT1_286580	TGGT1_286580	1	0.000880631	93.772	2	-1.0012	1	27265
	TGGT1_286750-t26_1-p1	MA3 domain-containing protein GN=TGGT1_286750	TGGT1_286750	1	0.0494447	72.492	2	0.2624	1	6643.5
	TGGT1_286750-t26_1-p1	MA3 domain-containing protein GN=TGGT1_286750	TGGT1_286750	1	0.00784309	72.365	2	-1.1533	2	25297
	TGGT1_288380-t26_1-p1	heat shock protein HSP90 GN=TGGT1_288380	TGGT1_288380	1	5.1065e-06	121.96	2	-1.5833	1	5370.5
	TGGT1_288380-t26_1-p1	heat shock protein HSP90 GN=TGGT1_288380	TGGT1_288380	1	0.000523487	133.98	2	-0.77427	1	51704
	TGGT1_288380-t26_1-p1	heat shock protein HSP90 GN=TGGT1_288380	TGGT1_288380	1	3.53608e-09	132.44	2	-1.844	2	12278
	TGGT1_288380-t26_1-p1	heat shock protein HSP90 GN=TGGT1_288380	TGGT1_288380	1	0.00653505	60	2	-2.757	1	5782
	TGGT1_288380-t26_1-p1	heat shock protein HSP90 GN=TGGT1_288380	TGGT1_288380	1	0.00877123	106.35	2	-0.89135	1	16533
	TGGT1_288380-t26_1-p1	heat shock protein HSP90 GN=TGGT1_288380	TGGT1_288380	0.811973	0.0647343	86.243	2	-1.829	1	4739.5
	TGGT1_288380-t26_1-p1	heat shock protein HSP90 GN=TGGT1_288380	TGGT1_288380	1	0.0355354	80.294	2	-0.94814	1	24619
	TGGT1_288380-t26_1-p1	heat shock protein HSP90 GN=TGGT1_288380	TGGT1_288380	1	0.0114269	76.255	2	0.83993	1	27836
	TGGT1_288380-t26_1-p1	heat shock protein HSP90 GN=TGGT1_288380	TGGT1_288380	1	0.00890566	72.365	2	-0.86847	2	53624
	TGGT1_288380-t26_1-p1	heat shock protein HSP90 GN=TGGT1_288380	TGGT1_288380	1	0.000654129	89.382	2	-0.49211	1	67732
	TGGT1_288630-t26_1-p1	putative nucleosome assembly protein (NAP) GN=TGGT1_288630	TGGT1_288630	1	1.55341e-51	251.58	2	-0.56859	1	103640
	TGGT1_288860-t26_1-p1	RuvB family 2 protein GN=TGGT1_288860	TGGT1_288860	1	0.00318934	59.731	2	-1.5305	1	11387
	TGGT1_288860-t26_1-p1	RuvB family 2 protein GN=TGGT1_288860	TGGT1_288860	1	1.51909e-06	151.52	2	-1.083	2	34042
	TGGT1_288910-t26_1-p1	DUF866 domain-containing protein GN=TGGT1_288910	TGGT1_288910	1	3.75665e-07	162.16	2	-4.684	1	20802
	TGGT1_289530-t26_1-p1	ribosomal protein RPL19 GN=TGGT1_289530	TGGT1_289530	1	4.79615e-05	101.82	2	-1.0371	1	16961
	TGGT1_289680-t26_1-p1	Ras-related protein Rab11 GN=TGGT1_289680	TGGT1_289680	1	1.16433e-09	178.95	2	-1.7551	1	26386
	TGGT1_289680-t26_1-p1	Ras-related protein Rab11 GN=TGGT1_289680	TGGT1_289680	1	5.66899e-06	106.35	2	-2.354	1	52094
	TGGT1_289680-t26_1-p1	Ras-related protein Rab11 GN=TGGT1_289680	TGGT1_289680	1	0.00215126	88.42	2	-4.0765	1	12737
	TGGT1_290660-t26_1-p1	RNA recognition motif-containing protein GN=TGGT1_290660	TGGT1_290660	1	2.07705e-09	157.74	2	-0.7682	1	25188
	TGGT1_290660-t26_1-p1	RNA recognition motif-containing protein GN=TGGT1_290660	TGGT1_290660	0.999987	2.31067e-05	58.794	3	-1.8123	1	43559
	TGGT1_290660-t26_1-p1	RNA recognition motif-containing protein GN=TGGT1_290660	TGGT1_290660	1	0.00384996	92.428	2	-0.65118	1	14482
	TGGT1_290950-t26_1-p1	putative clathrin heavy chain GN=TGGT1_290950	TGGT1_290950	1	0.00869829	51.872	2	0.35937	1	14522
	TGGT1_291950-t26_1-p1	RNA recognition motif-containing protein GN=TGGT1_291950	TGGT1_291950	1	0.000929908	108.2	2	-1.1464	1	19396
	TGGT1_291950-t26_1-p1	RNA recognition motif-containing protein GN=TGGT1_291950	TGGT1_291950	1	3.16669e-10	126.32	2	-1.6654	1	45364
	TGGT1_293580-t26_1-p1	prefoldin subunit protein GN=TGGT1_293580	TGGT1_293580	1	2.64058e-11	140.57	2	-5.0102	1	10630
	TGGT1_293580-t26_1-p1	prefoldin subunit protein GN=TGGT1_293580	TGGT1_293580	1	0.0409669	62.271	2	-1.5257	1	7328.7
	TGGT1_294800B-t26_1-p1	putative elongation factor 1-alpha (EF-1-ALPHA) GN=TGGT1_294800B	TGGT1_294800B	1	1.47191e-14	173.07	2	-1.7077	3	176460
	TGGT1_294800B-t26_1-p1	putative elongation factor 1-alpha (EF-1-ALPHA) GN=TGGT1_294800B	TGGT1_294800B	1	0.00905031	93.162	2	-0.40052	1	62918
	TGGT1_294800B-t26_1-p1	putative elongation factor 1-alpha (EF-1-ALPHA) GN=TGGT1_294800B	TGGT1_294800B	1	0.0212859	69.915	2	-1.639	1	168560
	TGGT1_297060-t26_1-p1	phosphoglycerate mutase PGMII GN=TGGT1_297060	TGGT1_297060	1	0.0147716	44.045	2	-2.2939	1	36989
	TGGT1_297060-t26_1-p1	phosphoglycerate mutase PGMII GN=TGGT1_297060	TGGT1_297060	1	7.2482e-11	115.35	2	-3.5964	1	19119
	TGGT1_297060-t26_1-p1	phosphoglycerate mutase PGMII GN=TGGT1_297060	TGGT1_297060	1	1.63538e-05	110.88	2	-1.5346	1	38231
	TGGT1_297060-t26_1-p1	phosphoglycerate mutase PGMII GN=TGGT1_297060	TGGT1_297060	1	0.000243946	88.921	2	-1.0198	1	13837
	TGGT1_299050-t26_1-p1	ribosomal protein RPL17 GN=TGGT1_299050	TGGT1_299050	1	0.000223275	69.641	2	-2.7162	1	8527.4
	TGGT1_299050-t26_1-p1	ribosomal protein RPL17 GN=TGGT1_299050	TGGT1_299050	1	0.0359174	85.813	2	-2.526	1	14192
	TGGT1_300140-t26_1-p1	putative elongation factor 1-gamma GN=TGGT1_300140	TGGT1_300140	1	3.00557e-10	118.26	2	-0.95073	1	13139
	TGGT1_300140-t26_1-p1	putative elongation factor 1-gamma GN=TGGT1_300140	TGGT1_300140	0.884162	0.00138803	58.794	2	-3.6278	1	19854
	TGGT1_300140-t26_1-p1	putative elongation factor 1-gamma GN=TGGT1_300140	TGGT1_300140	1	0.0309261	72.031	2	-0.81578	1	25592
	TGGT1_300140-t26_1-p1	putative elongation factor 1-gamma GN=TGGT1_300140	TGGT1_300140	1	9.0067e-06	144.27	2	-0.051916	1	114000
	TGGT1_300140-t26_1-p1	putative elongation factor 1-gamma GN=TGGT1_300140	TGGT1_300140	1	0.00719934	87.251	2	-0.62323	1	114440
	TGGT1_300140-t26_1-p1	putative elongation factor 1-gamma GN=TGGT1_300140	TGGT1_300140	1	0.00052382	142.56	2	-1.1188	1	54250
	TGGT1_300140-t26_1-p1	putative elongation factor 1-gamma GN=TGGT1_300140	TGGT1_300140	1	3.88621e-40	212.93	2	-2.3915	2	249460
	TGGT1_301420-t26_1-p1	SAS-6_N domain-containing protein(predict) GN=TGGT1_301420	TGGT1_301420	1	0.0636017	59.645	2	-3.7658	1	7249.4
	TGGT1_301420-t26_1-p1	SAS-6_N domain-containing protein(predict) GN=TGGT1_301420	TGGT1_301420	1	6.84164e-07	65.173	3	-0.33388	1	5327.3
	TGGT1_301440-t26_1-p1	calcium-dependent protein kinase CDPK1 GN=TGGT1_301440	TGGT1_301440	1	0.0126572	65.933	2	-2.1383	1	33043
	TGGT1_301440-t26_1-p1	calcium-dependent protein kinase CDPK1 GN=TGGT1_301440	TGGT1_301440	1	0.00384444	87.573	2	-2.7562	1	106460
	TGGT1_301440-t26_1-p1	calcium-dependent protein kinase CDPK1 GN=TGGT1_301440	TGGT1_301440	1	0.00127987	108.93	2	1.9846	1	10865
	TGGT1_301440-t26_1-p1	calcium-dependent protein kinase CDPK1 GN=TGGT1_301440	TGGT1_301440	1	6.11984e-10	125.17	2	-2.8017	1	66101
	TGGT1_301440-t26_1-p1	calcium-dependent protein kinase CDPK1 GN=TGGT1_301440	TGGT1_301440	1	3.2102e-06	122.44	2	-2.6799	1	79773
	TGGT1_301440-t26_1-p1	calcium-dependent protein kinase CDPK1 GN=TGGT1_301440	TGGT1_301440	1	0.0206544	41.87	3	0.0074277	1	8366.8
	TGGT1_301440-t26_1-p1	calcium-dependent protein kinase CDPK1 GN=TGGT1_301440	TGGT1_301440	1	0.000425873	130.71	2	-2.2669	1	11330
	TGGT1_304770-t26_1-p1	ubiquitin-conjugating enzyme subfamily protein GN=TGGT1_304770	TGGT1_304770	1	0.00455863	106.93	2	-1.7955	1	167410
	TGGT1_305150-t26_1-p1	tetratricopeptide repeat-containing protein GN=TGGT1_305150	TGGT1_305150	1	0.0613694	63.443	2	-0.66078	1	9112.5
	TGGT1_310490-t26_1-p1	ribosomal protein RPL27A GN=TGGT1_310490	TGGT1_310490	1	0.00455501	96.666	2	-2.9714	1	259050
	TGGT1_310640-t26_1-p1	phosphorylase family protein GN=TGGT1_310640	TGGT1_310640	1	1.10486e-05	132.39	2	-0.20433	1	46583
	TGGT1_310640-t26_1-p1	phosphorylase family protein GN=TGGT1_310640	TGGT1_310640	1	0.00783603	71.896	3	0.79065	2	13603
	TGGT1_310670-t26_1-p1	putative glycogen phosphorylase 1 GN=TGGT1_310670	TGGT1_310670	1	0.0127046	60.547	2	-2.0926	1	37671
	TGGT1_310670-t26_1-p1	putative glycogen phosphorylase 1 GN=TGGT1_310670	TGGT1_310670	1	0.0386933	70.67	2	2.0946	1	4664.4
	TGGT1_310670-t26_1-p1	putative glycogen phosphorylase 1 GN=TGGT1_310670	TGGT1_310670	1	0.0241946	56.378	2	-0.14923	1	20881
	TGGT1_311810-t26_1-p1	hypothetical protein GN=TGGT1_311810	TGGT1_311810	1	0.0118249	85.716	2	-5.6447	1	7620.1
	TGGT1_312090-t26_1-p1	ribosomal protein RPL23 GN=TGGT1_312090	TGGT1_312090	1	0.00527486	57.042	2	-0.81218	1	8675
	TGGT1_312600-t26_1-p1	heat shock protein HSP21 GN=TGGT1_312600	TGGT1_312600	1	0.000119698	42.218	2	-3.9392	1	10637
	TGGT1_312650-t26_1-p1	Putative transmembrane protein (Fragment)(predict) GN=TGGT1_312650	TGGT1_312650	1	0.00015975	110.52	2	-1.3288	1	2824.2
	TGGT1_313140-t26_1-p1	isocitrate dehydrogenase GN=TGGT1_313140	TGGT1_313140	1	2.75807e-05	117.77	2	-1.4013	1	106520
	TGGT1_313140-t26_1-p1	isocitrate dehydrogenase GN=TGGT1_313140	TGGT1_313140	1	0.000311309	110.44	3	-1.232	1	21934
	TGGT1_313230-t26_1-p1	eukaryotic initiation factor-2, alpha subunit GN=TGGT1_313230	TGGT1_313230	1	0.0378989	45.183	2	-1.5259	1	15666
	TGGT1_313410-t26_1-p1	proteasome 26S regulatory subunit GN=TGGT1_313410	TGGT1_313410	1	0.0194324	70.389	2	-0.90076	1	12770
	TGGT1_313410-t26_1-p1	proteasome 26S regulatory subunit GN=TGGT1_313410	TGGT1_313410	1	1.9211e-06	117.41	2	-2.4158	1	7575.7
	TGGT1_313410-t26_1-p1	proteasome 26S regulatory subunit GN=TGGT1_313410	TGGT1_313410	1	0.00251155	93.162	2	-0.79703	1	3833.3
	TGGT1_314790-t26_1-p1	putative small nuclear ribonucleoprotein G GN=TGGT1_314790	TGGT1_314790	1	0.00872138	65.879	2	-3.1734	2	101520
	TGGT1_315620-t26_1-p1	putative vacuolar ATP synthase subunit C GN=TGGT1_315620	TGGT1_315620	1	0.00453235	69.327	2	-2.0399	1	54610
	TGGT1_316400B-t26_1-p1	alpha tubulin TUBA1 GN=TGGT1_316400B	TGGT1_316400B	1	0.00425818	58.476	2	-0.5737	1	17960
	TGGT1_316400B-t26_1-p1	alpha tubulin TUBA1 GN=TGGT1_316400B	TGGT1_316400B	1	0.0107842	73.637	2	0.095085	3	57652
	TGGT1_316400B-t26_1-p1	alpha tubulin TUBA1 GN=TGGT1_316400B	TGGT1_316400B	1	0.0343389	78.178	2	-1.8808	1	73419
	TGGT1_316540-t26_1-p1	IMC sub-compartment protein ISP3 GN=TGGT1_316540	TGGT1_316540	1	0.000168148	78.932	2	-0.96874	2	32913
	TGGT1_317720-t26_1-p1	putative eukaryotic translation initiation factor 3 subunit 7 GN=TGGT1_317720	TGGT1_317720	1	0.00256428	68.548	2	-1.2812	1	8478.9
	TGGT1_317720-t26_1-p1	putative eukaryotic translation initiation factor 3 subunit 7 GN=TGGT1_317720	TGGT1_317720	1	0.00578472	65.313	2	-1.1349	1	9654.4
	TGGT1_318230-t26_1-p1	phosphoglycerate kinase PGKI GN=TGGT1_318230	TGGT1_318230	1	0.00137102	131.22	2	-1.1199	1	146220
	TGGT1_318230-t26_1-p1	phosphoglycerate kinase PGKI GN=TGGT1_318230	TGGT1_318230	1	0.0154505	99.34	2	-2.5927	1	107650
	TGGT1_318230-t26_1-p1	phosphoglycerate kinase PGKI GN=TGGT1_318230	TGGT1_318230	1	0.00606087	61.577	2	-4.1109	1	19945
	TGGT1_318230-t26_1-p1	phosphoglycerate kinase PGKI GN=TGGT1_318230	TGGT1_318230	1	0.00798994	68.49	2	0.52102	2	85383
	TGGT1_318710-t26_1-p1	ATP-binding cassette sub-family F member 1 GN=TGGT1_318710	TGGT1_318710	1	0.00780307	74.849	2	-1.5883	1	10569
	TGGT1_324600-t26_1-p1	heat shock protein GN=TGGT1_324600	TGGT1_324600	1	0.0041629	102.55	2	-1.7379	1	11374
	TGGT1_324600-t26_1-p1	heat shock protein GN=TGGT1_324600	TGGT1_324600	1	0.000541157	91.245	2	-0.71787	1	41232
	TGGT1_324600-t26_1-p1	heat shock protein GN=TGGT1_324600	TGGT1_324600	1	0.00101848	69.327	2	-3.3324	2	88211
	TGGT1_363480-t26_1-p1	Putative EF hand protein(predict) GN=TGGT1_363480	TGGT1_363480	1	0.056124	49.325	2	-0.94554	1	27234
Mitochondria	TGGT1_202630-t26_1-p1	ATP-dependent metallopeptidase HflB subfamily protein GN=TGGT1_202630	TGGT1_202630	1	0.000290634	82.437	2	-1.9665	1	13288
	TGGT1_202680-t26_1-p1	putative peptidase M16, alpha subunit GN=TGGT1_202680	TGGT1_202680	1	0.00283654	83.775	2	-2.4362	2	116740
	TGGT1_202680-t26_1-p1	putative peptidase M16, alpha subunit GN=TGGT1_202680	TGGT1_202680	1	0.00458772	81.642	2	0.26234	1	19159
	TGGT1_202680-t26_1-p1	putative peptidase M16, alpha subunit GN=TGGT1_202680	TGGT1_202680	1	2.595e-15	175.64	2	-1.4374	2	198730
	TGGT1_204400-t26_1-p1	putative ATPase synthase subunit alpha GN=TGGT1_204400	TGGT1_204400	1	0.0214806	57.032	2	0.55797	1	24103
	TGGT1_204400-t26_1-p1	putative ATPase synthase subunit alpha GN=TGGT1_204400	TGGT1_204400	1	0.0280805	81.32	2	-1.9427	1	675910
	TGGT1_204400-t26_1-p1	putative ATPase synthase subunit alpha GN=TGGT1_204400	TGGT1_204400	1	1.04143e-09	144.51	2	-1.8969	1	440740
	TGGT1_207170-t26_1-p1	Putative transmembrane protein(predict) GN=TGGT1_207170	TGGT1_207170	1	3.44606e-09	112.06	3	-3.79	1	30878
	TGGT1_207170-t26_1-p1	Putative transmembrane protein(predict) GN=TGGT1_207170	TGGT1_207170	1	2.11305e-14	140.22	3	0.70386	1	58811
	TGGT1_207640-t26_1-p1	isoleucyl-tRNA synthetase family protein GN=TGGT1_207640	TGGT1_207640	1	0.00662243	55.235	2	-2.5575	1	23072
	TGGT1_208440-t26_1-p1	Cytoplasmic protein Cyt16(predict) GN=TGGT1_208440	TGGT1_208440	1	1.56893e-32	191.49	2	-3.3137	1	308100
	TGGT1_208790-t26_1-p1	putative MC family transporter GN=TGGT1_208790	TGGT1_208790	1	0.00602537	65.408	2	2.0665	1	3850.5
	TGGT1_208790-t26_1-p1	putative MC family transporter GN=TGGT1_208790	TGGT1_208790	1	0.00243328	88.24	2	-1.6348	1	64740
	TGGT1_211250-t26_1-p1	hypothetical protein GN=TGGT1_211250	TGGT1_211250	1	0.00232484	90.306	2	-2.5319	1	28879
	TGGT1_212930-t26_1-p1	NifU family domain-containing protein GN=TGGT1_212930	TGGT1_212930	1	0.00859586	75.5	2	-0.82946	1	4033
	TGGT1_214790-t26_1-p1	glycoprotein GN=TGGT1_214790	TGGT1_214790	1	8.53953e-18	72.627	3	1.8786	2	83481
	TGGT1_214790-t26_1-p1	glycoprotein GN=TGGT1_214790	TGGT1_214790	1	8.14003e-37	156.41	3	-1.1282	1	82590
	TGGT1_214790-t26_1-p1	glycoprotein GN=TGGT1_214790	TGGT1_214790	1	0.0115068	108.92	2	-0.50163	1	24367
	TGGT1_215280-t26_1-p1	succinate dehydrogenase [ubiquinone] iron-sulfur protein GN=TGGT1_215280	TGGT1_215280	1	0.00011858	151.52	2	-3.2256	1	122210
	TGGT1_215350-t26_1-p1	hypothetical protein GN=TGGT1_215350	TGGT1_215350	1	0.00134266	106.93	2	-2.0807	1	53850
	TGGT1_215590-t26_1-p1	flavoprotein subunit of succinate dehydrogenase GN=TGGT1_215590	TGGT1_215590	1	0.0555383	70.67	2	-3.3969	1	18813
	TGGT1_215590-t26_1-p1	flavoprotein subunit of succinate dehydrogenase GN=TGGT1_215590	TGGT1_215590	1	0.0373016	78.178	2	-2.3544	1	89254
	TGGT1_215590-t26_1-p1	flavoprotein subunit of succinate dehydrogenase GN=TGGT1_215590	TGGT1_215590	1	0.0057161	95.311	2	-0.44722	1	34523
	TGGT1_216510-t26_1-p1	putative thioredoxin GN=TGGT1_216510	TGGT1_216510	1	3.16013e-21	181.44	2	-2.2106	1	18925
	TGGT1_217460-t26_1-p1	glutaminyl-tRNA synthetase (GlnRS) GN=TGGT1_217460	TGGT1_217460	1	0.000973515	87.727	2	-0.29706	1	21802
	TGGT1_217460-t26_1-p1	glutaminyl-tRNA synthetase (GlnRS) GN=TGGT1_217460	TGGT1_217460	1	4.48584e-05	110.52	2	-1.2402	1	6179
	TGGT1_219550-t26_1-p1	dihydrolipoyllysine-residue succinyltransferase component of oxoglutarate dehydrogenase GN=TGGT1_219550	TGGT1_219550	1	0.00329414	98.009	2	-1.6173	1	22957
	TGGT1_219550-t26_1-p1	dihydrolipoyllysine-residue succinyltransferase component of oxoglutarate dehydrogenase GN=TGGT1_219550	TGGT1_219550	1	6.90618e-06	121.69	2	-0.23532	1	280510
	TGGT1_219550-t26_1-p1	dihydrolipoyllysine-residue succinyltransferase component of oxoglutarate dehydrogenase GN=TGGT1_219550	TGGT1_219550	0.761669	2.31214e-07	66.913	3	-0.91998	1	81052
	TGGT1_219550-t26_1-p1	dihydrolipoyllysine-residue succinyltransferase component of oxoglutarate dehydrogenase GN=TGGT1_219550	TGGT1_219550	1	0.010851	65.879	2	-1.4988	1	178870
	TGGT1_219850-t26_1-p1	prolyl-tRNA synthetase (ProRS) GN=TGGT1_219850	TGGT1_219850	1	0.0170534	52.837	2	-8.5693	1	8273.5
	TGGT1_219850-t26_1-p1	prolyl-tRNA synthetase (ProRS) GN=TGGT1_219850	TGGT1_219850	1	0.0641487	87.251	2	-1.7618	1	18375
	TGGT1_219850-t26_1-p1	prolyl-tRNA synthetase (ProRS) GN=TGGT1_219850	TGGT1_219850	1	0.0220343	69.915	2	0.54016	1	57395
	TGGT1_219850-t26_1-p1	prolyl-tRNA synthetase (ProRS) GN=TGGT1_219850	TGGT1_219850	1	1.23903e-06	112.7	2	-1.6969	2	36003
	TGGT1_219850-t26_1-p1	prolyl-tRNA synthetase (ProRS) GN=TGGT1_219850	TGGT1_219850	1	1.23859e-05	90.689	2	-1.1032	1	14792
	TGGT1_219850-t26_1-p1	prolyl-tRNA synthetase (ProRS) GN=TGGT1_219850	TGGT1_219850	1	3.06367e-17	147.19	2	-4.0884	1	19610
	TGGT1_219850-t26_1-p1	prolyl-tRNA synthetase (ProRS) GN=TGGT1_219850	TGGT1_219850	1	5.23833e-11	144.51	3	-2.176	1	89248
	TGGT1_221420-t26_1-p1	putative Chromosome-associated kinesin KLP1 GN=TGGT1_221420	TGGT1_221420	1	0.00272547	92.445	2	-1.0731	1	90663
	TGGT1_221510-t26_1-p1	Cytochrome c oxidase subunit ApiCOX18, putative(predict) GN=TGGT1_221510	TGGT1_221510	1	2.87806e-10	52.149	3	1.6779	1	9460.4
	TGGT1_221510-t26_1-p1	Cytochrome c oxidase subunit ApiCOX18, putative(predict) GN=TGGT1_221510	TGGT1_221510	0.99977	5.71336e-08	75.006	3	1.5887	1	53185
	TGGT1_227990-t26_1-p1	Putative ATP-dependent Clp protease proteolytic subunit,related protein(predict) GN=TGGT1_227990	TGGT1_227990	1	0.0211112	88.921	2	-3.4443	1	19936
	TGGT1_228290-t26_1-p1	phospholipase/carboxylesterase GN=TGGT1_228290	TGGT1_228290	1	0.000565942	112.93	2	-2.1978	1	18599
	TGGT1_229360-t26_1-p1	transaldolase GN=TGGT1_229360	TGGT1_229360	1	0.00088048	93.649	2	-3.5108	2	25860
	TGGT1_229650-t26_1-p1	josephin protein GN=TGGT1_229650	TGGT1_229650	1	0.000401203	83.358	2	-1.199	1	12796
	TGGT1_230410-t26_1-p1	peroxiredoxin PRX3 GN=TGGT1_230410	TGGT1_230410	1	8.35971e-08	141.44	3	-0.80989	3	38835
	TGGT1_230410-t26_1-p1	peroxiredoxin PRX3 GN=TGGT1_230410	TGGT1_230410	1	0.00209108	105.36	2	-1.4945	1	44690
	TGGT1_231140-t26_1-p1	ribosomal protein RPS25 GN=TGGT1_231140	TGGT1_231140	1	0.0175577	103.8	2	-1.9113	1	19794
	TGGT1_231140-t26_1-p1	ribosomal protein RPS25 GN=TGGT1_231140	TGGT1_231140	1	0.00579082	76.255	3	-1.2255	2	28960
	TGGT1_231140-t26_1-p1	ribosomal protein RPS25 GN=TGGT1_231140	TGGT1_231140	1	3.66925e-09	165.72	2	-1.4991	1	69870
	TGGT1_231910-t26_1-p1	ATP synthase F1 gamma subunit GN=TGGT1_231910	TGGT1_231910	1	0.0173732	45.183	2	0.17059	1	7305.9
	TGGT1_232090-t26_1-p1	3-hydroxyacyl-CoA dehydrogenase, NAD binding domain-containing protein GN=TGGT1_232090	TGGT1_232090	1	1.7502e-09	148.9	2	-0.033866	1	18438
	TGGT1_232280-t26_1-p1	IMP2_N domain-containing protein(predict) GN=TGGT1_232280	TGGT1_232280	1	0.00807551	71.066	2	-1.6943	1	10553
	TGGT1_233190-t26_1-p1	SKIP/SNW domain-containing protein GN=TGGT1_233190	TGGT1_233190	1	0.000331127	115.41	2	-1.308	1	16756
	TGGT1_233890-t26_1-p1	Putative transmembrane protein (Fragment)(predict) GN=TGGT1_233890	TGGT1_233890	1	8.85859e-06	117.45	2	-2.7259	1	30341
	TGGT1_233930-t26_1-p1	CAF1 family ribonuclease GN=TGGT1_233930	TGGT1_233930	1	0.00321555	57.888	2	-3.9029	1	6784.4
	TGGT1_235880-t26_1-p1	brain protein 44 family protein GN=TGGT1_235880	TGGT1_235880	1	6.03379e-10	133.76	2	-1.8608	1	97754
	TGGT1_236210-t26_1-p1	putative peptidase M16 family potein GN=TGGT1_236210	TGGT1_236210	1	1.78707e-07	156.73	2	2.0787	2	81782
	TGGT1_236210-t26_1-p1	putative peptidase M16 family potein GN=TGGT1_236210	TGGT1_236210	1	8.88289e-07	130	2	-1.9034	1	157400
	TGGT1_236210-t26_1-p1	putative peptidase M16 family potein GN=TGGT1_236210	TGGT1_236210	1	1.44777e-05	77.431	3	-0.24603	1	15704
	TGGT1_236210-t26_1-p1	putative peptidase M16 family potein GN=TGGT1_236210	TGGT1_236210	1	1.72498e-10	118.87	3	1.3805	3	189030
	TGGT1_236210-t26_1-p1	putative peptidase M16 family potein GN=TGGT1_236210	TGGT1_236210	1	1.08957e-09	132.63	2	-1.3039	2	151330
	TGGT1_236820-t26_1-p1	hypothetical protein GN=TGGT1_236820	TGGT1_236820	1	0.000384623	87.942	2	0.94686	1	61778
	TGGT1_237010-t26_1-p1	Putative Pb-reticulocyte-binding protein(predict) GN=TGGT1_237010	TGGT1_237010	1	0.00243328	64.266	2	-5.4344	1	24664
	TGGT1_237010-t26_1-p1	Putative Pb-reticulocyte-binding protein(predict) GN=TGGT1_237010	TGGT1_237010	1	0.00046936	96.957	2	-2.0629	1	22452
	TGGT1_237010-t26_1-p1	Putative Pb-reticulocyte-binding protein(predict) GN=TGGT1_237010	TGGT1_237010	1	1.71437e-10	161.23	2	-1.4373	2	55356
	TGGT1_237470-t26_1-p1	glycine cleavage T-protein (aminomethyl transferase) domain-containing protein GN=TGGT1_237470	TGGT1_237470	1	0.0163578	66.664	2	-0.29098	1	28431
	TGGT1_243580-t26_1-p1	putative Hit family protein involved in cell-cycle regulation GN=TGGT1_243580	TGGT1_243580	1	0.00050994	85.716	2	-1.2341	1	118990
	TGGT1_243730-t26_1-p1	rhoptry protein ROP9 GN=TGGT1_243730	TGGT1_243730	1	0.0159788	74.524	2	-2.9311	1	29210
	TGGT1_244870A-t26_1-p1	putative quinone oxidoreductase GN=TGGT1_244870A	TGGT1_244870A	1	1.30013e-08	63.421	3	0.36499	1	8782
	TGGT1_249390-t26_1-p1	glutamate/leucine/phenylalanine/valine dehydrogenase family protein GN=TGGT1_249390	TGGT1_249390	1	0.0109448	57.032	2	-1.0881	1	4831.7
	TGGT1_251780-t26_1-p1	heat shock protein GN=TGGT1_251780	TGGT1_251780	1	0.000187363	90.142	2	-0.45831	2	20389
	TGGT1_251780-t26_1-p1	heat shock protein GN=TGGT1_251780	TGGT1_251780	1	1.79682e-05	150.17	2	-2.1982	1	363860
	TGGT1_251780-t26_1-p1	heat shock protein GN=TGGT1_251780	TGGT1_251780	1	0.0408394	88.921	2	-3.0647	1	26268
	TGGT1_251780-t26_1-p1	heat shock protein GN=TGGT1_251780	TGGT1_251780	1	0.00294798	127.94	2	-1.715	2	371770
	TGGT1_251780-t26_1-p1	heat shock protein GN=TGGT1_251780	TGGT1_251780	1	0.00129248	78.932	2	-2.5479	1	13185
	TGGT1_251950-t26_1-p1	ribosomal protein l7/l12 c-terminal domain-containing protein GN=TGGT1_251950	TGGT1_251950	1	0.000288335	99.855	2	-1.3097	1	15896
	TGGT1_251950-t26_1-p1	ribosomal protein l7/l12 c-terminal domain-containing protein GN=TGGT1_251950	TGGT1_251950	1	0.0620807	64.266	2	-0.76817	1	64849
	TGGT1_251950-t26_1-p1	ribosomal protein l7/l12 c-terminal domain-containing protein GN=TGGT1_251950	TGGT1_251950	1	0.00255599	53.363	2	-3.8565	1	8357.7
	TGGT1_254800-t26_1-p1	hypothetical protein GN=TGGT1_254800	TGGT1_254800	1	0.026554	48.785	2	0.21437	1	10936
	TGGT1_256760-t26_1-p1	pyruvate kinase PyK1 GN=TGGT1_256760	TGGT1_256760	1	0.000105434	56.08	2	-3.7797	1	36675
	TGGT1_256990-t26_1-p1	glycyl-tRNA synthetase GN=TGGT1_256990	TGGT1_256990	1	1.58929e-14	200.06	2	-1.8697	1	59918
	TGGT1_259550-t26_1-p1	dihydropteroate synthase GN=TGGT1_259550	TGGT1_259550	1	0.00460856	58.476	2	-3.5893	1	68791
	TGGT1_259660-t26_1-p1	orotate phosphoribosyltransferase GN=TGGT1_259660	TGGT1_259660	1	7.70016e-22	157.67	2	-3.3117	1	425280
	TGGT1_259710-t26_1-p1	protein kinase GN=TGGT1_259710	TGGT1_259710	1	0.00108575	117.45	2	-1.4613	1	57488
	TGGT1_259710-t26_1-p1	protein kinase GN=TGGT1_259710	TGGT1_259710	1	0.000108668	103.8	2	-2.2771	1	14295
	TGGT1_259710-t26_1-p1	protein kinase GN=TGGT1_259710	TGGT1_259710	0.999966	0.00258068	99.276	2	-3.2759	1	24721
	TGGT1_259710-t26_1-p1	protein kinase GN=TGGT1_259710	TGGT1_259710	1	0.000265877	92.732	2	0.5758	1	21921
	TGGT1_261030-t26_1-p1	pyridine nucleotide-disulfide oxidoreductase domain-containing protein GN=TGGT1_261030	TGGT1_261030	1	0.0189201	62.969	2	-3.2222	1	16647
	TGGT1_261950-t26_1-p1	ATP synthase beta subunit ATP-B GN=TGGT1_261950	TGGT1_261950	1	9.22128e-06	141.44	2	-0.67835	2	942950
	TGGT1_261950-t26_1-p1	ATP synthase beta subunit ATP-B GN=TGGT1_261950	TGGT1_261950	1	1.72658e-13	148.57	2	-3.1092	2	194760
	TGGT1_261950-t26_1-p1	ATP synthase beta subunit ATP-B GN=TGGT1_261950	TGGT1_261950	1	0.0302552	85.813	2	-0.5732	1	8866
	TGGT1_261950-t26_1-p1	ATP synthase beta subunit ATP-B GN=TGGT1_261950	TGGT1_261950	1	1.64884e-08	179.98	2	-1.0419	3	252650
	TGGT1_261950-t26_1-p1	ATP synthase beta subunit ATP-B GN=TGGT1_261950	TGGT1_261950	1	7.90877e-10	156.02	2	-0.94065	3	278330
	TGGT1_262690-t26_1-p1	ribosomal protein RPL27 GN=TGGT1_262690	TGGT1_262690	1	0.035668	58.916	2	-1.149	1	23904
	TGGT1_262690-t26_1-p1	ribosomal protein RPL27 GN=TGGT1_262690	TGGT1_262690	1	0.00718569	93.467	2	-2.3843	1	96910
	TGGT1_263090-t26_1-p1	14-3-3 protein GN=TGGT1_263090	TGGT1_263090	1	2.20635e-06	130.31	2	-1.3141	1	98597
	TGGT1_263090-t26_1-p1	14-3-3 protein GN=TGGT1_263090	TGGT1_263090	1	0.00555658	101.48	2	0.36794	1	29742
	TGGT1_263090-t26_1-p1	14-3-3 protein GN=TGGT1_263090	TGGT1_263090	1	0.00561088	76.85	2	-1.1433	1	21800
	TGGT1_263870-t26_1-p1	glutamate-tRNA ligase GN=TGGT1_263870	TGGT1_263870	1	7.01155e-06	84.58	2	-1.0688	1	15870
	TGGT1_263870-t26_1-p1	glutamate-tRNA ligase GN=TGGT1_263870	TGGT1_263870	1	0.0122427	65.933	2	-2.1186	1	17503
	TGGT1_265220-t26_1-p1	co-chaperone GrpE protein GN=TGGT1_265220	TGGT1_265220	1	0.00174084	62.271	2	-2.4766	1	10975
	TGGT1_265220-t26_1-p1	co-chaperone GrpE protein GN=TGGT1_265220	TGGT1_265220	1	0.00824595	83.358	2	-1.5943	1	7296.8
	TGGT1_265220-t26_1-p1	co-chaperone GrpE protein GN=TGGT1_265220	TGGT1_265220	1	0.000177052	145.08	2	-4.236	1	43314
	TGGT1_268770-t26_1-p1	dual specificity phosphatase, catalytic domain-containing protein GN=TGGT1_268770	TGGT1_268770	1	0.0467589	65.404	2	-2.4337	1	18278
	TGGT1_268850-t26_1-p1	enolase 2 GN=TGGT1_268850	TGGT1_268850	1	0.00223873	99.855	2	-1.1194	2	163040
	TGGT1_268850-t26_1-p1	enolase 2 GN=TGGT1_268850	TGGT1_268850	0.999999	0.0137172	83.214	2	-3.8387	1	37000
	TGGT1_268850-t26_1-p1	enolase 2 GN=TGGT1_268850	TGGT1_268850	1	4.98709e-07	120.65	2	-1.7795	1	80453
	TGGT1_268850-t26_1-p1	enolase 2 GN=TGGT1_268850	TGGT1_268850	1	0.00203892	85.622	2	-1.2585	1	8423
	TGGT1_268890-t26_1-p1	citrate synthase I GN=TGGT1_268890	TGGT1_268890	1	6.80628e-13	177.74	3	-2.1202	2	70082
	TGGT1_268890-t26_1-p1	citrate synthase I GN=TGGT1_268890	TGGT1_268890	1	0.00611602	83.214	2	-2.3794	1	36377
	TGGT1_270310-t26_1-p1	Acyl carrier protein(predict) GN=TGGT1_270310	TGGT1_270310	1	0.0439752	81.32	2	-2.5495	1	39647
	TGGT1_270510-t26_1-p1	asparaginyl-tRNA synthetase (NOB+tRNA synthase) GN=TGGT1_270510	TGGT1_270510	1	0.00195482	69.641	2	-1.4225	1	13537
	TGGT1_270510-t26_1-p1	asparaginyl-tRNA synthetase (NOB+tRNA synthase) GN=TGGT1_270510	TGGT1_270510	1	0.000207356	118.06	2	-1.5257	1	18560
	TGGT1_270510-t26_1-p1	asparaginyl-tRNA synthetase (NOB+tRNA synthase) GN=TGGT1_270510	TGGT1_270510	1	0.000515019	123.92	2	0.070696	1	52208
	TGGT1_270510-t26_1-p1	asparaginyl-tRNA synthetase (NOB+tRNA synthase) GN=TGGT1_270510	TGGT1_270510	1	0.00585475	79.809	2	-1.4468	1	12880
	TGGT1_271820-t26_1-p1	lipoyltransferase and lipoate-protein ligase subfamily protein GN=TGGT1_271820	TGGT1_271820	1	4.7196e-09	175.64	2	-1.7655	1	100810
	TGGT1_271820-t26_1-p1	lipoyltransferase and lipoate-protein ligase subfamily protein GN=TGGT1_271820	TGGT1_271820	1	0.0101034	77.072	2	-0.58699	2	95320
	TGGT1_271820-t26_1-p1	lipoyltransferase and lipoate-protein ligase subfamily protein GN=TGGT1_271820	TGGT1_271820	1	0.0100076	101.45	2	-1.6995	1	25354
	TGGT1_271820-t26_1-p1	lipoyltransferase and lipoate-protein ligase subfamily protein GN=TGGT1_271820	TGGT1_271820	1	0.0577669	66.087	2	-2.9558	1	48103
	TGGT1_273370-t26_1-p1	putative coatomer gamma 2-subunit protein GN=TGGT1_273370	TGGT1_273370	1	0.000474143	97.175	2	2.9974	1	76043
	TGGT1_283780-t26_1-p1	glucose-6-phosphate isomerase GPI GN=TGGT1_283780	TGGT1_283780	1	2.02464e-06	115.04	2	-1.2523	1	6559.8
	TGGT1_284540-t26_1-p1	ATP synthase F1, delta subunit protein GN=TGGT1_284540	TGGT1_284540	1	1.23334e-15	155.57	2	0.61286	2	168800
	TGGT1_284580-t26_1-p1	ribose-phosphate diphosphokinase subfamily protein GN=TGGT1_284580	TGGT1_284580	1	0.0454584	40.861	2	-0.39519	1	181940
	TGGT1_285980A-t26_1-p1	glucosephosphate-mutase GPM1 GN=TGGT1_285980A	TGGT1_285980A	1	0.00266478	67.507	2	-2.1279	1	23244
	TGGT1_288360-t26_1-p1	tryptophanyl-tRNA synthetase (TrpRS2) GN=TGGT1_288360	TGGT1_288360	1	8.28969e-10	150.24	2	-2.0809	1	64294
	TGGT1_288500-t26_1-p1	FAD Malate-dehydrogenase (MDH-FAD) GN=TGGT1_288500	TGGT1_288500	1	0.0207669	64.064	2	-1.7697	2	42255
	TGGT1_288500-t26_1-p1	FAD Malate-dehydrogenase (MDH-FAD) GN=TGGT1_288500	TGGT1_288500	1	1.54548e-06	155.57	2	0.46516	1	248030
	TGGT1_288500-t26_1-p1	FAD Malate-dehydrogenase (MDH-FAD) GN=TGGT1_288500	TGGT1_288500	1	1.73106e-05	79.795	2	-0.092278	2	59059
	TGGT1_288830-t26_1-p1	NADH dehydrogenase (NDH2-II) GN=TGGT1_288830	TGGT1_288830	1	0.0585223	64.906	2	-0.58178	1	19787
	TGGT1_289300-t26_1-p1	methionyl-tRNA synthetase GN=TGGT1_289300	TGGT1_289300	1	0.00313247	81.335	2	-2.3196	1	10853
	TGGT1_289650-t26_1-p1	PEP-carboxykinase I GN=TGGT1_289650	TGGT1_289650	1	5.13168e-06	114.39	2	0.2941	1	17076
	TGGT1_289650-t26_1-p1	PEP-carboxykinase I GN=TGGT1_289650	TGGT1_289650	1	4.51642e-06	142.71	2	-0.25301	1	21440
	TGGT1_289650-t26_1-p1	PEP-carboxykinase I GN=TGGT1_289650	TGGT1_289650	1	0.0551236	44.82	2	1.2533	1	17504
	TGGT1_289690-t26_1-p1	glyceraldehyde-3-phosphate dehydrogenase GAPDH1 GN=TGGT1_289690	TGGT1_289690	1	0.00702437	62.705	2	0.41054	1	16276
	TGGT1_289690-t26_1-p1	glyceraldehyde-3-phosphate dehydrogenase GAPDH1 GN=TGGT1_289690	TGGT1_289690	1	0.00140493	78.864	2	0.78222	1	236600
	TGGT1_289690-t26_1-p1	glyceraldehyde-3-phosphate dehydrogenase GAPDH1 GN=TGGT1_289690	TGGT1_289690	1	1.06264e-05	67.887	2	-2.91	1	43969
	TGGT1_289690-t26_1-p1	glyceraldehyde-3-phosphate dehydrogenase GAPDH1 GN=TGGT1_289690	TGGT1_289690	1	1.49129e-12	120.21	2	-3.1729	2	102300
	TGGT1_289970-t26_1-p1	hypothetical protein GN=TGGT1_289970	TGGT1_289970	1	0.00332188	62.398	2	-4.3093	1	22995
	TGGT1_290200-t26_1-p1	NAD/NADP octopine/nopaline dehydrogenase, alpha-helical domain-containing protein GN=TGGT1_290200	TGGT1_290200	1	0.0511736	45.939	2	-1.387	1	10605
	TGGT1_290600-t26_1-p1	succinyl-CoA-synthetase alpha SCSA GN=TGGT1_290600	TGGT1_290600	1	2.94631e-21	172.1	2	-2.8149	1	38916
	TGGT1_290600-t26_1-p1	succinyl-CoA-synthetase alpha SCSA GN=TGGT1_290600	TGGT1_290600	1	7.25756e-10	69.94	3	4.0914	1	3163.5
	TGGT1_290600-t26_1-p1	succinyl-CoA-synthetase alpha SCSA GN=TGGT1_290600	TGGT1_290600	1	3.50971e-11	65.248	3	0.076294	1	32214
	TGGT1_292920-t26_1-p1	putative heat shock protein 75 GN=TGGT1_292920	TGGT1_292920	0.93518	0.00332727	75.5	3	-3.1745	1	43077
	TGGT1_292920-t26_1-p1	putative heat shock protein 75 GN=TGGT1_292920	TGGT1_292920	1	0.00569486	82.437	2	-1.7052	1	20410
	TGGT1_292920-t26_1-p1	putative heat shock protein 75 GN=TGGT1_292920	TGGT1_292920	1	4.35423e-09	123.92	2	-4.1162	2	82086
	TGGT1_292920-t26_1-p1	putative heat shock protein 75 GN=TGGT1_292920	TGGT1_292920	1	0.000120553	50.116	3	-0.79148	1	3262.9
	TGGT1_292920-t26_1-p1	putative heat shock protein 75 GN=TGGT1_292920	TGGT1_292920	1	1.94948e-07	154.09	2	-2.3887	2	25642
	TGGT1_292920-t26_1-p1	putative heat shock protein 75 GN=TGGT1_292920	TGGT1_292920	1	9.71717e-05	101.64	2	-3.6652	1	10511
	TGGT1_293510-t26_1-p1	poly(ADP-ribose) polymerase and DNA-Ligase Zn-finger region domain-containing protein GN=TGGT1_293510	TGGT1_293510	1	0.00189531	76.563	2	-1.5352	1	9593.3
	TGGT1_293510-t26_1-p1	poly(ADP-ribose) polymerase and DNA-Ligase Zn-finger region domain-containing protein GN=TGGT1_293510	TGGT1_293510	1	4.12601e-05	110.06	2	-3.8007	1	21611
	TGGT1_293510-t26_1-p1	poly(ADP-ribose) polymerase and DNA-Ligase Zn-finger region domain-containing protein GN=TGGT1_293510	TGGT1_293510	1	0.000292981	70.638	3	-1.1514	1	20773
	TGGT1_293510-t26_1-p1	poly(ADP-ribose) polymerase and DNA-Ligase Zn-finger region domain-containing protein GN=TGGT1_293510	TGGT1_293510	1	0.00585196	88.24	2	-0.62643	1	16321
	TGGT1_295370-t26_1-p1	hypothetical protein GN=TGGT1_295370	TGGT1_295370	1	0.000271163	85.081	2	-4.628	2	17394
	TGGT1_300260-t26_1-p1	threonyl-tRNA synthetase family protein GN=TGGT1_300260	TGGT1_300260	1	0.000108841	110.58	2	0.26862	1	14580
	TGGT1_300260-t26_1-p1	threonyl-tRNA synthetase family protein GN=TGGT1_300260	TGGT1_300260	1	0.0451863	61.067	2	-5.3098	1	12732
	TGGT1_301120-t26_1-p1	acetyl-CoA acetyltransferase GN=TGGT1_301120	TGGT1_301120	1	8.79404e-07	45.705	4	-3.5446	1	9728.2
	TGGT1_301120-t26_1-p1	acetyl-CoA acetyltransferase GN=TGGT1_301120	TGGT1_301120	1	0.0523498	81.799	2	-3.0694	1	10620
	TGGT1_306650-t26_1-p1	Glycosyl transferase, putative(predict) GN=TGGT1_306650	TGGT1_306650	1	0.00112497	60.547	2	-2.0915	1	10048
	TGGT1_306650-t26_1-p1	Glycosyl transferase, putative(predict) GN=TGGT1_306650	TGGT1_306650	1	3.52702e-12	112.06	2	-1.955	1	12785
	TGGT1_306650-t26_1-p1	Glycosyl transferase, putative(predict) GN=TGGT1_306650	TGGT1_306650	1	3.42276e-06	93.026	2	-3.8843	2	65407
	TGGT1_309752-t26_1-p1	putative succinate-Coenzyme A ligase, beta subunit GN=TGGT1_309752	TGGT1_309752	1	0.00488733	69.915	2	-1.2526	1	13221
	TGGT1_309752-t26_1-p1	putative succinate-Coenzyme A ligase, beta subunit GN=TGGT1_309752	TGGT1_309752	1	0.0195791	79.059	2	-2.1193	1	66270
	TGGT1_309820-t26_1-p1	ribosomal protein RPL11 GN=TGGT1_309820	TGGT1_309820	1	0.0447058	67.548	2	-1.3453	1	12100
	TGGT1_310060-t26_1-p1	small nuclease GN=TGGT1_310060	TGGT1_310060	1	0.000407886	74.849	2	-2.0506	1	34800
	TGGT1_311290-t26_1-p1	protein tyrosine phosphatase family protein, ptpla protein GN=TGGT1_311290	TGGT1_311290	1	0.0480668	61.577	2	-3.5304	1	4610
	TGGT1_311360-t26_1-p1	protein kinase G AGC kinase family member PKG GN=TGGT1_311360	TGGT1_311360	1	0.0209846	48.157	2	-2.2132	1	79193
	TGGT1_314820-t26_1-p1	putative atp synthase F1, epsilon subunit GN=TGGT1_314820	TGGT1_314820	1	1.27192e-05	124.46	2	-1.1256	1	16367
	TGGT1_318700-t26_1-p1	putative eukaryotic initiation factor-6 GN=TGGT1_318700	TGGT1_318700	1	2.82071e-14	183.08	2	-3.9802	1	89286
	TGGT1_319920-t26_1-p1	2-oxo acid dehydrogenases acyltransferase (catalytic domain) domain-containing protein GN=TGGT1_319920	TGGT1_319920	1	0.0336173	90.308	2	-1.0999	1	191970
	TGGT1_319920-t26_1-p1	2-oxo acid dehydrogenases acyltransferase (catalytic domain) domain-containing protein GN=TGGT1_319920	TGGT1_319920	1	4.20108e-15	174.92	2	-0.22615	1	263850
	TGGT1_319920-t26_1-p1	2-oxo acid dehydrogenases acyltransferase (catalytic domain) domain-containing protein GN=TGGT1_319920	TGGT1_319920	1	3.9982e-06	134.66	2	-1.5422	1	27470
	TGGT1_319920-t26_1-p1	2-oxo acid dehydrogenases acyltransferase (catalytic domain) domain-containing protein GN=TGGT1_319920	TGGT1_319920	1	0.00119299	76.572	2	-0.78246	2	59355
	TGGT1_320015-t26_1-p1	hypothetical protein GN=TGGT1_320015	TGGT1_320015	1	0.00097365	102.57	2	-0.98992	1	7295.6
	TGGT1_320050-t26_1-p1	ribosomal protein RPL5 GN=TGGT1_320050	TGGT1_320050	1	0.0219872	69.905	2	-2.1131	1	38946
Extracellular	TGGT1_201780-t26_1-p1	microneme protein MIC2 GN=TGGT1_201780	TGGT1_201780	1	0.00939496	63.212	2	-4.8588	1	4314.3
	TGGT1_201780-t26_1-p1	microneme protein MIC2 GN=TGGT1_201780	TGGT1_201780	1	0.0197783	72.038	2	-0.18788	1	8454.9
	TGGT1_202810-t26_1-p1	TIM14 protein GN=TGGT1_202810	TGGT1_202810	1	0.0592654	72.042	2	-2.3257	1	28608
	TGGT1_205340-t26_1-p1	ribosomal protein RPS12 GN=TGGT1_205340	TGGT1_205340	1	0.0116873	100.75	2	-1.9776	1	27028
	TGGT1_207440-t26_1-p1	ribosomal protein RPS4 GN=TGGT1_207440	TGGT1_207440	1	0.000562112	106.93	2	-1.1941	1	14367
	TGGT1_208030-t26_1-p1	microneme protein MIC4 GN=TGGT1_208030	TGGT1_208030	1	1.61355e-08	92.747	2	-4.1532	1	17543
	TGGT1_208030-t26_1-p1	microneme protein MIC4 GN=TGGT1_208030	TGGT1_208030	1	0.00463859	72.846	2	-4.5419	1	4380.2
	TGGT1_211680-t26_1-p1	protein disulfide isomerase GN=TGGT1_211680	TGGT1_211680	1	0.000167982	126.48	2	-4.8198	1	26808
	TGGT1_214290-t26_1-p1	DJ-1 family protein GN=TGGT1_214290	TGGT1_214290	1	0.00284631	81.099	2	-2.6646	1	16063
	TGGT1_215430-t26_1-p1	Putative transmembrane protein(predict) GN=TGGT1_215430	TGGT1_215430	1	0.0173281	69.276	2	-0.97313	1	29872
	TGGT1_219690-t26_1-p1	hypothetical protein GN=TGGT1_219690	TGGT1_219690	1	0.0517509	49.097	2	0.43971	1	9861.5
	TGGT1_220190-t26_1-p1	t-SNARE coiled-coil homology domain-containing protein(predict) GN=TGGT1_220190	TGGT1_220190	1	0.0237964	60.589	2	-1.8174	1	5103.9
	TGGT1_220400-t26_1-p1	actin depolymerizing factor ADF GN=TGGT1_220400	TGGT1_220400	1	5.54684e-06	129.28	2	-2.0496	1	38614
	TGGT1_220400-t26_1-p1	actin depolymerizing factor ADF GN=TGGT1_220400	TGGT1_220400	1	0.0308389	113.85	2	-2.8944	1	19319
	TGGT1_220400-t26_1-p1	actin depolymerizing factor ADF GN=TGGT1_220400	TGGT1_220400	1	0.000815805	123.42	2	-2.0715	1	27512
	TGGT1_220400-t26_1-p1	actin depolymerizing factor ADF GN=TGGT1_220400	TGGT1_220400	1	7.43404e-07	130.99	2	0.30536	1	67303
	TGGT1_220400-t26_1-p1	actin depolymerizing factor ADF GN=TGGT1_220400	TGGT1_220400	1	5.52814e-06	136.94	2	1.2753	2	35034
	TGGT1_221210-t26_1-p1	cyclophilin GN=TGGT1_221210	TGGT1_221210	1	0.00667534	65.404	2	-1.8462	1	6599
	TGGT1_227280-t26_1-p1	dense granule protein GRA3 GN=TGGT1_227280	TGGT1_227280	1	0.00146933	64.906	2	-0.78903	1	31709
	TGGT1_227620-t26_1-p1	dense granule protein GRA2 GN=TGGT1_227620	TGGT1_227620	1	0.0240977	53.051	3	0.017001	1	12788
	TGGT1_227620-t26_1-p1	dense granule protein GRA2 GN=TGGT1_227620	TGGT1_227620	1	0.000636059	111.38	3	-1.855	2	64062
	TGGT1_227620-t26_1-p1	dense granule protein GRA2 GN=TGGT1_227620	TGGT1_227620	1	0.00151836	106	3	0.17171	1	16935
	TGGT1_227620-t26_1-p1	dense granule protein GRA2 GN=TGGT1_227620	TGGT1_227620	1	8.52385e-10	141.29	2	-2.2104	1	17781
	TGGT1_229930-t26_1-p1	p25-alpha family protein GN=TGGT1_229930	TGGT1_229930	1	0.0393928	59.645	2	-1.3189	1	3181.2
	TGGT1_230520-t26_1-p1	putative cyclophilin 1 GN=TGGT1_230520	TGGT1_230520	1	0.00653658	71.219	2	-2.7682	1	5204.7
	TGGT1_230520-t26_1-p1	putative cyclophilin 1 GN=TGGT1_230520	TGGT1_230520	1	0.00295673	74.269	2	0.54714	1	79964
	TGGT1_232030-t26_1-p1	Inner membrane complex protein 21(predict) GN=TGGT1_232030	TGGT1_232030	1	0.0636505	50.297	2	1.6512	1	5797
	TGGT1_232710-t26_1-p1	ribosomal protein RPS3A GN=TGGT1_232710	TGGT1_232710	1	0.000807946	72.922	2	-0.1099	1	50897
	TGGT1_232710-t26_1-p1	ribosomal protein RPS3A GN=TGGT1_232710	TGGT1_232710	1	0.0481124	49.96	2	0.1224	1	20949
	TGGT1_232710-t26_1-p1	ribosomal protein RPS3A GN=TGGT1_232710	TGGT1_232710	1	2.17076e-17	136.39	2	-2.9837	1	30094
	TGGT1_233460-t26_1-p1	SAG-related sequence SRS29B GN=TGGT1_233460	TGGT1_233460	1	9.21638e-09	104.86	2	-1.6542	1	26552
	TGGT1_233460-t26_1-p1	SAG-related sequence SRS29B GN=TGGT1_233460	TGGT1_233460	1	0.00045321	52.662	3	-0.55094	2	52149
	TGGT1_233460-t26_1-p1	SAG-related sequence SRS29B GN=TGGT1_233460	TGGT1_233460	1	1.70548e-05	107.6	3	1.5353	2	119580
	TGGT1_233460-t26_1-p1	SAG-related sequence SRS29B GN=TGGT1_233460	TGGT1_233460	1	3.82038e-12	114.5	2	-2.7863	2	41782
	TGGT1_233460-t26_1-p1	SAG-related sequence SRS29B GN=TGGT1_233460	TGGT1_233460	1	0.0447425	72.038	2	-1.3269	1	15691
	TGGT1_233460-t26_1-p1	SAG-related sequence SRS29B GN=TGGT1_233460	TGGT1_233460	1	6.56615e-08	116.36	3	-2.6916	1	130510
	TGGT1_236975-t26_1-p1	Toxoplasma gondii family D protein GN=TGGT1_236975	TGGT1_236975	1	0.0281015	60.892	2	-4.4438	1	408060
	TGGT1_236975-t26_1-p1	Toxoplasma gondii family D protein GN=TGGT1_236975	TGGT1_236975	1	0.0281015	60.892	2	-4.4438	1	408060
	TGGT1_236975-t26_1-p1	Toxoplasma gondii family D protein GN=TGGT1_236975	TGGT1_236975	1	0.0281015	60.892	2	-4.4438	1	408060
	TGGT1_240550-t26_1-p1	putative copper chaperone COX17-1 GN=TGGT1_240550	TGGT1_240550	1	0.00172657	86.205	2	-1.7334	1	30043
	TGGT1_242460-t26_1-p1	mitochondrial carrier superfamily protein GN=TGGT1_242460	TGGT1_242460	1	0.000638115	100.56	2	-1.7855	1	11703
	TGGT1_253430-t26_1-p1	putative asparagine synthetase GN=TGGT1_253430	TGGT1_253430	1	4.35743e-07	135.13	2	0.02663	1	99540
	TGGT1_262620-t26_1-p1	RNA recognition motif-containing protein GN=TGGT1_262620	TGGT1_262620	1	0.000571287	99.589	2	-0.75712	1	26007
	TGGT1_262620-t26_1-p1	RNA recognition motif-containing protein GN=TGGT1_262620	TGGT1_262620	1	0.0145099	70.195	2	-2.0739	2	30880
	TGGT1_262620-t26_1-p1	RNA recognition motif-containing protein GN=TGGT1_262620	TGGT1_262620	1	5.99749e-08	106.58	2	-2.4372	1	41196
	TGGT1_262620-t26_1-p1	RNA recognition motif-containing protein GN=TGGT1_262620	TGGT1_262620	1	0.00293018	44.16	2	-4.9224	1	4394.2
	TGGT1_262620-t26_1-p1	RNA recognition motif-containing protein GN=TGGT1_262620	TGGT1_262620	1	0.000341273	119.07	2	-0.055819	1	8695.3
	TGGT1_268835-t26_1-p1	ATP synthase F0 subunit d-like protein, putative(predict) GN=TGGT1_268835	TGGT1_268835	1	1.62886e-39	193.94	2	-0.57272	1	76608
	TGGT1_268835-t26_1-p1	ATP synthase F0 subunit d-like protein, putative(predict) GN=TGGT1_268835	TGGT1_268835	1	3.10264e-12	126.63	2	-3.3101	1	110400
	TGGT1_268835-t26_1-p1	ATP synthase F0 subunit d-like protein, putative(predict) GN=TGGT1_268835	TGGT1_268835	1	0.00223873	99.855	2	-0.53886	1	61032
	TGGT1_268835-t26_1-p1	ATP synthase F0 subunit d-like protein, putative(predict) GN=TGGT1_268835	TGGT1_268835	1	2.55431e-05	63.766	3	0.21221	1	5503.4
	TGGT1_268835-t26_1-p1	ATP synthase F0 subunit d-like protein, putative(predict) GN=TGGT1_268835	TGGT1_268835	1	0.00130693	66.619	2	-0.7619	2	33498
	TGGT1_268835-t26_1-p1	ATP synthase F0 subunit d-like protein, putative(predict) GN=TGGT1_268835	TGGT1_268835	1	0.00359787	83.214	2	-2.7948	1	22675
	TGGT1_270240-t26_1-p1	MAG1 protein GN=TGGT1_270240	TGGT1_270240	1	0.0095184	66.664	2	0.20337	1	8637.5
	TGGT1_271050-t26_1-p1	SAG-related sequence SRS34A GN=TGGT1_271050	TGGT1_271050	1	6.59067e-06	123.92	2	-2.855	1	363350
	TGGT1_271050-t26_1-p1	SAG-related sequence SRS34A GN=TGGT1_271050	TGGT1_271050	1	1.28714e-09	70.638	2	-2.0053	1	56083
	TGGT1_271050-t26_1-p1	SAG-related sequence SRS34A GN=TGGT1_271050	TGGT1_271050	1	0.000132057	96.313	2	-0.61027	1	22549
	TGGT1_271050-t26_1-p1	SAG-related sequence SRS34A GN=TGGT1_271050	TGGT1_271050	1	8.76715e-07	57.464	3	1.5585	1	8942.6
	TGGT1_272340-t26_1-p1	Sde2_N_Ubi domain-containing protein(predict) GN=TGGT1_272340	TGGT1_272340	1	0.0331433	87.895	2	-0.61798	1	18443
	TGGT1_288650-t26_1-p1	dense granule protein GRA12 GN=TGGT1_288650	TGGT1_288650	1	5.21273e-07	90.376	2	-2.21	2	36466
	TGGT1_288650-t26_1-p1	dense granule protein GRA12 GN=TGGT1_288650	TGGT1_288650	1	0.016588	53.028	2	-0.71519	1	46112
	TGGT1_288650-t26_1-p1	dense granule protein GRA12 GN=TGGT1_288650	TGGT1_288650	1	0.000541144	121.8	3	-1.1476	2	136230
	TGGT1_288650-t26_1-p1	dense granule protein GRA12 GN=TGGT1_288650	TGGT1_288650	1	0.000176501	111.61	2	0.99709	1	23797
	TGGT1_288680-t26_1-p1	endonuclease IV APN GN=TGGT1_288680	TGGT1_288680	1	0.0144675	61.194	2	-0.96348	1	12562
	TGGT1_288710-t26_1-p1	Putative transmembrane protein(predict) GN=TGGT1_288710	TGGT1_288710	1	3.06958e-06	115.86	2	-1.5548	1	7864.2
	TGGT1_291890-t26_1-p1	microneme protein MIC1 GN=TGGT1_291890	TGGT1_291890	1	0.0092405	50.09	2	-3.0659	1	11666
	TGGT1_297470-t26_1-p1	putative myosin light chain 2 GN=TGGT1_297470	TGGT1_297470	1	0.0242323	41.796	2	-1.6914	1	25541
	TGGT1_297910-t26_1-p1	Putative transmembrane protein(predict) GN=TGGT1_297910	TGGT1_297910	1	0.0615175	53.878	2	7.9197	1	61769
	TGGT1_309120-t26_1-p1	ribosomal protein RPL4 GN=TGGT1_309120	TGGT1_309120	1	0.000340579	93.467	2	-0.65859	1	16692
	TGGT1_309810-t26_1-p1	ribosomal protein RPP2 GN=TGGT1_309810	TGGT1_309810	1	0.000777622	52.195	3	-0.28766	1	48282
	TGGT1_309810-t26_1-p1	ribosomal protein RPP2 GN=TGGT1_309810	TGGT1_309810	1	0.00362287	50.131	2	-3.755	1	34217
	TGGT1_310030-t26_1-p1	putative cyclase-associated protein GN=TGGT1_310030	TGGT1_310030	1	2.22721e-06	137.58	2	-4.1335	1	35626
	TGGT1_310030-t26_1-p1	putative cyclase-associated protein GN=TGGT1_310030	TGGT1_310030	1	0.00797911	62.969	2	-1.3489	1	15447
	TGGT1_310030-t26_1-p1	putative cyclase-associated protein GN=TGGT1_310030	TGGT1_310030	1	0.0204249	72.492	2	-0.58415	1	12564
	TGGT1_310860-t26_1-p1	U5 snRNP-specific protein GN=TGGT1_310860	TGGT1_310860	1	2.63469e-09	151.52	2	-2.7424	1	19454
	TGGT1_313080-t26_1-p1	Putative transmembrane protein(predict) GN=TGGT1_313080	TGGT1_313080	1	6.21924e-07	109.47	2	-4.2971	1	54052
	TGGT1_313080-t26_1-p1	Putative transmembrane protein(predict) GN=TGGT1_313080	TGGT1_313080	1	2.02382e-10	157.52	2	-4.3009	1	216910
	TGGT1_313080-t26_1-p1	Putative transmembrane protein(predict) GN=TGGT1_313080	TGGT1_313080	1	0.00881608	81.163	2	-0.39506	1	22386
	TGGT1_314070-t26_1-p1	hypothetical protein GN=TGGT1_314070	TGGT1_314070	1	0.000364574	136.06	2	-1.3876	1	68123
	TGGT1_315958-t26_1-p1	radical SAM domain-containing protein GN=TGGT1_315958	TGGT1_315958	1	0.0418802	70.67	2	-1.9011	1	64030
	TGGT1_315958-t26_1-p1	radical SAM domain-containing protein GN=TGGT1_315958	TGGT1_315958	1	0.0418802	70.67	2	-1.9011	1	64030
	TGGT1_319560-t26_1-p1	microneme protein MIC3 GN=TGGT1_319560	TGGT1_319560	1	1.56072e-07	118.87	3	-1.6966	1	7959.1
	TGGT1_319560-t26_1-p1	microneme protein MIC3 GN=TGGT1_319560	TGGT1_319560	1	5.505e-06	147.72	2	-0.9022	1	17261
	TGGT1_319560-t26_1-p1	microneme protein MIC3 GN=TGGT1_319560	TGGT1_319560	1	1.15194e-06	109.47	2	-4.0014	1	24375
	TGGT1_319560-t26_1-p1	microneme protein MIC3 GN=TGGT1_319560	TGGT1_319560	1	0.00068688	108.4	2	-2.0711	2	23392
	TGGT1_319730-t26_1-p1	YOU2 family C2C2 zinc finger protein GN=TGGT1_319730	TGGT1_319730	1	0.000539332	82.437	2	-2.189	1	25286
	TGGT1_319730-t26_1-p1	YOU2 family C2C2 zinc finger protein GN=TGGT1_319730	TGGT1_319730	1	0.0287001	68.548	2	-1.1726	1	7343.1
Plasma membrane	TGGT1_205010-t26_1-p1	putative U2 small nuclear ribonucleoprotein family protein GN=TGGT1_205010	TGGT1_205010	1	2.94425e-08	163.43	2	-2.2881	1	95613
	TGGT1_205130-t26_1-p1	VOC domain-containing protein(predict) GN=TGGT1_205130	TGGT1_205130	1	4.76193e-06	149.58	2	-0.27843	1	57345
	TGGT1_205250-t26_1-p1	rhoptry protein ROP18 GN=TGGT1_205250	TGGT1_205250	1	0.0151569	62.969	2	-1.014	1	38740
	TGGT1_207620-t26_1-p1	pyridine nucleotide-disulfide oxidoreductase domain-containing protein GN=TGGT1_207620	TGGT1_207620	1	2.81488e-06	101.43	2	-2.8929	1	13946
	TGGT1_207620-t26_1-p1	pyridine nucleotide-disulfide oxidoreductase domain-containing protein GN=TGGT1_207620	TGGT1_207620	1	0.0419671	109.11	2	-1.1484	1	10659
	TGGT1_207620-t26_1-p1	pyridine nucleotide-disulfide oxidoreductase domain-containing protein GN=TGGT1_207620	TGGT1_207620	1	0.00102763	97.175	2	-0.90528	1	8845.1
	TGGT1_208370-t26_1-p1	putative myosin heavy chain GN=TGGT1_208370	TGGT1_208370	0.999628	0.0340799	43.272	2	-1.4574	1	62497
	TGGT1_218000-t26_1-p1	GATA-type domain-containing protein(predict) GN=TGGT1_218000	TGGT1_218000	1	0.00591647	109.88	2	-3.0371	1	26489
	TGGT1_219790B-t26_1-p1	pre-mRNA processing factor PRP3 GN=TGGT1_219790B	TGGT1_219790B	1	0.0467589	41.796	2	-0.82168	1	20379
	TGGT1_230420-t26_1-p1	sarco/endoplasmic reticulum Ca2+-ATPase GN=TGGT1_230420	TGGT1_230420	1	1.93815e-05	121.67	2	1.4104	1	13587
	TGGT1_230420-t26_1-p1	sarco/endoplasmic reticulum Ca2+-ATPase GN=TGGT1_230420	TGGT1_230420	1	0.00148659	92.428	2	0.55456	1	21790
	TGGT1_230420-t26_1-p1	sarco/endoplasmic reticulum Ca2+-ATPase GN=TGGT1_230420	TGGT1_230420	1	0.043462	58.916	2	-1.5499	1	9122.6
	TGGT1_232340-t26_1-p1	protein phosphatase 2C domain-containing protein GN=TGGT1_232340	TGGT1_232340	1	0.00198861	84.309	2	-2.2964	1	16045
	TGGT1_232340-t26_1-p1	protein phosphatase 2C domain-containing protein GN=TGGT1_232340	TGGT1_232340	1	3.59882e-14	148.76	2	-1.0547	1	61784
	TGGT1_235740-t26_1-p1	SMAP domain-containing protein(predict) GN=TGGT1_235740	TGGT1_235740	1	0.0446065	44.767	2	-1.7666	1	8109.7
	TGGT1_242010-t26_1-p1	glucose inhibited division protein A subfamily protein GN=TGGT1_242010	TGGT1_242010	1	0.0296908	75.243	2	-3.4232	1	20835
	TGGT1_251500-t26_1-p1	putative eukaryotic initiation factor-3, subunit 3 GN=TGGT1_251500	TGGT1_251500	1	0.00847652	75.243	2	-3.1157	1	67939
	TGGT1_251500-t26_1-p1	putative eukaryotic initiation factor-3, subunit 3 GN=TGGT1_251500	TGGT1_251500	1	2.13309e-06	74.62	2	-0.60397	1	20607
	TGGT1_259530-t26_1-p1	GalNac GN=TGGT1_259530	TGGT1_259530	1	0.0616764	88.35	2	-2.2492	1	201910
	TGGT1_267650-t26_1-p1	Putative transmembrane protein(predict) GN=TGGT1_267650	TGGT1_267650	1	0.0125354	70.195	2	-0.65838	1	4948.9
	TGGT1_269980-t26_1-p1	putative preprotein translocase Sec61 GN=TGGT1_269980	TGGT1_269980	1	0.0176169	52.837	2	-2.0032	1	12441
	TGGT1_276940-t26_1-p1	putative ribosome associated membrane protein RAMP4 GN=TGGT1_276940	TGGT1_276940	1	0.00154938	92.445	2	-1.7155	1	12834
	TGGT1_276940-t26_1-p1	putative ribosome associated membrane protein RAMP4 GN=TGGT1_276940	TGGT1_276940	1	0.000574888	121.8	2	-0.66789	1	8885.5
	TGGT1_278110-t26_1-p1	1,3-beta-glucan synthase component protein GN=TGGT1_278110	TGGT1_278110	1	0.0157091	60.589	2	2.4742	1	256970
	TGGT1_290290-t26_1-p1	ubiquitin-activating enzyme E1 family protein GN=TGGT1_290290	TGGT1_290290	1	0.0172179	41.796	2	-1.1755	1	26218
	TGGT1_290670-t26_1-p1	leucyl aminopeptidase LAP GN=TGGT1_290670	TGGT1_290670	1	5.52023e-30	240.33	2	-0.35053	3	7315900
	TGGT1_290670-t26_1-p1	leucyl aminopeptidase LAP GN=TGGT1_290670	TGGT1_290670	1	4.70068e-07	96.78	2	-2.3928	1	46168
	TGGT1_290840-t26_1-p1	serine protease GN=TGGT1_290840	TGGT1_290840	1	0.0435145	69.905	2	-0.63818	1	14017
	TGGT1_291180-t26_1-p1	Amine-terminal region of chorein, A TM vesicle-mediated sorter(predict) GN=TGGT1_291180	TGGT1_291180	1	0.0121674	46.358	2	-2.613	1	7425.5
	TGGT1_293180-t26_1-p1	NADP-specific glutamate dehydrogenase GN=TGGT1_293180	TGGT1_293180	1	0.0123164	72.922	2	-0.37389	1	22454
	TGGT1_294350-t26_1-p1	DEAD/DEAH box helicase domain-containing protein GN=TGGT1_294350	TGGT1_294350	1	0.00122819	61.042	3	-0.90931	1	7753.3
	TGGT1_299070-t26_1-p1	pyruvate kinase PyKII GN=TGGT1_299070	TGGT1_299070	1	0.0103156	58.313	2	-0.27752	1	14446
	TGGT1_299070-t26_1-p1	pyruvate kinase PyKII GN=TGGT1_299070	TGGT1_299070	1	0.0407471	65.313	2	-1.4234	1	14494
	TGGT1_300330-t26_1-p1	GCFC domain-containing protein(predict) GN=TGGT1_300330	TGGT1_300330	1	0.0190595	58.889	2	-0.9338	1	19433
	TGGT1_308020-t26_1-p1	SAG-related sequence SRS57 GN=TGGT1_308020	TGGT1_308020	1	0.0311648	46.068	2	-1.1947	1	6461.8
	TGGT1_308840-t26_1-p1	SAG-related sequence SRS51 GN=TGGT1_308840	TGGT1_308840	1	2.6876e-05	64.983	3	-0.91494	1	2342.3
	TGGT1_309210-t26_1-p1	putative peroxiredoxin 6 GN=TGGT1_309210	TGGT1_309210	1	0.00194653	69.716	2	-2.6219	1	73436
	TGGT1_309210-t26_1-p1	putative peroxiredoxin 6 GN=TGGT1_309210	TGGT1_309210	1	3.4617e-06	89.382	2	-3.2334	2	65220
	TGGT1_310520-t26_1-p1	3'5'-cyclic nucleotide phosphodiesterase domain-containing protein GN=TGGT1_310520	TGGT1_310520	1	0.0411798	86.205	2	-10.954	1	294960
	TGGT1_311230-t26_1-p1	Putative transmembrane protein(predict) GN=TGGT1_311230	TGGT1_311230	1	1.15959e-05	106	2	0.28973	1	99388
	TGGT1_311230-t26_1-p1	Putative transmembrane protein(predict) GN=TGGT1_311230	TGGT1_311230	1	0.0305108	56.378	2	-1.5048	1	10487
	TGGT1_311230-t26_1-p1	Putative transmembrane protein(predict) GN=TGGT1_311230	TGGT1_311230	1	0.0092405	64.906	2	-1.6464	1	7632.6
	TGGT1_312630-t26_1-p1	putative anonymous antigen-1 GN=TGGT1_312630	TGGT1_312630	1	9.72953e-07	128.46	2	-3.3409	1	21027
	TGGT1_312630-t26_1-p1	putative anonymous antigen-1 GN=TGGT1_312630	TGGT1_312630	1	0.0349974	42.446	3	-4.2871	1	7258.4
Cytoplasm,nucleus	TGGT1_289750-t26_1-p1	ribosomal-ubiquitin protein RPL40 GN=TGGT1_289750	TGGT1_289750	1	8.62805e-06	151.22	2	1.6023	1	169700
	TGGT1_289750-t26_1-p1	ribosomal-ubiquitin protein RPL40 GN=TGGT1_289750	TGGT1_289750	1	0.00882477	78.932	2	0.54265	2	48464
	TGGT1_289750-t26_1-p1	ribosomal-ubiquitin protein RPL40 GN=TGGT1_289750	TGGT1_289750	1	0.000107663	111.38	3	-2.6004	1	49102
	TGGT1_225050-t26_1-p1	putative adenosylhomocysteinase GN=TGGT1_225050	TGGT1_225050	1	3.44729e-09	150.21	2	-0.36494	1	53626
	TGGT1_225050-t26_1-p1	putative adenosylhomocysteinase GN=TGGT1_225050	TGGT1_225050	1	0.0192361	61.48	2	0.021431	1	8769.1
	TGGT1_227290-t26_1-p1	histone deacetylase HDAC3 GN=TGGT1_227290	TGGT1_227290	1	0.00245331	66.619	2	-0.39024	2	23433
	TGGT1_236540-t26_1-p1	RNA recognition motif-containing protein GN=TGGT1_236540	TGGT1_236540	1	0.00956139	61.48	2	-2.5101	1	7872
	TGGT1_252290-t26_1-p1	putative importin alpha GN=TGGT1_252290	TGGT1_252290	1	0.0141677	117.18	2	-2.321	1	130250
	TGGT1_258410-t26_1-p1	photosensitized INA-labeled protein PHIL1 GN=TGGT1_258410	TGGT1_258410	1	0.0317152	45.489	2	-0.044595	1	15194
	TGGT1_266070-t26_1-p1	ribosomal protein RPL31 GN=TGGT1_266070	TGGT1_266070	1	0.0178404	68.49	2	-2.4096	1	11808
	TGGT1_277270-t26_1-p1	NTPase II GN=TGGT1_277270	TGGT1_277270	1	0.02129	74.424	2	-2.0371	1	18416
	TGGT1_278050-t26_1-p1	putative proteasome subunit alpha type 1 GN=TGGT1_278050	TGGT1_278050	1	0.00489138	87.942	2	-1.8426	1	15938
	TGGT1_280710-t26_1-p1	putative 20S proteasome subunit beta 7 GN=TGGT1_280710	TGGT1_280710	1	0.00237248	83.623	2	0.3678	1	5801.2
	TGGT1_292080-t26_1-p1	leucyl-tRNA synthetase GN=TGGT1_292080	TGGT1_292080	1	7.05968e-11	111.03	3	0.89042	1	15263
	TGGT1_292080-t26_1-p1	leucyl-tRNA synthetase GN=TGGT1_292080	TGGT1_292080	1	0.000435058	117.21	2	0.035806	1	11426
	TGGT1_292130-t26_1-p1	ribosomal protein RPL13A GN=TGGT1_292130	TGGT1_292130	1	0.0510052	47.334	2	-0.60233	1	17094
	TGGT1_297810-t26_1-p1	Cytochrome c oxidase subunit ApiCOX30, putative(predict) GN=TGGT1_297810	TGGT1_297810	1	0.00188408	78.932	2	-0.99274	1	32116
	TGGT1_297810-t26_1-p1	Cytochrome c oxidase subunit ApiCOX30, putative(predict) GN=TGGT1_297810	TGGT1_297810	1	5.56139e-06	131.54	2	-5.0364	1	154310
	TGGT1_305840-t26_1-p1	Nicotinate-nucleotide adenylyltransferase GN=TGGT1_305840	TGGT1_305840	1	9.81614e-05	100.69	2	-1.7986	1	11274
Other: cytoskeleton	TGGT1_205380-t26_1-p1	fructose-bisphospatase I GN=TGGT1_205380	TGGT1_205380	1	0.00149089	98.865	2	-1.2343	1	87227
	TGGT1_205380-t26_1-p1	fructose-bisphospatase I GN=TGGT1_205380	TGGT1_205380	1	1.00375e-10	137.4	2	-4.4553	1	16323
	TGGT1_209030-t26_1-p1	actin ACT1 GN=TGGT1_209030	TGGT1_209030	1	0.00953544	81.163	2	-0.11651	1	117270
	TGGT1_209030-t26_1-p1	actin ACT1 GN=TGGT1_209030	TGGT1_209030	1	5.33713e-14	174.23	2	-0.45049	4	419600
	TGGT1_209030-t26_1-p1	actin ACT1 GN=TGGT1_209030	TGGT1_209030	1	8.45402e-10	140.3	3	-1.4147	1	21888
	TGGT1_209030-t26_1-p1	actin ACT1 GN=TGGT1_209030	TGGT1_209030	1	2.44435e-14	203.52	2	-1.0578	2	100010
	TGGT1_209030-t26_1-p1	actin ACT1 GN=TGGT1_209030	TGGT1_209030	1	1.11143e-06	127.03	2	-0.56212	1	28482
	TGGT1_209030-t26_1-p1	actin ACT1 GN=TGGT1_209030	TGGT1_209030	1	0.0195791	60.892	2	-0.67545	1	60474
	TGGT1_209030-t26_1-p1	actin ACT1 GN=TGGT1_209030	TGGT1_209030	1	1.24827e-10	144.09	3	1.2771	1	239140
	TGGT1_257340-t26_1-p1	Ras family protein GN=TGGT1_257340	TGGT1_257340	1	0.0087148	43.306	2	-4.5142	1	3482.4
	TGGT1_300310-t26_1-p1	26S proteasome regulatory subunit, S6a family AAA ATpase GN=TGGT1_300310	TGGT1_300310	1	0.00290593	82.716	2	-3.4028	1	66787
	TGGT1_411760-t26_1-p1	actin GN=TGGT1_411760	TGGT1_411760	1	6.68242e-65	281.13	2	-1.5544	2	319710
	TGGT1_411760-t26_1-p1	actin GN=TGGT1_411760	TGGT1_411760	1	4.98736e-09	61.867	3	-0.52002	1	4140.5
Other: endoplasmic reticulum	TGGT1_219540-t26_1-p1	cytosolic tRNA-Ala synthetase GN=TGGT1_219540	TGGT1_219540	1	0.0625245	51.864	2	-1.9805	1	23162
	TGGT1_219540-t26_1-p1	cytosolic tRNA-Ala synthetase GN=TGGT1_219540	TGGT1_219540	1	0.000102253	108.93	2	-2.5893	1	14603
	TGGT1_219540-t26_1-p1	cytosolic tRNA-Ala synthetase GN=TGGT1_219540	TGGT1_219540	1	0.0212931	54.436	2	-1.2743	1	5526
	TGGT1_224960-t26_1-p1	Preprotein translocase subunit Sec66(predict) GN=TGGT1_224960	TGGT1_224960	1	3.44328e-06	82.437	2	-5.188	1	7052.7
	TGGT1_226730-t26_1-p1	aconitate hydratase ACN/IRP GN=TGGT1_226730	TGGT1_226730	1	6.93247e-14	176.75	2	-2.0794	1	103820
	TGGT1_226730-t26_1-p1	aconitate hydratase ACN/IRP GN=TGGT1_226730	TGGT1_226730	1	0.0172595	85.813	2	-1.4407	1	160900
	TGGT1_226730-t26_1-p1	aconitate hydratase ACN/IRP GN=TGGT1_226730	TGGT1_226730	0.999094	8.67057e-09	42.888	3	-1.9175	1	13951
	TGGT1_226730-t26_1-p1	aconitate hydratase ACN/IRP GN=TGGT1_226730	TGGT1_226730	1	0.0181904	82.716	2	0.74114	1	26619
	TGGT1_226730-t26_1-p1	aconitate hydratase ACN/IRP GN=TGGT1_226730	TGGT1_226730	1	1.50672e-06	152.17	2	0.24748	1	164470
	TGGT1_226730-t26_1-p1	aconitate hydratase ACN/IRP GN=TGGT1_226730	TGGT1_226730	1	3.83378e-09	147.02	2	-0.01925	1	101360
	TGGT1_226730-t26_1-p1	aconitate hydratase ACN/IRP GN=TGGT1_226730	TGGT1_226730	1	4.22246e-07	105.08	3	-0.076577	2	56696
	TGGT1_244560-t26_1-p1	putative heat shock protein 90 GN=TGGT1_244560	TGGT1_244560	1	0.00689984	94.806	2	-1.5932	1	20158
	TGGT1_244560-t26_1-p1	putative heat shock protein 90 GN=TGGT1_244560	TGGT1_244560	1	0.016145	105.04	2	-1.1916	2	30311
	TGGT1_244560-t26_1-p1	putative heat shock protein 90 GN=TGGT1_244560	TGGT1_244560	1	0.0016079	84.309	2	1.8578	1	17969
	TGGT1_267430-t26_1-p1	DnaJ domain-containing protein GN=TGGT1_267430	TGGT1_267430	1	5.38444e-05	111.38	2	-2.1238	1	6293.1
	TGGT1_311720-t26_1-p1	chaperonin protein BiP GN=TGGT1_311720	TGGT1_311720	1	1.22207e-06	113.48	2	0.40182	1	135390
	TGGT1_311720-t26_1-p1	chaperonin protein BiP GN=TGGT1_311720	TGGT1_311720	1	0.00339001	82.437	2	-1.1138	1	44929
	TGGT1_311720-t26_1-p1	chaperonin protein BiP GN=TGGT1_311720	TGGT1_311720	1	0.0611477	51.531	2	-3.3733	1	7804.9
	TGGT1_311720-t26_1-p1	chaperonin protein BiP GN=TGGT1_311720	TGGT1_311720	0.999996	0.0327013	67.548	2	-1.811	1	9506.6
	TGGT1_311720-t26_1-p1	chaperonin protein BiP GN=TGGT1_311720	TGGT1_311720	1	0.000419949	83.061	2	-1.3763	2	90753
	TGGT1_311720-t26_1-p1	chaperonin protein BiP GN=TGGT1_311720	TGGT1_311720	1	0.00508529	61.48	2	1.4963	1	10114
Other: Golgi apparatus	TGGT1_236040-t26_1-p1	fructose-1,6-bisphosphate aldolase GN=TGGT1_236040	TGGT1_236040	1	0.0545661	68.49	2	-0.070951	1	80143
	TGGT1_236040-t26_1-p1	fructose-1,6-bisphosphate aldolase GN=TGGT1_236040	TGGT1_236040	1	0.000256079	91.032	2	-1.0243	1	49920
	TGGT1_236040-t26_1-p1	fructose-1,6-bisphosphate aldolase GN=TGGT1_236040	TGGT1_236040	1	9.92832e-07	131.22	2	-1.8422	2	292270
	TGGT1_236040-t26_1-p1	fructose-1,6-bisphosphate aldolase GN=TGGT1_236040	TGGT1_236040	1	0.00350619	64.064	2	1.3124	1	28517
	TGGT1_236040-t26_1-p1	fructose-1,6-bisphosphate aldolase GN=TGGT1_236040	TGGT1_236040	1	0.00715651	87.251	2	-3.5423	1	29611
	TGGT1_236040-t26_1-p1	fructose-1,6-bisphosphate aldolase GN=TGGT1_236040	TGGT1_236040	1	6.99149e-06	122.51	2	-0.60879	1	56776
	TGGT1_236040-t26_1-p1	fructose-1,6-bisphosphate aldolase GN=TGGT1_236040	TGGT1_236040	1	9.60137e-05	73.891	3	1.3072	1	14891
	TGGT1_236040-t26_1-p1	fructose-1,6-bisphosphate aldolase GN=TGGT1_236040	TGGT1_236040	1	3.70051e-32	211.52	2	-2.3841	1	157070
	TGGT1_269190-t26_1-p1	glyceraldehyde-3-phosphate dehydrogenase GAPDH2 GN=TGGT1_269190	TGGT1_269190	1	0.0300993	68.49	2	-2.4964	3	17726
Other: cytoplasm,mitochondria	TGGT1_249180-t26_1-p1	bifunctional dihydrofolate reductase-thymidylate synthase GN=TGGT1_249180	TGGT1_249180	1	1.37488e-10	167.01	2	-0.28776	1	118290
	TGGT1_280610-t26_1-p1	signal recognition particle receptor alpha subunit GN=TGGT1_280610	TGGT1_280610	1	0.0246709	57.293	2	0.48394	1	12281
Other: peroxisome	TGGT1_254030-t26_1-p1	zinc finger CDGSH-type domain-containing protein GN=TGGT1_254030	TGGT1_254030	1	2.79389e-05	115.05	2	-3.4904	1	32329
