# Supplementary material for: Systematic identification of the lysine lactylation in the protozoan parasite Toxoplasma gondii
Source: Parasit Vectors. 2022 May 24;15:180. doi: 10.1186/s13071-022-05315-6 (PMC9131557; doi:10.1186/s13071-022-05315-6)
Supplement: Supplementary file 7 — Additional file 7: Table S6. PPI network of Kla in T. gondii. [file 13071_2022_5315_MOESM7_ESM.xlsx]

## Sheet: links
Source	Target
TGGT1_201680-t26_1-p1	TGGT1_228190-t26_1-p1
TGGT1_201680-t26_1-p1	TGGT1_250770-t26_1-p1
TGGT1_201680-t26_1-p1	TGGT1_223050-t26_1-p1
TGGT1_201680-t26_1-p1	TGGT1_317720-t26_1-p1
TGGT1_201680-t26_1-p1	TGGT1_245460-t26_1-p1
TGGT1_201680-t26_1-p1	TGGT1_207440-t26_1-p1
TGGT1_201680-t26_1-p1	TGGT1_242330-t26_1-p1
TGGT1_201680-t26_1-p1	TGGT1_266060-t26_1-p1
TGGT1_201680-t26_1-p1	TGGT1_251500-t26_1-p1
TGGT1_201680-t26_1-p1	TGGT1_213350-t26_1-p1
TGGT1_201680-t26_1-p1	TGGT1_273520-t26_1-p1
TGGT1_201680-t26_1-p1	TGGT1_294670-t26_1-p1
TGGT1_201680-t26_1-p1	TGGT1_294620-t26_1-p1
TGGT1_201680-t26_1-p1	TGGT1_231140-t26_1-p1
TGGT1_201680-t26_1-p1	TGGT1_313230-t26_1-p1
TGGT1_201680-t26_1-p1	TGGT1_300140-t26_1-p1
TGGT1_201680-t26_1-p1	TGGT1_269180-t26_1-p1
TGGT1_201680-t26_1-p1	TGGT1_214270-t26_1-p1
TGGT1_201680-t26_1-p1	TGGT1_232710-t26_1-p1
TGGT1_201680-t26_1-p1	TGGT1_216880-t26_1-p1
TGGT1_201680-t26_1-p1	TGGT1_262720-t26_1-p1
TGGT1_202568-t26_1-p1	TGGT1_266070-t26_1-p1
TGGT1_202568-t26_1-p1	TGGT1_263050-t26_1-p1
TGGT1_202568-t26_1-p1	TGGT1_262690-t26_1-p1
TGGT1_202568-t26_1-p1	TGGT1_227600-t26_1-p1
TGGT1_202568-t26_1-p1	TGGT1_309820-t26_1-p1
TGGT1_202568-t26_1-p1	TGGT1_239760-t26_1-p1
TGGT1_202568-t26_1-p1	TGGT1_299050-t26_1-p1
TGGT1_202568-t26_1-p1	TGGT1_289750-t26_1-p1
TGGT1_202568-t26_1-p1	TGGT1_261570-t26_1-p1
TGGT1_202568-t26_1-p1	TGGT1_231080-t26_1-p1
TGGT1_202568-t26_1-p1	TGGT1_204020-t26_1-p1
TGGT1_202568-t26_1-p1	TGGT1_218410-t26_1-p1
TGGT1_202568-t26_1-p1	TGGT1_310490-t26_1-p1
TGGT1_202568-t26_1-p1	TGGT1_269980-t26_1-p1
TGGT1_203220-t26_1-p1	TGGT1_205010-t26_1-p1
TGGT1_203220-t26_1-p1	TGGT1_263650-t26_1-p1
TGGT1_203220-t26_1-p1	TGGT1_316900-t26_1-p1
TGGT1_203220-t26_1-p1	TGGT1_233520-t26_1-p1
TGGT1_204020-t26_1-p1	TGGT1_294800B-t26_1-p1
TGGT1_204020-t26_1-p1	TGGT1_286420A-t26_1-p1
TGGT1_204020-t26_1-p1	TGGT1_309752-t26_1-p1
TGGT1_204020-t26_1-p1	TGGT1_263050-t26_1-p1
TGGT1_204020-t26_1-p1	TGGT1_262690-t26_1-p1
TGGT1_204020-t26_1-p1	TGGT1_309810-t26_1-p1
TGGT1_204020-t26_1-p1	TGGT1_223050-t26_1-p1
TGGT1_204020-t26_1-p1	TGGT1_227600-t26_1-p1
TGGT1_204020-t26_1-p1	TGGT1_309820-t26_1-p1
TGGT1_204020-t26_1-p1	TGGT1_245460-t26_1-p1
TGGT1_204020-t26_1-p1	TGGT1_207440-t26_1-p1
TGGT1_204020-t26_1-p1	TGGT1_227360-t26_1-p1
TGGT1_204020-t26_1-p1	TGGT1_204400-t26_1-p1
TGGT1_204020-t26_1-p1	TGGT1_242330-t26_1-p1
TGGT1_204020-t26_1-p1	TGGT1_266060-t26_1-p1
TGGT1_204020-t26_1-p1	TGGT1_289750-t26_1-p1
TGGT1_204020-t26_1-p1	TGGT1_320050-t26_1-p1
TGGT1_204020-t26_1-p1	TGGT1_261570-t26_1-p1
TGGT1_204020-t26_1-p1	TGGT1_231080-t26_1-p1
TGGT1_204020-t26_1-p1	TGGT1_205340-t26_1-p1
TGGT1_204020-t26_1-p1	TGGT1_218410-t26_1-p1
TGGT1_204020-t26_1-p1	TGGT1_210690-t26_1-p1
TGGT1_204020-t26_1-p1	TGGT1_310490-t26_1-p1
TGGT1_204020-t26_1-p1	TGGT1_239100-t26_1-p1
TGGT1_204020-t26_1-p1	TGGT1_213350-t26_1-p1
TGGT1_204020-t26_1-p1	TGGT1_273520-t26_1-p1
TGGT1_204020-t26_1-p1	TGGT1_294670-t26_1-p1
TGGT1_204020-t26_1-p1	TGGT1_266070-t26_1-p1
TGGT1_204020-t26_1-p1	TGGT1_231140-t26_1-p1
TGGT1_204020-t26_1-p1	TGGT1_279390-t26_1-p1
TGGT1_204020-t26_1-p1	TGGT1_318700-t26_1-p1
TGGT1_204020-t26_1-p1	TGGT1_292130-t26_1-p1
TGGT1_204020-t26_1-p1	TGGT1_261950-t26_1-p1
TGGT1_204020-t26_1-p1	TGGT1_309120-t26_1-p1
TGGT1_204020-t26_1-p1	TGGT1_205470-t26_1-p1
TGGT1_204020-t26_1-p1	TGGT1_312090-t26_1-p1
TGGT1_204020-t26_1-p1	TGGT1_239760-t26_1-p1
TGGT1_204020-t26_1-p1	TGGT1_299050-t26_1-p1
TGGT1_204020-t26_1-p1	TGGT1_300140-t26_1-p1
TGGT1_204020-t26_1-p1	TGGT1_280610-t26_1-p1
TGGT1_204020-t26_1-p1	TGGT1_288720-t26_1-p1
TGGT1_204020-t26_1-p1	TGGT1_214270-t26_1-p1
TGGT1_204020-t26_1-p1	TGGT1_232710-t26_1-p1
TGGT1_204020-t26_1-p1	TGGT1_216880-t26_1-p1
TGGT1_204020-t26_1-p1	TGGT1_216790-t26_1-p1
TGGT1_204020-t26_1-p1	TGGT1_269980-t26_1-p1
TGGT1_204020-t26_1-p1	TGGT1_289530-t26_1-p1
TGGT1_204020-t26_1-p1	TGGT1_251680-t26_1-p1
TGGT1_204020-t26_1-p1	TGGT1_263700-t26_1-p1
TGGT1_204400-t26_1-p1	TGGT1_290950-t26_1-p1
TGGT1_204400-t26_1-p1	TGGT1_309820-t26_1-p1
TGGT1_204400-t26_1-p1	TGGT1_242330-t26_1-p1
TGGT1_204400-t26_1-p1	TGGT1_215590-t26_1-p1
TGGT1_204400-t26_1-p1	TGGT1_261950-t26_1-p1
TGGT1_204400-t26_1-p1	TGGT1_251780-t26_1-p1
TGGT1_204400-t26_1-p1	TGGT1_283780-t26_1-p1
TGGT1_204400-t26_1-p1	TGGT1_263700-t26_1-p1
TGGT1_204400-t26_1-p1	TGGT1_273760-t26_1-p1
TGGT1_205010-t26_1-p1	TGGT1_236910-t26_1-p1
TGGT1_205010-t26_1-p1	TGGT1_233190-t26_1-p1
TGGT1_205010-t26_1-p1	TGGT1_321560-t26_1-p1
TGGT1_205010-t26_1-p1	TGGT1_311160-t26_1-p1
TGGT1_205010-t26_1-p1	TGGT1_318140-t26_1-p1
TGGT1_205010-t26_1-p1	TGGT1_262620-t26_1-p1
TGGT1_205010-t26_1-p1	TGGT1_263650-t26_1-p1
TGGT1_205010-t26_1-p1	TGGT1_231970-t26_1-p1
TGGT1_205010-t26_1-p1	TGGT1_229940-t26_1-p1
TGGT1_205010-t26_1-p1	TGGT1_243620-t26_1-p1
TGGT1_205010-t26_1-p1	TGGT1_275310-t26_1-p1
TGGT1_205010-t26_1-p1	TGGT1_228040-t26_1-p1
TGGT1_205010-t26_1-p1	TGGT1_218420-t26_1-p1
TGGT1_205010-t26_1-p1	TGGT1_304760-t26_1-p1
TGGT1_205010-t26_1-p1	TGGT1_270770-t26_1-p1
TGGT1_205010-t26_1-p1	TGGT1_210980-t26_1-p1
TGGT1_205010-t26_1-p1	TGGT1_310820-t26_1-p1
TGGT1_205010-t26_1-p1	TGGT1_314790-t26_1-p1
TGGT1_205010-t26_1-p1	TGGT1_246500-t26_1-p1
TGGT1_205010-t26_1-p1	TGGT1_291950-t26_1-p1
TGGT1_205010-t26_1-p1	TGGT1_308920-t26_1-p1
TGGT1_205010-t26_1-p1	TGGT1_275750-t26_1-p1
TGGT1_205010-t26_1-p1	TGGT1_221980-t26_1-p1
TGGT1_205010-t26_1-p1	TGGT1_314740-t26_1-p1
TGGT1_205010-t26_1-p1	TGGT1_233520-t26_1-p1
TGGT1_205010-t26_1-p1	TGGT1_309800-t26_1-p1
TGGT1_205010-t26_1-p1	TGGT1_219790A-t26_1-p1
TGGT1_205010-t26_1-p1	TGGT1_219790B-t26_1-p1
TGGT1_205340-t26_1-p1	TGGT1_294800B-t26_1-p1
TGGT1_205340-t26_1-p1	TGGT1_286420A-t26_1-p1
TGGT1_205340-t26_1-p1	TGGT1_263050-t26_1-p1
TGGT1_205340-t26_1-p1	TGGT1_262690-t26_1-p1
TGGT1_205340-t26_1-p1	TGGT1_220490-t26_1-p1
TGGT1_205340-t26_1-p1	TGGT1_309810-t26_1-p1
TGGT1_205340-t26_1-p1	TGGT1_223050-t26_1-p1
TGGT1_205340-t26_1-p1	TGGT1_227600-t26_1-p1
TGGT1_205340-t26_1-p1	TGGT1_309820-t26_1-p1
TGGT1_205340-t26_1-p1	TGGT1_245460-t26_1-p1
TGGT1_205340-t26_1-p1	TGGT1_207440-t26_1-p1
TGGT1_205340-t26_1-p1	TGGT1_227360-t26_1-p1
TGGT1_205340-t26_1-p1	TGGT1_242330-t26_1-p1
TGGT1_205340-t26_1-p1	TGGT1_266060-t26_1-p1
TGGT1_205340-t26_1-p1	TGGT1_289750-t26_1-p1
TGGT1_205340-t26_1-p1	TGGT1_320050-t26_1-p1
TGGT1_205340-t26_1-p1	TGGT1_261570-t26_1-p1
TGGT1_205340-t26_1-p1	TGGT1_231080-t26_1-p1
TGGT1_205340-t26_1-p1	TGGT1_218410-t26_1-p1
TGGT1_205340-t26_1-p1	TGGT1_210690-t26_1-p1
TGGT1_205340-t26_1-p1	TGGT1_310490-t26_1-p1
TGGT1_205340-t26_1-p1	TGGT1_239100-t26_1-p1
TGGT1_205340-t26_1-p1	TGGT1_213350-t26_1-p1
TGGT1_205340-t26_1-p1	TGGT1_273520-t26_1-p1
TGGT1_205340-t26_1-p1	TGGT1_251810-t26_1-p1
TGGT1_205340-t26_1-p1	TGGT1_294670-t26_1-p1
TGGT1_205340-t26_1-p1	TGGT1_266070-t26_1-p1
TGGT1_205340-t26_1-p1	TGGT1_231140-t26_1-p1
TGGT1_205340-t26_1-p1	TGGT1_265110-t26_1-p1
TGGT1_205340-t26_1-p1	TGGT1_313230-t26_1-p1
TGGT1_205340-t26_1-p1	TGGT1_316900-t26_1-p1
TGGT1_205340-t26_1-p1	TGGT1_292130-t26_1-p1
TGGT1_205340-t26_1-p1	TGGT1_309120-t26_1-p1
TGGT1_205340-t26_1-p1	TGGT1_205470-t26_1-p1
TGGT1_205340-t26_1-p1	TGGT1_312090-t26_1-p1
TGGT1_205340-t26_1-p1	TGGT1_239760-t26_1-p1
TGGT1_205340-t26_1-p1	TGGT1_299050-t26_1-p1
TGGT1_205340-t26_1-p1	TGGT1_300140-t26_1-p1
TGGT1_205340-t26_1-p1	TGGT1_288720-t26_1-p1
TGGT1_205340-t26_1-p1	TGGT1_214270-t26_1-p1
TGGT1_205340-t26_1-p1	TGGT1_232710-t26_1-p1
TGGT1_205340-t26_1-p1	TGGT1_216880-t26_1-p1
TGGT1_205340-t26_1-p1	TGGT1_216790-t26_1-p1
TGGT1_205340-t26_1-p1	TGGT1_269980-t26_1-p1
TGGT1_205340-t26_1-p1	TGGT1_289530-t26_1-p1
TGGT1_205340-t26_1-p1	TGGT1_251680-t26_1-p1
TGGT1_205340-t26_1-p1	TGGT1_263700-t26_1-p1
TGGT1_205340-t26_1-p1	TGGT1_262720-t26_1-p1
TGGT1_205470-t26_1-p1	TGGT1_294800B-t26_1-p1
TGGT1_205470-t26_1-p1	TGGT1_286420A-t26_1-p1
TGGT1_205470-t26_1-p1	TGGT1_263050-t26_1-p1
TGGT1_205470-t26_1-p1	TGGT1_262690-t26_1-p1
TGGT1_205470-t26_1-p1	TGGT1_309810-t26_1-p1
TGGT1_205470-t26_1-p1	TGGT1_250770-t26_1-p1
TGGT1_205470-t26_1-p1	TGGT1_223050-t26_1-p1
TGGT1_205470-t26_1-p1	TGGT1_317720-t26_1-p1
TGGT1_205470-t26_1-p1	TGGT1_227600-t26_1-p1
TGGT1_205470-t26_1-p1	TGGT1_309820-t26_1-p1
TGGT1_205470-t26_1-p1	TGGT1_245460-t26_1-p1
TGGT1_205470-t26_1-p1	TGGT1_207440-t26_1-p1
TGGT1_205470-t26_1-p1	TGGT1_227360-t26_1-p1
TGGT1_205470-t26_1-p1	TGGT1_242330-t26_1-p1
TGGT1_205470-t26_1-p1	TGGT1_219140-t26_1-p1
TGGT1_205470-t26_1-p1	TGGT1_266060-t26_1-p1
TGGT1_205470-t26_1-p1	TGGT1_289750-t26_1-p1
TGGT1_205470-t26_1-p1	TGGT1_320050-t26_1-p1
TGGT1_205470-t26_1-p1	TGGT1_270510-t26_1-p1
TGGT1_205470-t26_1-p1	TGGT1_261570-t26_1-p1
TGGT1_205470-t26_1-p1	TGGT1_225050-t26_1-p1
TGGT1_205470-t26_1-p1	TGGT1_231080-t26_1-p1
TGGT1_205470-t26_1-p1	TGGT1_218410-t26_1-p1
TGGT1_205470-t26_1-p1	TGGT1_210690-t26_1-p1
TGGT1_205470-t26_1-p1	TGGT1_310490-t26_1-p1
TGGT1_205470-t26_1-p1	TGGT1_272910-t26_1-p1
TGGT1_205470-t26_1-p1	TGGT1_229940-t26_1-p1
TGGT1_205470-t26_1-p1	TGGT1_239100-t26_1-p1
TGGT1_205470-t26_1-p1	TGGT1_216860-t26_1-p1
TGGT1_205470-t26_1-p1	TGGT1_213350-t26_1-p1
TGGT1_205470-t26_1-p1	TGGT1_273520-t26_1-p1
TGGT1_205470-t26_1-p1	TGGT1_251810-t26_1-p1
TGGT1_205470-t26_1-p1	TGGT1_294620-t26_1-p1
TGGT1_205470-t26_1-p1	TGGT1_266070-t26_1-p1
TGGT1_205470-t26_1-p1	TGGT1_231140-t26_1-p1
TGGT1_205470-t26_1-p1	TGGT1_313230-t26_1-p1
TGGT1_205470-t26_1-p1	TGGT1_318700-t26_1-p1
TGGT1_205470-t26_1-p1	TGGT1_292130-t26_1-p1
TGGT1_205470-t26_1-p1	TGGT1_226410-t26_1-p1
TGGT1_205470-t26_1-p1	TGGT1_261950-t26_1-p1
TGGT1_205470-t26_1-p1	TGGT1_309120-t26_1-p1
TGGT1_205470-t26_1-p1	TGGT1_312090-t26_1-p1
TGGT1_205470-t26_1-p1	TGGT1_251780-t26_1-p1
TGGT1_205470-t26_1-p1	TGGT1_239760-t26_1-p1
TGGT1_205470-t26_1-p1	TGGT1_299050-t26_1-p1
TGGT1_205470-t26_1-p1	TGGT1_300140-t26_1-p1
TGGT1_205470-t26_1-p1	TGGT1_288720-t26_1-p1
TGGT1_205470-t26_1-p1	TGGT1_214270-t26_1-p1
TGGT1_205470-t26_1-p1	TGGT1_232710-t26_1-p1
TGGT1_205470-t26_1-p1	TGGT1_216880-t26_1-p1
TGGT1_205470-t26_1-p1	TGGT1_216790-t26_1-p1
TGGT1_205470-t26_1-p1	TGGT1_311720-t26_1-p1
TGGT1_205470-t26_1-p1	TGGT1_318710-t26_1-p1
TGGT1_205470-t26_1-p1	TGGT1_289530-t26_1-p1
TGGT1_205470-t26_1-p1	TGGT1_251680-t26_1-p1
TGGT1_205470-t26_1-p1	TGGT1_263700-t26_1-p1
TGGT1_205470-t26_1-p1	TGGT1_225930-t26_1-p1
TGGT1_205470-t26_1-p1	TGGT1_273760-t26_1-p1
TGGT1_207440-t26_1-p1	TGGT1_294800B-t26_1-p1
TGGT1_207440-t26_1-p1	TGGT1_286420A-t26_1-p1
TGGT1_207440-t26_1-p1	TGGT1_263050-t26_1-p1
TGGT1_207440-t26_1-p1	TGGT1_262690-t26_1-p1
TGGT1_207440-t26_1-p1	TGGT1_228190-t26_1-p1
TGGT1_207440-t26_1-p1	TGGT1_220490-t26_1-p1
TGGT1_207440-t26_1-p1	TGGT1_309810-t26_1-p1
TGGT1_207440-t26_1-p1	TGGT1_223050-t26_1-p1
TGGT1_207440-t26_1-p1	TGGT1_247470-t26_1-p1
TGGT1_207440-t26_1-p1	TGGT1_227600-t26_1-p1
TGGT1_207440-t26_1-p1	TGGT1_309820-t26_1-p1
TGGT1_207440-t26_1-p1	TGGT1_245460-t26_1-p1
TGGT1_207440-t26_1-p1	TGGT1_227360-t26_1-p1
TGGT1_207440-t26_1-p1	TGGT1_242330-t26_1-p1
TGGT1_207440-t26_1-p1	TGGT1_266060-t26_1-p1
TGGT1_207440-t26_1-p1	TGGT1_289750-t26_1-p1
TGGT1_207440-t26_1-p1	TGGT1_320050-t26_1-p1
TGGT1_207440-t26_1-p1	TGGT1_261570-t26_1-p1
TGGT1_207440-t26_1-p1	TGGT1_207640-t26_1-p1
TGGT1_207440-t26_1-p1	TGGT1_231080-t26_1-p1
TGGT1_207440-t26_1-p1	TGGT1_251500-t26_1-p1
TGGT1_207440-t26_1-p1	TGGT1_218410-t26_1-p1
TGGT1_207440-t26_1-p1	TGGT1_210690-t26_1-p1
TGGT1_207440-t26_1-p1	TGGT1_310490-t26_1-p1
TGGT1_207440-t26_1-p1	TGGT1_272910-t26_1-p1
TGGT1_207440-t26_1-p1	TGGT1_239100-t26_1-p1
TGGT1_207440-t26_1-p1	TGGT1_213350-t26_1-p1
TGGT1_207440-t26_1-p1	TGGT1_273520-t26_1-p1
TGGT1_207440-t26_1-p1	TGGT1_294670-t26_1-p1
TGGT1_207440-t26_1-p1	TGGT1_294620-t26_1-p1
TGGT1_207440-t26_1-p1	TGGT1_266070-t26_1-p1
TGGT1_207440-t26_1-p1	TGGT1_231140-t26_1-p1
TGGT1_207440-t26_1-p1	TGGT1_313230-t26_1-p1
TGGT1_207440-t26_1-p1	TGGT1_316900-t26_1-p1
TGGT1_207440-t26_1-p1	TGGT1_292130-t26_1-p1
TGGT1_207440-t26_1-p1	TGGT1_309120-t26_1-p1
TGGT1_207440-t26_1-p1	TGGT1_312090-t26_1-p1
TGGT1_207440-t26_1-p1	TGGT1_239760-t26_1-p1
TGGT1_207440-t26_1-p1	TGGT1_299050-t26_1-p1
TGGT1_207440-t26_1-p1	TGGT1_300140-t26_1-p1
TGGT1_207440-t26_1-p1	TGGT1_288720-t26_1-p1
TGGT1_207440-t26_1-p1	TGGT1_232710-t26_1-p1
TGGT1_207440-t26_1-p1	TGGT1_216880-t26_1-p1
TGGT1_207440-t26_1-p1	TGGT1_216790-t26_1-p1
TGGT1_207440-t26_1-p1	TGGT1_269980-t26_1-p1
TGGT1_207440-t26_1-p1	TGGT1_289530-t26_1-p1
TGGT1_207440-t26_1-p1	TGGT1_251680-t26_1-p1
TGGT1_207440-t26_1-p1	TGGT1_263700-t26_1-p1
TGGT1_207440-t26_1-p1	TGGT1_262720-t26_1-p1
TGGT1_207640-t26_1-p1	TGGT1_280600-t26_1-p1
TGGT1_207640-t26_1-p1	TGGT1_263870-t26_1-p1
TGGT1_207640-t26_1-p1	TGGT1_292080-t26_1-p1
TGGT1_207640-t26_1-p1	TGGT1_256990-t26_1-p1
TGGT1_207640-t26_1-p1	TGGT1_219850-t26_1-p1
TGGT1_207640-t26_1-p1	TGGT1_270510-t26_1-p1
TGGT1_207640-t26_1-p1	TGGT1_288360-t26_1-p1
TGGT1_207640-t26_1-p1	TGGT1_253290-t26_1-p1
TGGT1_207640-t26_1-p1	TGGT1_217460-t26_1-p1
TGGT1_209030-t26_1-p1	TGGT1_269190-t26_1-p1
TGGT1_411760-t26_1-p1	TGGT1_269190-t26_1-p1
TGGT1_209030-t26_1-p1	TGGT1_232250-t26_1-p1
TGGT1_411760-t26_1-p1	TGGT1_232250-t26_1-p1
TGGT1_209030-t26_1-p1	TGGT1_308020-t26_1-p1
TGGT1_411760-t26_1-p1	TGGT1_308020-t26_1-p1
TGGT1_209030-t26_1-p1	TGGT1_220400-t26_1-p1
TGGT1_411760-t26_1-p1	TGGT1_220400-t26_1-p1
TGGT1_209030-t26_1-p1	TGGT1_289690-t26_1-p1
TGGT1_411760-t26_1-p1	TGGT1_289690-t26_1-p1
TGGT1_209030-t26_1-p1	TGGT1_288380-t26_1-p1
TGGT1_411760-t26_1-p1	TGGT1_288380-t26_1-p1
TGGT1_209030-t26_1-p1	TGGT1_273760-t26_1-p1
TGGT1_411760-t26_1-p1	TGGT1_273760-t26_1-p1
TGGT1_210690-t26_1-p1	TGGT1_294800B-t26_1-p1
TGGT1_210690-t26_1-p1	TGGT1_286420A-t26_1-p1
TGGT1_210690-t26_1-p1	TGGT1_263050-t26_1-p1
TGGT1_210690-t26_1-p1	TGGT1_262690-t26_1-p1
TGGT1_210690-t26_1-p1	TGGT1_228190-t26_1-p1
TGGT1_210690-t26_1-p1	TGGT1_220490-t26_1-p1
TGGT1_210690-t26_1-p1	TGGT1_309810-t26_1-p1
TGGT1_210690-t26_1-p1	TGGT1_223050-t26_1-p1
TGGT1_210690-t26_1-p1	TGGT1_317720-t26_1-p1
TGGT1_210690-t26_1-p1	TGGT1_247470-t26_1-p1
TGGT1_210690-t26_1-p1	TGGT1_227600-t26_1-p1
TGGT1_210690-t26_1-p1	TGGT1_309820-t26_1-p1
TGGT1_210690-t26_1-p1	TGGT1_245460-t26_1-p1
TGGT1_210690-t26_1-p1	TGGT1_227360-t26_1-p1
TGGT1_210690-t26_1-p1	TGGT1_242330-t26_1-p1
TGGT1_210690-t26_1-p1	TGGT1_266060-t26_1-p1
TGGT1_210690-t26_1-p1	TGGT1_289750-t26_1-p1
TGGT1_210690-t26_1-p1	TGGT1_320050-t26_1-p1
TGGT1_210690-t26_1-p1	TGGT1_261570-t26_1-p1
TGGT1_210690-t26_1-p1	TGGT1_231080-t26_1-p1
TGGT1_210690-t26_1-p1	TGGT1_251500-t26_1-p1
TGGT1_210690-t26_1-p1	TGGT1_218410-t26_1-p1
TGGT1_210690-t26_1-p1	TGGT1_310490-t26_1-p1
TGGT1_210690-t26_1-p1	TGGT1_239100-t26_1-p1
TGGT1_210690-t26_1-p1	TGGT1_213350-t26_1-p1
TGGT1_210690-t26_1-p1	TGGT1_273520-t26_1-p1
TGGT1_210690-t26_1-p1	TGGT1_294670-t26_1-p1
TGGT1_210690-t26_1-p1	TGGT1_294620-t26_1-p1
TGGT1_210690-t26_1-p1	TGGT1_266070-t26_1-p1
TGGT1_210690-t26_1-p1	TGGT1_231140-t26_1-p1
TGGT1_210690-t26_1-p1	TGGT1_313230-t26_1-p1
TGGT1_210690-t26_1-p1	TGGT1_316900-t26_1-p1
TGGT1_210690-t26_1-p1	TGGT1_318700-t26_1-p1
TGGT1_210690-t26_1-p1	TGGT1_292130-t26_1-p1
TGGT1_210690-t26_1-p1	TGGT1_309120-t26_1-p1
TGGT1_210690-t26_1-p1	TGGT1_312090-t26_1-p1
TGGT1_210690-t26_1-p1	TGGT1_239760-t26_1-p1
TGGT1_210690-t26_1-p1	TGGT1_299050-t26_1-p1
TGGT1_210690-t26_1-p1	TGGT1_300140-t26_1-p1
TGGT1_210690-t26_1-p1	TGGT1_288720-t26_1-p1
TGGT1_210690-t26_1-p1	TGGT1_214270-t26_1-p1
TGGT1_210690-t26_1-p1	TGGT1_232710-t26_1-p1
TGGT1_210690-t26_1-p1	TGGT1_216880-t26_1-p1
TGGT1_210690-t26_1-p1	TGGT1_216790-t26_1-p1
TGGT1_210690-t26_1-p1	TGGT1_269980-t26_1-p1
TGGT1_210690-t26_1-p1	TGGT1_289530-t26_1-p1
TGGT1_210690-t26_1-p1	TGGT1_251680-t26_1-p1
TGGT1_210690-t26_1-p1	TGGT1_263700-t26_1-p1
TGGT1_210690-t26_1-p1	TGGT1_262720-t26_1-p1
TGGT1_210980-t26_1-p1	TGGT1_318140-t26_1-p1
TGGT1_210980-t26_1-p1	TGGT1_270770-t26_1-p1
TGGT1_210980-t26_1-p1	TGGT1_314740-t26_1-p1
TGGT1_213350-t26_1-p1	TGGT1_294800B-t26_1-p1
TGGT1_213350-t26_1-p1	TGGT1_286420A-t26_1-p1
TGGT1_213350-t26_1-p1	TGGT1_263050-t26_1-p1
TGGT1_213350-t26_1-p1	TGGT1_262690-t26_1-p1
TGGT1_213350-t26_1-p1	TGGT1_228190-t26_1-p1
TGGT1_213350-t26_1-p1	TGGT1_220490-t26_1-p1
TGGT1_213350-t26_1-p1	TGGT1_309810-t26_1-p1
TGGT1_213350-t26_1-p1	TGGT1_223050-t26_1-p1
TGGT1_213350-t26_1-p1	TGGT1_227600-t26_1-p1
TGGT1_213350-t26_1-p1	TGGT1_309820-t26_1-p1
TGGT1_213350-t26_1-p1	TGGT1_245460-t26_1-p1
TGGT1_213350-t26_1-p1	TGGT1_251950-t26_1-p1
TGGT1_213350-t26_1-p1	TGGT1_227360-t26_1-p1
TGGT1_213350-t26_1-p1	TGGT1_242330-t26_1-p1
TGGT1_213350-t26_1-p1	TGGT1_266060-t26_1-p1
TGGT1_213350-t26_1-p1	TGGT1_289750-t26_1-p1
TGGT1_213350-t26_1-p1	TGGT1_320050-t26_1-p1
TGGT1_213350-t26_1-p1	TGGT1_319920-t26_1-p1
TGGT1_213350-t26_1-p1	TGGT1_261570-t26_1-p1
TGGT1_213350-t26_1-p1	TGGT1_231080-t26_1-p1
TGGT1_213350-t26_1-p1	TGGT1_251500-t26_1-p1
TGGT1_213350-t26_1-p1	TGGT1_218410-t26_1-p1
TGGT1_213350-t26_1-p1	TGGT1_310490-t26_1-p1
TGGT1_213350-t26_1-p1	TGGT1_239100-t26_1-p1
TGGT1_213350-t26_1-p1	TGGT1_273520-t26_1-p1
TGGT1_213350-t26_1-p1	TGGT1_251810-t26_1-p1
TGGT1_213350-t26_1-p1	TGGT1_294670-t26_1-p1
TGGT1_213350-t26_1-p1	TGGT1_294620-t26_1-p1
TGGT1_213350-t26_1-p1	TGGT1_266070-t26_1-p1
TGGT1_213350-t26_1-p1	TGGT1_231140-t26_1-p1
TGGT1_213350-t26_1-p1	TGGT1_265110-t26_1-p1
TGGT1_213350-t26_1-p1	TGGT1_292130-t26_1-p1
TGGT1_213350-t26_1-p1	TGGT1_309120-t26_1-p1
TGGT1_213350-t26_1-p1	TGGT1_312090-t26_1-p1
TGGT1_213350-t26_1-p1	TGGT1_239760-t26_1-p1
TGGT1_213350-t26_1-p1	TGGT1_299050-t26_1-p1
TGGT1_213350-t26_1-p1	TGGT1_300140-t26_1-p1
TGGT1_213350-t26_1-p1	TGGT1_288720-t26_1-p1
TGGT1_213350-t26_1-p1	TGGT1_214270-t26_1-p1
TGGT1_213350-t26_1-p1	TGGT1_232710-t26_1-p1
TGGT1_213350-t26_1-p1	TGGT1_216880-t26_1-p1
TGGT1_213350-t26_1-p1	TGGT1_269980-t26_1-p1
TGGT1_213350-t26_1-p1	TGGT1_289530-t26_1-p1
TGGT1_213350-t26_1-p1	TGGT1_251680-t26_1-p1
TGGT1_213350-t26_1-p1	TGGT1_263700-t26_1-p1
TGGT1_213350-t26_1-p1	TGGT1_262720-t26_1-p1
TGGT1_214270-t26_1-p1	TGGT1_262690-t26_1-p1
TGGT1_214270-t26_1-p1	TGGT1_250770-t26_1-p1
TGGT1_214270-t26_1-p1	TGGT1_223050-t26_1-p1
TGGT1_214270-t26_1-p1	TGGT1_227600-t26_1-p1
TGGT1_214270-t26_1-p1	TGGT1_309820-t26_1-p1
TGGT1_214270-t26_1-p1	TGGT1_227360-t26_1-p1
TGGT1_214270-t26_1-p1	TGGT1_242330-t26_1-p1
TGGT1_214270-t26_1-p1	TGGT1_261570-t26_1-p1
TGGT1_214270-t26_1-p1	TGGT1_231080-t26_1-p1
TGGT1_214270-t26_1-p1	TGGT1_251810-t26_1-p1
TGGT1_214270-t26_1-p1	TGGT1_294620-t26_1-p1
TGGT1_214270-t26_1-p1	TGGT1_266070-t26_1-p1
TGGT1_214270-t26_1-p1	TGGT1_231140-t26_1-p1
TGGT1_214270-t26_1-p1	TGGT1_265110-t26_1-p1
TGGT1_214270-t26_1-p1	TGGT1_318700-t26_1-p1
TGGT1_214270-t26_1-p1	TGGT1_300140-t26_1-p1
TGGT1_214270-t26_1-p1	TGGT1_269180-t26_1-p1
TGGT1_214270-t26_1-p1	TGGT1_288720-t26_1-p1
TGGT1_214270-t26_1-p1	TGGT1_232710-t26_1-p1
TGGT1_214270-t26_1-p1	TGGT1_216880-t26_1-p1
TGGT1_214270-t26_1-p1	TGGT1_216790-t26_1-p1
TGGT1_214270-t26_1-p1	TGGT1_289530-t26_1-p1
TGGT1_214270-t26_1-p1	TGGT1_263700-t26_1-p1
TGGT1_214270-t26_1-p1	TGGT1_262720-t26_1-p1
TGGT1_214350-t26_1-p1	TGGT1_300140-t26_1-p1
TGGT1_215590-t26_1-p1	TGGT1_309752-t26_1-p1
TGGT1_215590-t26_1-p1	TGGT1_269190-t26_1-p1
TGGT1_215590-t26_1-p1	TGGT1_219750-t26_1-p1
TGGT1_215590-t26_1-p1	TGGT1_219550-t26_1-p1
TGGT1_215590-t26_1-p1	TGGT1_249180-t26_1-p1
TGGT1_215590-t26_1-p1	TGGT1_261950-t26_1-p1
TGGT1_215590-t26_1-p1	TGGT1_300140-t26_1-p1
TGGT1_215590-t26_1-p1	TGGT1_289690-t26_1-p1
TGGT1_215740-t26_1-p1	TGGT1_320450-t26_1-p1
TGGT1_215740-t26_1-p1	TGGT1_265110-t26_1-p1
TGGT1_215740-t26_1-p1	TGGT1_279390-t26_1-p1
TGGT1_215740-t26_1-p1	TGGT1_316900-t26_1-p1
TGGT1_215740-t26_1-p1	TGGT1_318700-t26_1-p1
TGGT1_215740-t26_1-p1	TGGT1_220490-t26_1-p1
TGGT1_215740-t26_1-p1	TGGT1_320050-t26_1-p1
TGGT1_215740-t26_1-p1	TGGT1_232520-t26_1-p1
TGGT1_216260-t26_1-p1	TGGT1_313230-t26_1-p1
TGGT1_216600-t26_1-p1	TGGT1_249180-t26_1-p1
TGGT1_216600-t26_1-p1	TGGT1_288680-t26_1-p1
TGGT1_216790-t26_1-p1	TGGT1_263050-t26_1-p1
TGGT1_216790-t26_1-p1	TGGT1_262690-t26_1-p1
TGGT1_216790-t26_1-p1	TGGT1_223050-t26_1-p1
TGGT1_216790-t26_1-p1	TGGT1_227600-t26_1-p1
TGGT1_216790-t26_1-p1	TGGT1_309820-t26_1-p1
TGGT1_216790-t26_1-p1	TGGT1_245460-t26_1-p1
TGGT1_216790-t26_1-p1	TGGT1_242330-t26_1-p1
TGGT1_216790-t26_1-p1	TGGT1_266060-t26_1-p1
TGGT1_216790-t26_1-p1	TGGT1_289750-t26_1-p1
TGGT1_216790-t26_1-p1	TGGT1_320050-t26_1-p1
TGGT1_216790-t26_1-p1	TGGT1_261570-t26_1-p1
TGGT1_216790-t26_1-p1	TGGT1_231080-t26_1-p1
TGGT1_216790-t26_1-p1	TGGT1_218410-t26_1-p1
TGGT1_216790-t26_1-p1	TGGT1_239100-t26_1-p1
TGGT1_216790-t26_1-p1	TGGT1_294670-t26_1-p1
TGGT1_216790-t26_1-p1	TGGT1_294620-t26_1-p1
TGGT1_216790-t26_1-p1	TGGT1_266070-t26_1-p1
TGGT1_216790-t26_1-p1	TGGT1_231140-t26_1-p1
TGGT1_216790-t26_1-p1	TGGT1_265110-t26_1-p1
TGGT1_216790-t26_1-p1	TGGT1_279390-t26_1-p1
TGGT1_216790-t26_1-p1	TGGT1_309120-t26_1-p1
TGGT1_216790-t26_1-p1	TGGT1_239760-t26_1-p1
TGGT1_216790-t26_1-p1	TGGT1_299050-t26_1-p1
TGGT1_216790-t26_1-p1	TGGT1_232710-t26_1-p1
TGGT1_216790-t26_1-p1	TGGT1_216880-t26_1-p1
TGGT1_216790-t26_1-p1	TGGT1_318710-t26_1-p1
TGGT1_216790-t26_1-p1	TGGT1_289530-t26_1-p1
TGGT1_216790-t26_1-p1	TGGT1_263700-t26_1-p1
TGGT1_216860-t26_1-p1	TGGT1_262620-t26_1-p1
TGGT1_216860-t26_1-p1	TGGT1_248340-t26_1-p1
TGGT1_216860-t26_1-p1	TGGT1_309120-t26_1-p1
TGGT1_216860-t26_1-p1	TGGT1_300140-t26_1-p1
TGGT1_216860-t26_1-p1	TGGT1_233520-t26_1-p1
TGGT1_216860-t26_1-p1	TGGT1_216880-t26_1-p1
TGGT1_216880-t26_1-p1	TGGT1_294800B-t26_1-p1
TGGT1_216880-t26_1-p1	TGGT1_286420A-t26_1-p1
TGGT1_216880-t26_1-p1	TGGT1_233110-t26_1-p1
TGGT1_216880-t26_1-p1	TGGT1_263050-t26_1-p1
TGGT1_216880-t26_1-p1	TGGT1_262690-t26_1-p1
TGGT1_216880-t26_1-p1	TGGT1_228190-t26_1-p1
TGGT1_216880-t26_1-p1	TGGT1_220490-t26_1-p1
TGGT1_216880-t26_1-p1	TGGT1_309810-t26_1-p1
TGGT1_216880-t26_1-p1	TGGT1_250770-t26_1-p1
TGGT1_216880-t26_1-p1	TGGT1_223050-t26_1-p1
TGGT1_216880-t26_1-p1	TGGT1_217890-t26_1-p1
TGGT1_216880-t26_1-p1	TGGT1_227600-t26_1-p1
TGGT1_216880-t26_1-p1	TGGT1_309820-t26_1-p1
TGGT1_216880-t26_1-p1	TGGT1_245460-t26_1-p1
TGGT1_216880-t26_1-p1	TGGT1_227360-t26_1-p1
TGGT1_216880-t26_1-p1	TGGT1_242330-t26_1-p1
TGGT1_216880-t26_1-p1	TGGT1_266060-t26_1-p1
TGGT1_216880-t26_1-p1	TGGT1_289750-t26_1-p1
TGGT1_216880-t26_1-p1	TGGT1_320050-t26_1-p1
TGGT1_216880-t26_1-p1	TGGT1_261570-t26_1-p1
TGGT1_216880-t26_1-p1	TGGT1_231080-t26_1-p1
TGGT1_216880-t26_1-p1	TGGT1_251500-t26_1-p1
TGGT1_216880-t26_1-p1	TGGT1_218410-t26_1-p1
TGGT1_216880-t26_1-p1	TGGT1_310490-t26_1-p1
TGGT1_216880-t26_1-p1	TGGT1_272910-t26_1-p1
TGGT1_216880-t26_1-p1	TGGT1_239100-t26_1-p1
TGGT1_216880-t26_1-p1	TGGT1_273520-t26_1-p1
TGGT1_216880-t26_1-p1	TGGT1_251810-t26_1-p1
TGGT1_216880-t26_1-p1	TGGT1_294670-t26_1-p1
TGGT1_216880-t26_1-p1	TGGT1_266070-t26_1-p1
TGGT1_216880-t26_1-p1	TGGT1_231140-t26_1-p1
TGGT1_216880-t26_1-p1	TGGT1_313230-t26_1-p1
TGGT1_216880-t26_1-p1	TGGT1_279390-t26_1-p1
TGGT1_216880-t26_1-p1	TGGT1_318700-t26_1-p1
TGGT1_216880-t26_1-p1	TGGT1_292130-t26_1-p1
TGGT1_216880-t26_1-p1	TGGT1_309120-t26_1-p1
TGGT1_216880-t26_1-p1	TGGT1_312090-t26_1-p1
TGGT1_216880-t26_1-p1	TGGT1_239760-t26_1-p1
TGGT1_216880-t26_1-p1	TGGT1_299050-t26_1-p1
TGGT1_216880-t26_1-p1	TGGT1_300140-t26_1-p1
TGGT1_216880-t26_1-p1	TGGT1_288720-t26_1-p1
TGGT1_216880-t26_1-p1	TGGT1_232710-t26_1-p1
TGGT1_216880-t26_1-p1	TGGT1_269980-t26_1-p1
TGGT1_216880-t26_1-p1	TGGT1_289530-t26_1-p1
TGGT1_216880-t26_1-p1	TGGT1_251680-t26_1-p1
TGGT1_216880-t26_1-p1	TGGT1_263700-t26_1-p1
TGGT1_216880-t26_1-p1	TGGT1_262720-t26_1-p1
TGGT1_216880-t26_1-p1	TGGT1_273760-t26_1-p1
TGGT1_217460-t26_1-p1	TGGT1_280600-t26_1-p1
TGGT1_217460-t26_1-p1	TGGT1_263870-t26_1-p1
TGGT1_217460-t26_1-p1	TGGT1_292080-t26_1-p1
TGGT1_217460-t26_1-p1	TGGT1_256990-t26_1-p1
TGGT1_217460-t26_1-p1	TGGT1_219850-t26_1-p1
TGGT1_217460-t26_1-p1	TGGT1_270510-t26_1-p1
TGGT1_217460-t26_1-p1	TGGT1_288360-t26_1-p1
TGGT1_217460-t26_1-p1	TGGT1_253290-t26_1-p1
TGGT1_217460-t26_1-p1	TGGT1_224850-t26_1-p1
TGGT1_217460-t26_1-p1	TGGT1_300140-t26_1-p1
TGGT1_217890-t26_1-p1	TGGT1_232250-t26_1-p1
TGGT1_217890-t26_1-p1	TGGT1_300140-t26_1-p1
TGGT1_217890-t26_1-p1	TGGT1_273760-t26_1-p1
TGGT1_218410-t26_1-p1	TGGT1_294800B-t26_1-p1
TGGT1_218410-t26_1-p1	TGGT1_286420A-t26_1-p1
TGGT1_218410-t26_1-p1	TGGT1_263050-t26_1-p1
TGGT1_218410-t26_1-p1	TGGT1_262690-t26_1-p1
TGGT1_218410-t26_1-p1	TGGT1_228190-t26_1-p1
TGGT1_218410-t26_1-p1	TGGT1_309810-t26_1-p1
TGGT1_218410-t26_1-p1	TGGT1_223050-t26_1-p1
TGGT1_218410-t26_1-p1	TGGT1_317720-t26_1-p1
TGGT1_218410-t26_1-p1	TGGT1_227600-t26_1-p1
TGGT1_218410-t26_1-p1	TGGT1_309820-t26_1-p1
TGGT1_218410-t26_1-p1	TGGT1_245460-t26_1-p1
TGGT1_218410-t26_1-p1	TGGT1_227360-t26_1-p1
TGGT1_218410-t26_1-p1	TGGT1_242330-t26_1-p1
TGGT1_218410-t26_1-p1	TGGT1_219140-t26_1-p1
TGGT1_218410-t26_1-p1	TGGT1_266060-t26_1-p1
TGGT1_218410-t26_1-p1	TGGT1_289750-t26_1-p1
TGGT1_218410-t26_1-p1	TGGT1_320050-t26_1-p1
TGGT1_218410-t26_1-p1	TGGT1_261570-t26_1-p1
TGGT1_218410-t26_1-p1	TGGT1_231080-t26_1-p1
TGGT1_218410-t26_1-p1	TGGT1_310490-t26_1-p1
TGGT1_218410-t26_1-p1	TGGT1_272910-t26_1-p1
TGGT1_218410-t26_1-p1	TGGT1_239100-t26_1-p1
TGGT1_218410-t26_1-p1	TGGT1_249180-t26_1-p1
TGGT1_218410-t26_1-p1	TGGT1_251810-t26_1-p1
TGGT1_218410-t26_1-p1	TGGT1_294670-t26_1-p1
TGGT1_218410-t26_1-p1	TGGT1_266070-t26_1-p1
TGGT1_218410-t26_1-p1	TGGT1_231140-t26_1-p1
TGGT1_218410-t26_1-p1	TGGT1_313230-t26_1-p1
TGGT1_218410-t26_1-p1	TGGT1_279390-t26_1-p1
TGGT1_218410-t26_1-p1	TGGT1_318700-t26_1-p1
TGGT1_218410-t26_1-p1	TGGT1_292130-t26_1-p1
TGGT1_218410-t26_1-p1	TGGT1_226410-t26_1-p1
TGGT1_218410-t26_1-p1	TGGT1_309120-t26_1-p1
TGGT1_218410-t26_1-p1	TGGT1_312090-t26_1-p1
TGGT1_218410-t26_1-p1	TGGT1_239760-t26_1-p1
TGGT1_218410-t26_1-p1	TGGT1_299050-t26_1-p1
TGGT1_218410-t26_1-p1	TGGT1_300140-t26_1-p1
TGGT1_218410-t26_1-p1	TGGT1_288720-t26_1-p1
TGGT1_218410-t26_1-p1	TGGT1_232710-t26_1-p1
TGGT1_218410-t26_1-p1	TGGT1_269980-t26_1-p1
TGGT1_218410-t26_1-p1	TGGT1_289530-t26_1-p1
TGGT1_218410-t26_1-p1	TGGT1_251680-t26_1-p1
TGGT1_218410-t26_1-p1	TGGT1_263700-t26_1-p1
TGGT1_218410-t26_1-p1	TGGT1_273760-t26_1-p1
TGGT1_218420-t26_1-p1	TGGT1_233190-t26_1-p1
TGGT1_218420-t26_1-p1	TGGT1_310820-t26_1-p1
TGGT1_218420-t26_1-p1	TGGT1_314790-t26_1-p1
TGGT1_218420-t26_1-p1	TGGT1_275750-t26_1-p1
TGGT1_218420-t26_1-p1	TGGT1_262620-t26_1-p1
TGGT1_218420-t26_1-p1	TGGT1_314740-t26_1-p1
TGGT1_218420-t26_1-p1	TGGT1_263650-t26_1-p1
TGGT1_218420-t26_1-p1	TGGT1_219790A-t26_1-p1
TGGT1_218420-t26_1-p1	TGGT1_219790B-t26_1-p1
TGGT1_218420-t26_1-p1	TGGT1_231970-t26_1-p1
TGGT1_218420-t26_1-p1	TGGT1_229940-t26_1-p1
TGGT1_218420-t26_1-p1	TGGT1_243620-t26_1-p1
TGGT1_219140-t26_1-p1	TGGT1_294800B-t26_1-p1
TGGT1_219140-t26_1-p1	TGGT1_286420A-t26_1-p1
TGGT1_219140-t26_1-p1	TGGT1_309820-t26_1-p1
TGGT1_219140-t26_1-p1	TGGT1_266060-t26_1-p1
TGGT1_219140-t26_1-p1	TGGT1_239100-t26_1-p1
TGGT1_219140-t26_1-p1	TGGT1_300140-t26_1-p1
TGGT1_219140-t26_1-p1	TGGT1_251680-t26_1-p1
TGGT1_219550-t26_1-p1	TGGT1_309752-t26_1-p1
TGGT1_219550-t26_1-p1	TGGT1_300140-t26_1-p1
TGGT1_219750-t26_1-p1	TGGT1_249180-t26_1-p1
TGGT1_219750-t26_1-p1	TGGT1_232250-t26_1-p1
TGGT1_219790A-t26_1-p1	TGGT1_233190-t26_1-p1
TGGT1_219790B-t26_1-p1	TGGT1_233190-t26_1-p1
TGGT1_219790A-t26_1-p1	TGGT1_318140-t26_1-p1
TGGT1_219790B-t26_1-p1	TGGT1_318140-t26_1-p1
TGGT1_219790A-t26_1-p1	TGGT1_263650-t26_1-p1
TGGT1_219790B-t26_1-p1	TGGT1_263650-t26_1-p1
TGGT1_219790A-t26_1-p1	TGGT1_231970-t26_1-p1
TGGT1_219790B-t26_1-p1	TGGT1_231970-t26_1-p1
TGGT1_219790A-t26_1-p1	TGGT1_229940-t26_1-p1
TGGT1_219790B-t26_1-p1	TGGT1_229940-t26_1-p1
TGGT1_219790A-t26_1-p1	TGGT1_243620-t26_1-p1
TGGT1_219790B-t26_1-p1	TGGT1_243620-t26_1-p1
TGGT1_219790A-t26_1-p1	TGGT1_275310-t26_1-p1
TGGT1_219790B-t26_1-p1	TGGT1_275310-t26_1-p1
TGGT1_219790A-t26_1-p1	TGGT1_310820-t26_1-p1
TGGT1_219790B-t26_1-p1	TGGT1_310820-t26_1-p1
TGGT1_219790A-t26_1-p1	TGGT1_314790-t26_1-p1
TGGT1_219790B-t26_1-p1	TGGT1_314790-t26_1-p1
TGGT1_219790A-t26_1-p1	TGGT1_275750-t26_1-p1
TGGT1_219790B-t26_1-p1	TGGT1_275750-t26_1-p1
TGGT1_219790A-t26_1-p1	TGGT1_221980-t26_1-p1
TGGT1_219790B-t26_1-p1	TGGT1_221980-t26_1-p1
TGGT1_219790A-t26_1-p1	TGGT1_314740-t26_1-p1
TGGT1_219790B-t26_1-p1	TGGT1_314740-t26_1-p1
TGGT1_219790A-t26_1-p1	TGGT1_309800-t26_1-p1
TGGT1_219790B-t26_1-p1	TGGT1_309800-t26_1-p1
TGGT1_219850-t26_1-p1	TGGT1_290950-t26_1-p1
TGGT1_219850-t26_1-p1	TGGT1_280600-t26_1-p1
TGGT1_219850-t26_1-p1	TGGT1_263870-t26_1-p1
TGGT1_219850-t26_1-p1	TGGT1_292080-t26_1-p1
TGGT1_219850-t26_1-p1	TGGT1_256990-t26_1-p1
TGGT1_219850-t26_1-p1	TGGT1_266060-t26_1-p1
TGGT1_219850-t26_1-p1	TGGT1_288360-t26_1-p1
TGGT1_219850-t26_1-p1	TGGT1_292130-t26_1-p1
TGGT1_219850-t26_1-p1	TGGT1_230450-t26_1-p1
TGGT1_219850-t26_1-p1	TGGT1_309120-t26_1-p1
TGGT1_219850-t26_1-p1	TGGT1_300140-t26_1-p1
TGGT1_220400-t26_1-p1	TGGT1_300140-t26_1-p1
TGGT1_220490-t26_1-p1	TGGT1_320450-t26_1-p1
TGGT1_220490-t26_1-p1	TGGT1_223050-t26_1-p1
TGGT1_220490-t26_1-p1	TGGT1_247470-t26_1-p1
TGGT1_220490-t26_1-p1	TGGT1_245460-t26_1-p1
TGGT1_220490-t26_1-p1	TGGT1_242330-t26_1-p1
TGGT1_220490-t26_1-p1	TGGT1_266060-t26_1-p1
TGGT1_220490-t26_1-p1	TGGT1_232520-t26_1-p1
TGGT1_220490-t26_1-p1	TGGT1_239100-t26_1-p1
TGGT1_220490-t26_1-p1	TGGT1_294670-t26_1-p1
TGGT1_220490-t26_1-p1	TGGT1_265110-t26_1-p1
TGGT1_220490-t26_1-p1	TGGT1_279390-t26_1-p1
TGGT1_220490-t26_1-p1	TGGT1_316900-t26_1-p1
TGGT1_220490-t26_1-p1	TGGT1_233520-t26_1-p1
TGGT1_220490-t26_1-p1	TGGT1_232710-t26_1-p1
TGGT1_220490-t26_1-p1	TGGT1_263700-t26_1-p1
TGGT1_220950-t26_1-p1	TGGT1_300140-t26_1-p1
TGGT1_221980-t26_1-p1	TGGT1_309800-t26_1-p1
TGGT1_221980-t26_1-p1	TGGT1_275310-t26_1-p1
TGGT1_223050-t26_1-p1	TGGT1_294800B-t26_1-p1
TGGT1_223050-t26_1-p1	TGGT1_286420A-t26_1-p1
TGGT1_223050-t26_1-p1	TGGT1_263050-t26_1-p1
TGGT1_223050-t26_1-p1	TGGT1_262690-t26_1-p1
TGGT1_223050-t26_1-p1	TGGT1_228190-t26_1-p1
TGGT1_223050-t26_1-p1	TGGT1_309810-t26_1-p1
TGGT1_223050-t26_1-p1	TGGT1_227600-t26_1-p1
TGGT1_223050-t26_1-p1	TGGT1_309820-t26_1-p1
TGGT1_223050-t26_1-p1	TGGT1_245460-t26_1-p1
TGGT1_223050-t26_1-p1	TGGT1_251950-t26_1-p1
TGGT1_223050-t26_1-p1	TGGT1_227360-t26_1-p1
TGGT1_223050-t26_1-p1	TGGT1_242330-t26_1-p1
TGGT1_223050-t26_1-p1	TGGT1_266060-t26_1-p1
TGGT1_223050-t26_1-p1	TGGT1_289750-t26_1-p1
TGGT1_223050-t26_1-p1	TGGT1_320050-t26_1-p1
TGGT1_223050-t26_1-p1	TGGT1_261570-t26_1-p1
TGGT1_223050-t26_1-p1	TGGT1_231080-t26_1-p1
TGGT1_223050-t26_1-p1	TGGT1_310490-t26_1-p1
TGGT1_223050-t26_1-p1	TGGT1_272910-t26_1-p1
TGGT1_223050-t26_1-p1	TGGT1_239100-t26_1-p1
TGGT1_223050-t26_1-p1	TGGT1_249180-t26_1-p1
TGGT1_223050-t26_1-p1	TGGT1_273520-t26_1-p1
TGGT1_223050-t26_1-p1	TGGT1_251810-t26_1-p1
TGGT1_223050-t26_1-p1	TGGT1_294670-t26_1-p1
TGGT1_223050-t26_1-p1	TGGT1_266070-t26_1-p1
TGGT1_223050-t26_1-p1	TGGT1_231140-t26_1-p1
TGGT1_223050-t26_1-p1	TGGT1_265110-t26_1-p1
TGGT1_223050-t26_1-p1	TGGT1_313230-t26_1-p1
TGGT1_223050-t26_1-p1	TGGT1_292130-t26_1-p1
TGGT1_223050-t26_1-p1	TGGT1_309120-t26_1-p1
TGGT1_223050-t26_1-p1	TGGT1_312090-t26_1-p1
TGGT1_223050-t26_1-p1	TGGT1_239760-t26_1-p1
TGGT1_223050-t26_1-p1	TGGT1_299050-t26_1-p1
TGGT1_223050-t26_1-p1	TGGT1_300140-t26_1-p1
TGGT1_223050-t26_1-p1	TGGT1_288720-t26_1-p1
TGGT1_223050-t26_1-p1	TGGT1_232710-t26_1-p1
TGGT1_223050-t26_1-p1	TGGT1_269980-t26_1-p1
TGGT1_223050-t26_1-p1	TGGT1_289530-t26_1-p1
TGGT1_223050-t26_1-p1	TGGT1_251680-t26_1-p1
TGGT1_223050-t26_1-p1	TGGT1_263700-t26_1-p1
TGGT1_223050-t26_1-p1	TGGT1_262720-t26_1-p1
TGGT1_224850-t26_1-p1	TGGT1_294800B-t26_1-p1
TGGT1_224850-t26_1-p1	TGGT1_286420A-t26_1-p1
TGGT1_224850-t26_1-p1	TGGT1_269180-t26_1-p1
TGGT1_225050-t26_1-p1	TGGT1_273490-t26_1-p1
TGGT1_225050-t26_1-p1	TGGT1_261950-t26_1-p1
TGGT1_225050-t26_1-p1	TGGT1_237470-t26_1-p1
TGGT1_225050-t26_1-p1	TGGT1_300140-t26_1-p1
TGGT1_225050-t26_1-p1	TGGT1_283780-t26_1-p1
TGGT1_225050-t26_1-p1	TGGT1_225930-t26_1-p1
TGGT1_225930-t26_1-p1	TGGT1_269190-t26_1-p1
TGGT1_225930-t26_1-p1	TGGT1_268850-t26_1-p1
TGGT1_225930-t26_1-p1	TGGT1_249180-t26_1-p1
TGGT1_225930-t26_1-p1	TGGT1_318230-t26_1-p1
TGGT1_225930-t26_1-p1	TGGT1_251780-t26_1-p1
TGGT1_225930-t26_1-p1	TGGT1_289690-t26_1-p1
TGGT1_225930-t26_1-p1	TGGT1_236040-t26_1-p1
TGGT1_225930-t26_1-p1	TGGT1_283780-t26_1-p1
TGGT1_225930-t26_1-p1	TGGT1_311720-t26_1-p1
TGGT1_225930-t26_1-p1	TGGT1_273760-t26_1-p1
TGGT1_226410-t26_1-p1	TGGT1_294800B-t26_1-p1
TGGT1_226410-t26_1-p1	TGGT1_286420A-t26_1-p1
TGGT1_226410-t26_1-p1	TGGT1_309820-t26_1-p1
TGGT1_226410-t26_1-p1	TGGT1_266060-t26_1-p1
TGGT1_226410-t26_1-p1	TGGT1_239100-t26_1-p1
TGGT1_226410-t26_1-p1	TGGT1_300140-t26_1-p1
TGGT1_226410-t26_1-p1	TGGT1_251680-t26_1-p1
TGGT1_227360-t26_1-p1	TGGT1_294800B-t26_1-p1
TGGT1_227360-t26_1-p1	TGGT1_286420A-t26_1-p1
TGGT1_227360-t26_1-p1	TGGT1_263050-t26_1-p1
TGGT1_227360-t26_1-p1	TGGT1_262690-t26_1-p1
TGGT1_227360-t26_1-p1	TGGT1_309810-t26_1-p1
TGGT1_227360-t26_1-p1	TGGT1_317720-t26_1-p1
TGGT1_227360-t26_1-p1	TGGT1_227600-t26_1-p1
TGGT1_227360-t26_1-p1	TGGT1_309820-t26_1-p1
TGGT1_227360-t26_1-p1	TGGT1_245460-t26_1-p1
TGGT1_227360-t26_1-p1	TGGT1_242330-t26_1-p1
TGGT1_227360-t26_1-p1	TGGT1_266060-t26_1-p1
TGGT1_227360-t26_1-p1	TGGT1_289750-t26_1-p1
TGGT1_227360-t26_1-p1	TGGT1_320050-t26_1-p1
TGGT1_227360-t26_1-p1	TGGT1_261570-t26_1-p1
TGGT1_227360-t26_1-p1	TGGT1_231080-t26_1-p1
TGGT1_227360-t26_1-p1	TGGT1_310490-t26_1-p1
TGGT1_227360-t26_1-p1	TGGT1_239100-t26_1-p1
TGGT1_227360-t26_1-p1	TGGT1_273520-t26_1-p1
TGGT1_227360-t26_1-p1	TGGT1_251810-t26_1-p1
TGGT1_227360-t26_1-p1	TGGT1_294670-t26_1-p1
TGGT1_227360-t26_1-p1	TGGT1_266070-t26_1-p1
TGGT1_227360-t26_1-p1	TGGT1_231140-t26_1-p1
TGGT1_227360-t26_1-p1	TGGT1_313230-t26_1-p1
TGGT1_227360-t26_1-p1	TGGT1_279390-t26_1-p1
TGGT1_227360-t26_1-p1	TGGT1_318700-t26_1-p1
TGGT1_227360-t26_1-p1	TGGT1_292130-t26_1-p1
TGGT1_227360-t26_1-p1	TGGT1_309120-t26_1-p1
TGGT1_227360-t26_1-p1	TGGT1_312090-t26_1-p1
TGGT1_227360-t26_1-p1	TGGT1_239760-t26_1-p1
TGGT1_227360-t26_1-p1	TGGT1_299050-t26_1-p1
TGGT1_227360-t26_1-p1	TGGT1_300140-t26_1-p1
TGGT1_227360-t26_1-p1	TGGT1_288720-t26_1-p1
TGGT1_227360-t26_1-p1	TGGT1_232710-t26_1-p1
TGGT1_227360-t26_1-p1	TGGT1_269980-t26_1-p1
TGGT1_227360-t26_1-p1	TGGT1_289530-t26_1-p1
TGGT1_227360-t26_1-p1	TGGT1_251680-t26_1-p1
TGGT1_227360-t26_1-p1	TGGT1_263700-t26_1-p1
TGGT1_227600-t26_1-p1	TGGT1_294800B-t26_1-p1
TGGT1_227600-t26_1-p1	TGGT1_286420A-t26_1-p1
TGGT1_227600-t26_1-p1	TGGT1_266070-t26_1-p1
TGGT1_227600-t26_1-p1	TGGT1_231140-t26_1-p1
TGGT1_227600-t26_1-p1	TGGT1_263050-t26_1-p1
TGGT1_227600-t26_1-p1	TGGT1_262690-t26_1-p1
TGGT1_227600-t26_1-p1	TGGT1_318700-t26_1-p1
TGGT1_227600-t26_1-p1	TGGT1_309810-t26_1-p1
TGGT1_227600-t26_1-p1	TGGT1_292130-t26_1-p1
TGGT1_227600-t26_1-p1	TGGT1_309120-t26_1-p1
TGGT1_227600-t26_1-p1	TGGT1_309820-t26_1-p1
TGGT1_227600-t26_1-p1	TGGT1_245460-t26_1-p1
TGGT1_227600-t26_1-p1	TGGT1_312090-t26_1-p1
TGGT1_227600-t26_1-p1	TGGT1_242330-t26_1-p1
TGGT1_227600-t26_1-p1	TGGT1_239760-t26_1-p1
TGGT1_227600-t26_1-p1	TGGT1_299050-t26_1-p1
TGGT1_227600-t26_1-p1	TGGT1_266060-t26_1-p1
TGGT1_227600-t26_1-p1	TGGT1_289750-t26_1-p1
TGGT1_227600-t26_1-p1	TGGT1_320050-t26_1-p1
TGGT1_227600-t26_1-p1	TGGT1_261570-t26_1-p1
TGGT1_227600-t26_1-p1	TGGT1_231080-t26_1-p1
TGGT1_227600-t26_1-p1	TGGT1_288720-t26_1-p1
TGGT1_227600-t26_1-p1	TGGT1_232710-t26_1-p1
TGGT1_227600-t26_1-p1	TGGT1_310490-t26_1-p1
TGGT1_227600-t26_1-p1	TGGT1_269980-t26_1-p1
TGGT1_227600-t26_1-p1	TGGT1_239100-t26_1-p1
TGGT1_227600-t26_1-p1	TGGT1_289530-t26_1-p1
TGGT1_227600-t26_1-p1	TGGT1_263700-t26_1-p1
TGGT1_227948-t26_1-p1	TGGT1_265220-t26_1-p1
TGGT1_227948-t26_1-p1	TGGT1_251780-t26_1-p1
TGGT1_227948-t26_1-p1	TGGT1_311720-t26_1-p1
TGGT1_227948-t26_1-p1	TGGT1_273760-t26_1-p1
TGGT1_228190-t26_1-p1	TGGT1_263050-t26_1-p1
TGGT1_228190-t26_1-p1	TGGT1_262690-t26_1-p1
TGGT1_228190-t26_1-p1	TGGT1_309810-t26_1-p1
TGGT1_228190-t26_1-p1	TGGT1_317720-t26_1-p1
TGGT1_228190-t26_1-p1	TGGT1_309820-t26_1-p1
TGGT1_228190-t26_1-p1	TGGT1_245460-t26_1-p1
TGGT1_228190-t26_1-p1	TGGT1_242330-t26_1-p1
TGGT1_228190-t26_1-p1	TGGT1_266060-t26_1-p1
TGGT1_228190-t26_1-p1	TGGT1_261570-t26_1-p1
TGGT1_228190-t26_1-p1	TGGT1_251500-t26_1-p1
TGGT1_228190-t26_1-p1	TGGT1_272910-t26_1-p1
TGGT1_228190-t26_1-p1	TGGT1_239100-t26_1-p1
TGGT1_228190-t26_1-p1	TGGT1_273520-t26_1-p1
TGGT1_228190-t26_1-p1	TGGT1_294670-t26_1-p1
TGGT1_228190-t26_1-p1	TGGT1_294620-t26_1-p1
TGGT1_228190-t26_1-p1	TGGT1_231140-t26_1-p1
TGGT1_228190-t26_1-p1	TGGT1_313230-t26_1-p1
TGGT1_228190-t26_1-p1	TGGT1_292130-t26_1-p1
TGGT1_228190-t26_1-p1	TGGT1_309120-t26_1-p1
TGGT1_228190-t26_1-p1	TGGT1_278050-t26_1-p1
TGGT1_228190-t26_1-p1	TGGT1_232710-t26_1-p1
TGGT1_229650-t26_1-p1	TGGT1_289750-t26_1-p1
TGGT1_229940-t26_1-p1	TGGT1_233190-t26_1-p1
TGGT1_229940-t26_1-p1	TGGT1_262620-t26_1-p1
TGGT1_229940-t26_1-p1	TGGT1_263650-t26_1-p1
TGGT1_229940-t26_1-p1	TGGT1_231970-t26_1-p1
TGGT1_229940-t26_1-p1	TGGT1_243620-t26_1-p1
TGGT1_229940-t26_1-p1	TGGT1_310820-t26_1-p1
TGGT1_229940-t26_1-p1	TGGT1_314790-t26_1-p1
TGGT1_229940-t26_1-p1	TGGT1_275750-t26_1-p1
TGGT1_230410-t26_1-p1	TGGT1_232250-t26_1-p1
TGGT1_230410-t26_1-p1	TGGT1_300140-t26_1-p1
TGGT1_230410-t26_1-p1	TGGT1_273760-t26_1-p1
TGGT1_230450-t26_1-p1	TGGT1_233110-t26_1-p1
TGGT1_230450-t26_1-p1	TGGT1_247470-t26_1-p1
TGGT1_230450-t26_1-p1	TGGT1_259660-t26_1-p1
TGGT1_230450-t26_1-p1	TGGT1_249180-t26_1-p1
TGGT1_230450-t26_1-p1	TGGT1_279390-t26_1-p1
TGGT1_230450-t26_1-p1	TGGT1_300140-t26_1-p1
TGGT1_231080-t26_1-p1	TGGT1_294800B-t26_1-p1
TGGT1_231080-t26_1-p1	TGGT1_286420A-t26_1-p1
TGGT1_231080-t26_1-p1	TGGT1_251810-t26_1-p1
TGGT1_231080-t26_1-p1	TGGT1_266070-t26_1-p1
TGGT1_231080-t26_1-p1	TGGT1_231140-t26_1-p1
TGGT1_231080-t26_1-p1	TGGT1_263050-t26_1-p1
TGGT1_231080-t26_1-p1	TGGT1_262690-t26_1-p1
TGGT1_231080-t26_1-p1	TGGT1_279390-t26_1-p1
TGGT1_231080-t26_1-p1	TGGT1_309810-t26_1-p1
TGGT1_231080-t26_1-p1	TGGT1_292130-t26_1-p1
TGGT1_231080-t26_1-p1	TGGT1_309120-t26_1-p1
TGGT1_231080-t26_1-p1	TGGT1_309820-t26_1-p1
TGGT1_231080-t26_1-p1	TGGT1_245460-t26_1-p1
TGGT1_231080-t26_1-p1	TGGT1_312090-t26_1-p1
TGGT1_231080-t26_1-p1	TGGT1_242330-t26_1-p1
TGGT1_231080-t26_1-p1	TGGT1_239760-t26_1-p1
TGGT1_231080-t26_1-p1	TGGT1_299050-t26_1-p1
TGGT1_231080-t26_1-p1	TGGT1_300140-t26_1-p1
TGGT1_231080-t26_1-p1	TGGT1_266060-t26_1-p1
TGGT1_231080-t26_1-p1	TGGT1_289750-t26_1-p1
TGGT1_231080-t26_1-p1	TGGT1_320050-t26_1-p1
TGGT1_231080-t26_1-p1	TGGT1_261570-t26_1-p1
TGGT1_231080-t26_1-p1	TGGT1_288720-t26_1-p1
TGGT1_231080-t26_1-p1	TGGT1_232710-t26_1-p1
TGGT1_231080-t26_1-p1	TGGT1_310490-t26_1-p1
TGGT1_231080-t26_1-p1	TGGT1_269980-t26_1-p1
TGGT1_231080-t26_1-p1	TGGT1_239100-t26_1-p1
TGGT1_231080-t26_1-p1	TGGT1_289530-t26_1-p1
TGGT1_231080-t26_1-p1	TGGT1_251680-t26_1-p1
TGGT1_231080-t26_1-p1	TGGT1_263700-t26_1-p1
TGGT1_231140-t26_1-p1	TGGT1_273520-t26_1-p1
TGGT1_231140-t26_1-p1	TGGT1_294800B-t26_1-p1
TGGT1_231140-t26_1-p1	TGGT1_286420A-t26_1-p1
TGGT1_231140-t26_1-p1	TGGT1_294670-t26_1-p1
TGGT1_231140-t26_1-p1	TGGT1_266070-t26_1-p1
TGGT1_231140-t26_1-p1	TGGT1_263050-t26_1-p1
TGGT1_231140-t26_1-p1	TGGT1_262690-t26_1-p1
TGGT1_231140-t26_1-p1	TGGT1_313230-t26_1-p1
TGGT1_231140-t26_1-p1	TGGT1_309810-t26_1-p1
TGGT1_231140-t26_1-p1	TGGT1_292130-t26_1-p1
TGGT1_231140-t26_1-p1	TGGT1_309120-t26_1-p1
TGGT1_231140-t26_1-p1	TGGT1_309820-t26_1-p1
TGGT1_231140-t26_1-p1	TGGT1_245460-t26_1-p1
TGGT1_231140-t26_1-p1	TGGT1_312090-t26_1-p1
TGGT1_231140-t26_1-p1	TGGT1_242330-t26_1-p1
TGGT1_231140-t26_1-p1	TGGT1_239760-t26_1-p1
TGGT1_231140-t26_1-p1	TGGT1_299050-t26_1-p1
TGGT1_231140-t26_1-p1	TGGT1_300140-t26_1-p1
TGGT1_231140-t26_1-p1	TGGT1_266060-t26_1-p1
TGGT1_231140-t26_1-p1	TGGT1_289750-t26_1-p1
TGGT1_231140-t26_1-p1	TGGT1_320050-t26_1-p1
TGGT1_231140-t26_1-p1	TGGT1_261570-t26_1-p1
TGGT1_231140-t26_1-p1	TGGT1_288720-t26_1-p1
TGGT1_231140-t26_1-p1	TGGT1_232710-t26_1-p1
TGGT1_231140-t26_1-p1	TGGT1_251500-t26_1-p1
TGGT1_231140-t26_1-p1	TGGT1_310490-t26_1-p1
TGGT1_231140-t26_1-p1	TGGT1_269980-t26_1-p1
TGGT1_231140-t26_1-p1	TGGT1_239100-t26_1-p1
TGGT1_231140-t26_1-p1	TGGT1_289530-t26_1-p1
TGGT1_231140-t26_1-p1	TGGT1_251680-t26_1-p1
TGGT1_231140-t26_1-p1	TGGT1_263700-t26_1-p1
TGGT1_231140-t26_1-p1	TGGT1_262720-t26_1-p1
TGGT1_231970-t26_1-p1	TGGT1_233190-t26_1-p1
TGGT1_231970-t26_1-p1	TGGT1_321560-t26_1-p1
TGGT1_231970-t26_1-p1	TGGT1_318140-t26_1-p1
TGGT1_231970-t26_1-p1	TGGT1_262620-t26_1-p1
TGGT1_231970-t26_1-p1	TGGT1_263650-t26_1-p1
TGGT1_231970-t26_1-p1	TGGT1_243620-t26_1-p1
TGGT1_231970-t26_1-p1	TGGT1_275310-t26_1-p1
TGGT1_231970-t26_1-p1	TGGT1_310820-t26_1-p1
TGGT1_231970-t26_1-p1	TGGT1_314790-t26_1-p1
TGGT1_231970-t26_1-p1	TGGT1_246500-t26_1-p1
TGGT1_231970-t26_1-p1	TGGT1_275750-t26_1-p1
TGGT1_231970-t26_1-p1	TGGT1_314740-t26_1-p1
TGGT1_231970-t26_1-p1	TGGT1_309800-t26_1-p1
TGGT1_232250-t26_1-p1	TGGT1_269190-t26_1-p1
TGGT1_232250-t26_1-p1	TGGT1_273490-t26_1-p1
TGGT1_232250-t26_1-p1	TGGT1_249180-t26_1-p1
TGGT1_232250-t26_1-p1	TGGT1_251780-t26_1-p1
TGGT1_232250-t26_1-p1	TGGT1_300140-t26_1-p1
TGGT1_232250-t26_1-p1	TGGT1_289690-t26_1-p1
TGGT1_232250-t26_1-p1	TGGT1_273760-t26_1-p1
TGGT1_232520-t26_1-p1	TGGT1_320450-t26_1-p1
TGGT1_232520-t26_1-p1	TGGT1_247470-t26_1-p1
TGGT1_232520-t26_1-p1	TGGT1_309820-t26_1-p1
TGGT1_232520-t26_1-p1	TGGT1_245460-t26_1-p1
TGGT1_232520-t26_1-p1	TGGT1_289750-t26_1-p1
TGGT1_232520-t26_1-p1	TGGT1_320050-t26_1-p1
TGGT1_232520-t26_1-p1	TGGT1_265110-t26_1-p1
TGGT1_232520-t26_1-p1	TGGT1_279390-t26_1-p1
TGGT1_232520-t26_1-p1	TGGT1_316900-t26_1-p1
TGGT1_232520-t26_1-p1	TGGT1_318700-t26_1-p1
TGGT1_232710-t26_1-p1	TGGT1_294800B-t26_1-p1
TGGT1_232710-t26_1-p1	TGGT1_286420A-t26_1-p1
TGGT1_232710-t26_1-p1	TGGT1_263050-t26_1-p1
TGGT1_232710-t26_1-p1	TGGT1_262690-t26_1-p1
TGGT1_232710-t26_1-p1	TGGT1_309810-t26_1-p1
TGGT1_232710-t26_1-p1	TGGT1_317720-t26_1-p1
TGGT1_232710-t26_1-p1	TGGT1_247470-t26_1-p1
TGGT1_232710-t26_1-p1	TGGT1_309820-t26_1-p1
TGGT1_232710-t26_1-p1	TGGT1_245460-t26_1-p1
TGGT1_232710-t26_1-p1	TGGT1_259660-t26_1-p1
TGGT1_232710-t26_1-p1	TGGT1_242330-t26_1-p1
TGGT1_232710-t26_1-p1	TGGT1_266060-t26_1-p1
TGGT1_232710-t26_1-p1	TGGT1_289750-t26_1-p1
TGGT1_232710-t26_1-p1	TGGT1_320050-t26_1-p1
TGGT1_232710-t26_1-p1	TGGT1_261570-t26_1-p1
TGGT1_232710-t26_1-p1	TGGT1_251500-t26_1-p1
TGGT1_232710-t26_1-p1	TGGT1_310490-t26_1-p1
TGGT1_232710-t26_1-p1	TGGT1_272910-t26_1-p1
TGGT1_232710-t26_1-p1	TGGT1_239100-t26_1-p1
TGGT1_232710-t26_1-p1	TGGT1_273520-t26_1-p1
TGGT1_232710-t26_1-p1	TGGT1_251810-t26_1-p1
TGGT1_232710-t26_1-p1	TGGT1_294670-t26_1-p1
TGGT1_232710-t26_1-p1	TGGT1_294620-t26_1-p1
TGGT1_232710-t26_1-p1	TGGT1_266070-t26_1-p1
TGGT1_232710-t26_1-p1	TGGT1_313230-t26_1-p1
TGGT1_232710-t26_1-p1	TGGT1_292130-t26_1-p1
TGGT1_232710-t26_1-p1	TGGT1_261950-t26_1-p1
TGGT1_232710-t26_1-p1	TGGT1_309120-t26_1-p1
TGGT1_232710-t26_1-p1	TGGT1_312090-t26_1-p1
TGGT1_232710-t26_1-p1	TGGT1_239760-t26_1-p1
TGGT1_232710-t26_1-p1	TGGT1_299050-t26_1-p1
TGGT1_232710-t26_1-p1	TGGT1_300140-t26_1-p1
TGGT1_232710-t26_1-p1	TGGT1_288720-t26_1-p1
TGGT1_232710-t26_1-p1	TGGT1_269980-t26_1-p1
TGGT1_232710-t26_1-p1	TGGT1_289530-t26_1-p1
TGGT1_232710-t26_1-p1	TGGT1_251680-t26_1-p1
TGGT1_232710-t26_1-p1	TGGT1_263700-t26_1-p1
TGGT1_232710-t26_1-p1	TGGT1_262720-t26_1-p1
TGGT1_233110-t26_1-p1	TGGT1_247470-t26_1-p1
TGGT1_233110-t26_1-p1	TGGT1_249180-t26_1-p1
TGGT1_233110-t26_1-p1	TGGT1_290670-t26_1-p1
TGGT1_233140-t26_1-p1	TGGT1_249180-t26_1-p1
TGGT1_233190-t26_1-p1	TGGT1_318140-t26_1-p1
TGGT1_233190-t26_1-p1	TGGT1_263650-t26_1-p1
TGGT1_233190-t26_1-p1	TGGT1_243620-t26_1-p1
TGGT1_233190-t26_1-p1	TGGT1_275310-t26_1-p1
TGGT1_233190-t26_1-p1	TGGT1_310820-t26_1-p1
TGGT1_233190-t26_1-p1	TGGT1_314790-t26_1-p1
TGGT1_233190-t26_1-p1	TGGT1_275750-t26_1-p1
TGGT1_233190-t26_1-p1	TGGT1_314740-t26_1-p1
TGGT1_233520-t26_1-p1	TGGT1_247470-t26_1-p1
TGGT1_233520-t26_1-p1	TGGT1_265110-t26_1-p1
TGGT1_233520-t26_1-p1	TGGT1_316900-t26_1-p1
TGGT1_233520-t26_1-p1	TGGT1_310820-t26_1-p1
TGGT1_236040-t26_1-p1	TGGT1_269190-t26_1-p1
TGGT1_236040-t26_1-p1	TGGT1_268850-t26_1-p1
TGGT1_236040-t26_1-p1	TGGT1_318230-t26_1-p1
TGGT1_236040-t26_1-p1	TGGT1_289690-t26_1-p1
TGGT1_236040-t26_1-p1	TGGT1_283780-t26_1-p1
TGGT1_236040-t26_1-p1	TGGT1_273760-t26_1-p1
TGGT1_236570-t26_1-p1	TGGT1_249180-t26_1-p1
TGGT1_236910-t26_1-p1	TGGT1_262620-t26_1-p1
TGGT1_236910-t26_1-p1	TGGT1_304760-t26_1-p1
TGGT1_236910-t26_1-p1	TGGT1_291950-t26_1-p1
TGGT1_236910-t26_1-p1	TGGT1_308920-t26_1-p1
TGGT1_237470-t26_1-p1	TGGT1_239820-t26_1-p1
TGGT1_237470-t26_1-p1	TGGT1_273490-t26_1-p1
TGGT1_237470-t26_1-p1	TGGT1_249180-t26_1-p1
TGGT1_239100-t26_1-p1	TGGT1_273520-t26_1-p1
TGGT1_239100-t26_1-p1	TGGT1_294800B-t26_1-p1
TGGT1_239100-t26_1-p1	TGGT1_286420A-t26_1-p1
TGGT1_239100-t26_1-p1	TGGT1_294670-t26_1-p1
TGGT1_239100-t26_1-p1	TGGT1_294620-t26_1-p1
TGGT1_239100-t26_1-p1	TGGT1_266070-t26_1-p1
TGGT1_239100-t26_1-p1	TGGT1_263050-t26_1-p1
TGGT1_239100-t26_1-p1	TGGT1_262690-t26_1-p1
TGGT1_239100-t26_1-p1	TGGT1_313230-t26_1-p1
TGGT1_239100-t26_1-p1	TGGT1_316900-t26_1-p1
TGGT1_239100-t26_1-p1	TGGT1_309810-t26_1-p1
TGGT1_239100-t26_1-p1	TGGT1_292130-t26_1-p1
TGGT1_239100-t26_1-p1	TGGT1_250770-t26_1-p1
TGGT1_239100-t26_1-p1	TGGT1_247470-t26_1-p1
TGGT1_239100-t26_1-p1	TGGT1_309120-t26_1-p1
TGGT1_239100-t26_1-p1	TGGT1_309820-t26_1-p1
TGGT1_239100-t26_1-p1	TGGT1_245460-t26_1-p1
TGGT1_239100-t26_1-p1	TGGT1_312090-t26_1-p1
TGGT1_239100-t26_1-p1	TGGT1_242330-t26_1-p1
TGGT1_239100-t26_1-p1	TGGT1_239760-t26_1-p1
TGGT1_239100-t26_1-p1	TGGT1_299050-t26_1-p1
TGGT1_239100-t26_1-p1	TGGT1_300140-t26_1-p1
TGGT1_239100-t26_1-p1	TGGT1_266060-t26_1-p1
TGGT1_239100-t26_1-p1	TGGT1_289750-t26_1-p1
TGGT1_239100-t26_1-p1	TGGT1_320050-t26_1-p1
TGGT1_239100-t26_1-p1	TGGT1_261570-t26_1-p1
TGGT1_239100-t26_1-p1	TGGT1_288720-t26_1-p1
TGGT1_239100-t26_1-p1	TGGT1_251500-t26_1-p1
TGGT1_239100-t26_1-p1	TGGT1_310490-t26_1-p1
TGGT1_239100-t26_1-p1	TGGT1_269980-t26_1-p1
TGGT1_239100-t26_1-p1	TGGT1_289530-t26_1-p1
TGGT1_239100-t26_1-p1	TGGT1_251680-t26_1-p1
TGGT1_239100-t26_1-p1	TGGT1_263700-t26_1-p1
TGGT1_239100-t26_1-p1	TGGT1_262720-t26_1-p1
TGGT1_239260-t26_1-p1	TGGT1_300200-t26_1-p1
TGGT1_239260-t26_1-p1	TGGT1_289750-t26_1-p1
TGGT1_239260-t26_1-p1	TGGT1_261950-t26_1-p1
TGGT1_239760-t26_1-p1	TGGT1_263050-t26_1-p1
TGGT1_239760-t26_1-p1	TGGT1_262690-t26_1-p1
TGGT1_239760-t26_1-p1	TGGT1_309810-t26_1-p1
TGGT1_239760-t26_1-p1	TGGT1_309820-t26_1-p1
TGGT1_239760-t26_1-p1	TGGT1_245460-t26_1-p1
TGGT1_239760-t26_1-p1	TGGT1_242330-t26_1-p1
TGGT1_239760-t26_1-p1	TGGT1_266060-t26_1-p1
TGGT1_239760-t26_1-p1	TGGT1_289750-t26_1-p1
TGGT1_239760-t26_1-p1	TGGT1_320050-t26_1-p1
TGGT1_239760-t26_1-p1	TGGT1_261570-t26_1-p1
TGGT1_239760-t26_1-p1	TGGT1_310490-t26_1-p1
TGGT1_239760-t26_1-p1	TGGT1_251810-t26_1-p1
TGGT1_239760-t26_1-p1	TGGT1_266070-t26_1-p1
TGGT1_239760-t26_1-p1	TGGT1_292130-t26_1-p1
TGGT1_239760-t26_1-p1	TGGT1_309120-t26_1-p1
TGGT1_239760-t26_1-p1	TGGT1_312090-t26_1-p1
TGGT1_239760-t26_1-p1	TGGT1_299050-t26_1-p1
TGGT1_239760-t26_1-p1	TGGT1_300140-t26_1-p1
TGGT1_239760-t26_1-p1	TGGT1_288720-t26_1-p1
TGGT1_239760-t26_1-p1	TGGT1_269980-t26_1-p1
TGGT1_239760-t26_1-p1	TGGT1_289530-t26_1-p1
TGGT1_239760-t26_1-p1	TGGT1_263700-t26_1-p1
TGGT1_239820-t26_1-p1	TGGT1_249180-t26_1-p1
TGGT1_242330-t26_1-p1	TGGT1_294800B-t26_1-p1
TGGT1_242330-t26_1-p1	TGGT1_286420A-t26_1-p1
TGGT1_242330-t26_1-p1	TGGT1_263050-t26_1-p1
TGGT1_242330-t26_1-p1	TGGT1_262690-t26_1-p1
TGGT1_242330-t26_1-p1	TGGT1_309810-t26_1-p1
TGGT1_242330-t26_1-p1	TGGT1_247470-t26_1-p1
TGGT1_242330-t26_1-p1	TGGT1_309820-t26_1-p1
TGGT1_242330-t26_1-p1	TGGT1_245460-t26_1-p1
TGGT1_242330-t26_1-p1	TGGT1_251950-t26_1-p1
TGGT1_242330-t26_1-p1	TGGT1_266060-t26_1-p1
TGGT1_242330-t26_1-p1	TGGT1_289750-t26_1-p1
TGGT1_242330-t26_1-p1	TGGT1_320050-t26_1-p1
TGGT1_242330-t26_1-p1	TGGT1_261570-t26_1-p1
TGGT1_242330-t26_1-p1	TGGT1_251500-t26_1-p1
TGGT1_242330-t26_1-p1	TGGT1_310490-t26_1-p1
TGGT1_242330-t26_1-p1	TGGT1_273520-t26_1-p1
TGGT1_242330-t26_1-p1	TGGT1_251810-t26_1-p1
TGGT1_242330-t26_1-p1	TGGT1_294670-t26_1-p1
TGGT1_242330-t26_1-p1	TGGT1_294620-t26_1-p1
TGGT1_242330-t26_1-p1	TGGT1_266070-t26_1-p1
TGGT1_242330-t26_1-p1	TGGT1_265110-t26_1-p1
TGGT1_242330-t26_1-p1	TGGT1_313230-t26_1-p1
TGGT1_242330-t26_1-p1	TGGT1_316900-t26_1-p1
TGGT1_242330-t26_1-p1	TGGT1_292130-t26_1-p1
TGGT1_242330-t26_1-p1	TGGT1_309120-t26_1-p1
TGGT1_242330-t26_1-p1	TGGT1_312090-t26_1-p1
TGGT1_242330-t26_1-p1	TGGT1_299050-t26_1-p1
TGGT1_242330-t26_1-p1	TGGT1_300140-t26_1-p1
TGGT1_242330-t26_1-p1	TGGT1_288720-t26_1-p1
TGGT1_242330-t26_1-p1	TGGT1_269980-t26_1-p1
TGGT1_242330-t26_1-p1	TGGT1_289530-t26_1-p1
TGGT1_242330-t26_1-p1	TGGT1_251680-t26_1-p1
TGGT1_242330-t26_1-p1	TGGT1_263700-t26_1-p1
TGGT1_242330-t26_1-p1	TGGT1_262720-t26_1-p1
TGGT1_243620-t26_1-p1	TGGT1_314790-t26_1-p1
TGGT1_243620-t26_1-p1	TGGT1_275750-t26_1-p1
TGGT1_244560-t26_1-p1	TGGT1_283850-t26_1-p1
TGGT1_244560-t26_1-p1	TGGT1_249180-t26_1-p1
TGGT1_244560-t26_1-p1	TGGT1_251780-t26_1-p1
TGGT1_244560-t26_1-p1	TGGT1_311720-t26_1-p1
TGGT1_244560-t26_1-p1	TGGT1_273760-t26_1-p1
TGGT1_245460-t26_1-p1	TGGT1_294800B-t26_1-p1
TGGT1_245460-t26_1-p1	TGGT1_286420A-t26_1-p1
TGGT1_245460-t26_1-p1	TGGT1_263050-t26_1-p1
TGGT1_245460-t26_1-p1	TGGT1_262690-t26_1-p1
TGGT1_245460-t26_1-p1	TGGT1_309810-t26_1-p1
TGGT1_245460-t26_1-p1	TGGT1_247470-t26_1-p1
TGGT1_245460-t26_1-p1	TGGT1_309820-t26_1-p1
TGGT1_245460-t26_1-p1	TGGT1_266060-t26_1-p1
TGGT1_245460-t26_1-p1	TGGT1_289750-t26_1-p1
TGGT1_245460-t26_1-p1	TGGT1_320050-t26_1-p1
TGGT1_245460-t26_1-p1	TGGT1_261570-t26_1-p1
TGGT1_245460-t26_1-p1	TGGT1_251500-t26_1-p1
TGGT1_245460-t26_1-p1	TGGT1_310490-t26_1-p1
TGGT1_245460-t26_1-p1	TGGT1_272910-t26_1-p1
TGGT1_245460-t26_1-p1	TGGT1_273520-t26_1-p1
TGGT1_245460-t26_1-p1	TGGT1_251810-t26_1-p1
TGGT1_245460-t26_1-p1	TGGT1_294670-t26_1-p1
TGGT1_245460-t26_1-p1	TGGT1_294620-t26_1-p1
TGGT1_245460-t26_1-p1	TGGT1_266070-t26_1-p1
TGGT1_245460-t26_1-p1	TGGT1_265110-t26_1-p1
TGGT1_245460-t26_1-p1	TGGT1_313230-t26_1-p1
TGGT1_245460-t26_1-p1	TGGT1_279390-t26_1-p1
TGGT1_245460-t26_1-p1	TGGT1_316900-t26_1-p1
TGGT1_245460-t26_1-p1	TGGT1_292130-t26_1-p1
TGGT1_245460-t26_1-p1	TGGT1_309120-t26_1-p1
TGGT1_245460-t26_1-p1	TGGT1_312090-t26_1-p1
TGGT1_245460-t26_1-p1	TGGT1_299050-t26_1-p1
TGGT1_245460-t26_1-p1	TGGT1_300140-t26_1-p1
TGGT1_245460-t26_1-p1	TGGT1_288720-t26_1-p1
TGGT1_245460-t26_1-p1	TGGT1_269980-t26_1-p1
TGGT1_245460-t26_1-p1	TGGT1_289530-t26_1-p1
TGGT1_245460-t26_1-p1	TGGT1_251680-t26_1-p1
TGGT1_245460-t26_1-p1	TGGT1_263700-t26_1-p1
TGGT1_246500-t26_1-p1	TGGT1_318140-t26_1-p1
TGGT1_246500-t26_1-p1	TGGT1_314740-t26_1-p1
TGGT1_246500-t26_1-p1	TGGT1_263650-t26_1-p1
TGGT1_247470-t26_1-p1	TGGT1_320450-t26_1-p1
TGGT1_247470-t26_1-p1	TGGT1_320050-t26_1-p1
TGGT1_247470-t26_1-p1	TGGT1_265110-t26_1-p1
TGGT1_247470-t26_1-p1	TGGT1_279390-t26_1-p1
TGGT1_247470-t26_1-p1	TGGT1_316900-t26_1-p1
TGGT1_247470-t26_1-p1	TGGT1_263700-t26_1-p1
TGGT1_248340-t26_1-p1	TGGT1_300200-t26_1-p1
TGGT1_248340-t26_1-p1	TGGT1_266060-t26_1-p1
TGGT1_248340-t26_1-p1	TGGT1_249530-t26_1-p1
TGGT1_248340-t26_1-p1	TGGT1_251810-t26_1-p1
TGGT1_248340-t26_1-p1	TGGT1_300140-t26_1-p1
TGGT1_248340-t26_1-p1	TGGT1_283780-t26_1-p1
TGGT1_248340-t26_1-p1	TGGT1_251680-t26_1-p1
TGGT1_248340-t26_1-p1	TGGT1_262720-t26_1-p1
TGGT1_249180-t26_1-p1	TGGT1_259550-t26_1-p1
TGGT1_249180-t26_1-p1	TGGT1_294800B-t26_1-p1
TGGT1_249180-t26_1-p1	TGGT1_286420A-t26_1-p1
TGGT1_249180-t26_1-p1	TGGT1_318600-t26_1-p1
TGGT1_249180-t26_1-p1	TGGT1_269190-t26_1-p1
TGGT1_249180-t26_1-p1	TGGT1_268850-t26_1-p1
TGGT1_249180-t26_1-p1	TGGT1_249240-t26_1-p1
TGGT1_249180-t26_1-p1	TGGT1_259660-t26_1-p1
TGGT1_249180-t26_1-p1	TGGT1_310640-t26_1-p1
TGGT1_249180-t26_1-p1	TGGT1_273490-t26_1-p1
TGGT1_249180-t26_1-p1	TGGT1_288680-t26_1-p1
TGGT1_249180-t26_1-p1	TGGT1_318230-t26_1-p1
TGGT1_249180-t26_1-p1	TGGT1_265220-t26_1-p1
TGGT1_249180-t26_1-p1	TGGT1_284580-t26_1-p1
TGGT1_249180-t26_1-p1	TGGT1_263530-t26_1-p1
TGGT1_249180-t26_1-p1	TGGT1_289690-t26_1-p1
TGGT1_249180-t26_1-p1	TGGT1_288380-t26_1-p1
TGGT1_249180-t26_1-p1	TGGT1_283780-t26_1-p1
TGGT1_249180-t26_1-p1	TGGT1_273760-t26_1-p1
TGGT1_249530-t26_1-p1	TGGT1_290950-t26_1-p1
TGGT1_249530-t26_1-p1	TGGT1_251810-t26_1-p1
TGGT1_249530-t26_1-p1	TGGT1_279390-t26_1-p1
TGGT1_250770-t26_1-p1	TGGT1_294800B-t26_1-p1
TGGT1_250770-t26_1-p1	TGGT1_286420A-t26_1-p1
TGGT1_250770-t26_1-p1	TGGT1_251810-t26_1-p1
TGGT1_250770-t26_1-p1	TGGT1_300140-t26_1-p1
TGGT1_250770-t26_1-p1	TGGT1_269180-t26_1-p1
TGGT1_251500-t26_1-p1	TGGT1_273520-t26_1-p1
TGGT1_251500-t26_1-p1	TGGT1_320450-t26_1-p1
TGGT1_251500-t26_1-p1	TGGT1_294670-t26_1-p1
TGGT1_251500-t26_1-p1	TGGT1_294620-t26_1-p1
TGGT1_251500-t26_1-p1	TGGT1_313230-t26_1-p1
TGGT1_251500-t26_1-p1	TGGT1_317720-t26_1-p1
TGGT1_251500-t26_1-p1	TGGT1_309120-t26_1-p1
TGGT1_251500-t26_1-p1	TGGT1_309820-t26_1-p1
TGGT1_251500-t26_1-p1	TGGT1_300140-t26_1-p1
TGGT1_251500-t26_1-p1	TGGT1_320050-t26_1-p1
TGGT1_251500-t26_1-p1	TGGT1_263700-t26_1-p1
TGGT1_251500-t26_1-p1	TGGT1_262720-t26_1-p1
TGGT1_251680-t26_1-p1	TGGT1_251810-t26_1-p1
TGGT1_251680-t26_1-p1	TGGT1_266070-t26_1-p1
TGGT1_251680-t26_1-p1	TGGT1_263050-t26_1-p1
TGGT1_251680-t26_1-p1	TGGT1_262690-t26_1-p1
TGGT1_251680-t26_1-p1	TGGT1_309810-t26_1-p1
TGGT1_251680-t26_1-p1	TGGT1_309820-t26_1-p1
TGGT1_251680-t26_1-p1	TGGT1_300140-t26_1-p1
TGGT1_251680-t26_1-p1	TGGT1_266060-t26_1-p1
TGGT1_251680-t26_1-p1	TGGT1_289750-t26_1-p1
TGGT1_251680-t26_1-p1	TGGT1_320050-t26_1-p1
TGGT1_251680-t26_1-p1	TGGT1_261570-t26_1-p1
TGGT1_251680-t26_1-p1	TGGT1_288720-t26_1-p1
TGGT1_251680-t26_1-p1	TGGT1_310490-t26_1-p1
TGGT1_251680-t26_1-p1	TGGT1_289530-t26_1-p1
TGGT1_251680-t26_1-p1	TGGT1_263700-t26_1-p1
TGGT1_251780-t26_1-p1	TGGT1_283850-t26_1-p1
TGGT1_251780-t26_1-p1	TGGT1_265220-t26_1-p1
TGGT1_251780-t26_1-p1	TGGT1_261950-t26_1-p1
TGGT1_251780-t26_1-p1	TGGT1_300140-t26_1-p1
TGGT1_251780-t26_1-p1	TGGT1_263530-t26_1-p1
TGGT1_251780-t26_1-p1	TGGT1_288380-t26_1-p1
TGGT1_251780-t26_1-p1	TGGT1_252220-t26_1-p1
TGGT1_251810-t26_1-p1	TGGT1_294800B-t26_1-p1
TGGT1_251810-t26_1-p1	TGGT1_286420A-t26_1-p1
TGGT1_251810-t26_1-p1	TGGT1_263050-t26_1-p1
TGGT1_251810-t26_1-p1	TGGT1_262690-t26_1-p1
TGGT1_251810-t26_1-p1	TGGT1_309810-t26_1-p1
TGGT1_251810-t26_1-p1	TGGT1_309820-t26_1-p1
TGGT1_251810-t26_1-p1	TGGT1_266060-t26_1-p1
TGGT1_251810-t26_1-p1	TGGT1_289750-t26_1-p1
TGGT1_251810-t26_1-p1	TGGT1_320050-t26_1-p1
TGGT1_251810-t26_1-p1	TGGT1_310490-t26_1-p1
TGGT1_251810-t26_1-p1	TGGT1_266070-t26_1-p1
TGGT1_251810-t26_1-p1	TGGT1_292130-t26_1-p1
TGGT1_251810-t26_1-p1	TGGT1_309120-t26_1-p1
TGGT1_251810-t26_1-p1	TGGT1_300140-t26_1-p1
TGGT1_251810-t26_1-p1	TGGT1_288720-t26_1-p1
TGGT1_251810-t26_1-p1	TGGT1_289530-t26_1-p1
TGGT1_251810-t26_1-p1	TGGT1_263700-t26_1-p1
TGGT1_251950-t26_1-p1	TGGT1_309820-t26_1-p1
TGGT1_251950-t26_1-p1	TGGT1_266060-t26_1-p1
TGGT1_251950-t26_1-p1	TGGT1_320050-t26_1-p1
TGGT1_251950-t26_1-p1	TGGT1_263700-t26_1-p1
TGGT1_252220-t26_1-p1	TGGT1_288380-t26_1-p1
TGGT1_252220-t26_1-p1	TGGT1_311720-t26_1-p1
TGGT1_252220-t26_1-p1	TGGT1_273760-t26_1-p1
TGGT1_253290-t26_1-p1	TGGT1_263870-t26_1-p1
TGGT1_253290-t26_1-p1	TGGT1_292080-t26_1-p1
TGGT1_253290-t26_1-p1	TGGT1_270510-t26_1-p1
TGGT1_253290-t26_1-p1	TGGT1_288360-t26_1-p1
TGGT1_253290-t26_1-p1	TGGT1_300140-t26_1-p1
TGGT1_256990-t26_1-p1	TGGT1_263870-t26_1-p1
TGGT1_256990-t26_1-p1	TGGT1_292080-t26_1-p1
TGGT1_256990-t26_1-p1	TGGT1_270510-t26_1-p1
TGGT1_256990-t26_1-p1	TGGT1_288360-t26_1-p1
TGGT1_256990-t26_1-p1	TGGT1_300140-t26_1-p1
TGGT1_260170-t26_1-p1	TGGT1_300140-t26_1-p1
TGGT1_261570-t26_1-p1	TGGT1_294800B-t26_1-p1
TGGT1_261570-t26_1-p1	TGGT1_286420A-t26_1-p1
TGGT1_261570-t26_1-p1	TGGT1_263050-t26_1-p1
TGGT1_261570-t26_1-p1	TGGT1_262690-t26_1-p1
TGGT1_261570-t26_1-p1	TGGT1_309810-t26_1-p1
TGGT1_261570-t26_1-p1	TGGT1_309820-t26_1-p1
TGGT1_261570-t26_1-p1	TGGT1_266060-t26_1-p1
TGGT1_261570-t26_1-p1	TGGT1_289750-t26_1-p1
TGGT1_261570-t26_1-p1	TGGT1_320050-t26_1-p1
TGGT1_261570-t26_1-p1	TGGT1_310490-t26_1-p1
TGGT1_261570-t26_1-p1	TGGT1_273520-t26_1-p1
TGGT1_261570-t26_1-p1	TGGT1_294670-t26_1-p1
TGGT1_261570-t26_1-p1	TGGT1_266070-t26_1-p1
TGGT1_261570-t26_1-p1	TGGT1_279390-t26_1-p1
TGGT1_261570-t26_1-p1	TGGT1_316900-t26_1-p1
TGGT1_261570-t26_1-p1	TGGT1_292130-t26_1-p1
TGGT1_261570-t26_1-p1	TGGT1_309120-t26_1-p1
TGGT1_261570-t26_1-p1	TGGT1_312090-t26_1-p1
TGGT1_261570-t26_1-p1	TGGT1_299050-t26_1-p1
TGGT1_261570-t26_1-p1	TGGT1_300140-t26_1-p1
TGGT1_261570-t26_1-p1	TGGT1_288720-t26_1-p1
TGGT1_261570-t26_1-p1	TGGT1_269980-t26_1-p1
TGGT1_261570-t26_1-p1	TGGT1_289530-t26_1-p1
TGGT1_261570-t26_1-p1	TGGT1_263700-t26_1-p1
TGGT1_261950-t26_1-p1	TGGT1_294800B-t26_1-p1
TGGT1_261950-t26_1-p1	TGGT1_286420A-t26_1-p1
TGGT1_261950-t26_1-p1	TGGT1_309752-t26_1-p1
TGGT1_261950-t26_1-p1	TGGT1_269190-t26_1-p1
TGGT1_261950-t26_1-p1	TGGT1_266060-t26_1-p1
TGGT1_261950-t26_1-p1	TGGT1_273490-t26_1-p1
TGGT1_261950-t26_1-p1	TGGT1_300140-t26_1-p1
TGGT1_261950-t26_1-p1	TGGT1_289690-t26_1-p1
TGGT1_261950-t26_1-p1	TGGT1_288380-t26_1-p1
TGGT1_262620-t26_1-p1	TGGT1_304760-t26_1-p1
TGGT1_262620-t26_1-p1	TGGT1_270770-t26_1-p1
TGGT1_262620-t26_1-p1	TGGT1_314790-t26_1-p1
TGGT1_262620-t26_1-p1	TGGT1_291950-t26_1-p1
TGGT1_262620-t26_1-p1	TGGT1_308920-t26_1-p1
TGGT1_262620-t26_1-p1	TGGT1_275750-t26_1-p1
TGGT1_262690-t26_1-p1	TGGT1_294800B-t26_1-p1
TGGT1_262690-t26_1-p1	TGGT1_286420A-t26_1-p1
TGGT1_262690-t26_1-p1	TGGT1_263050-t26_1-p1
TGGT1_262690-t26_1-p1	TGGT1_309810-t26_1-p1
TGGT1_262690-t26_1-p1	TGGT1_309820-t26_1-p1
TGGT1_262690-t26_1-p1	TGGT1_266060-t26_1-p1
TGGT1_262690-t26_1-p1	TGGT1_289750-t26_1-p1
TGGT1_262690-t26_1-p1	TGGT1_320050-t26_1-p1
TGGT1_262690-t26_1-p1	TGGT1_288360-t26_1-p1
TGGT1_262690-t26_1-p1	TGGT1_310490-t26_1-p1
TGGT1_262690-t26_1-p1	TGGT1_272910-t26_1-p1
TGGT1_262690-t26_1-p1	TGGT1_294670-t26_1-p1
TGGT1_262690-t26_1-p1	TGGT1_266070-t26_1-p1
TGGT1_262690-t26_1-p1	TGGT1_313230-t26_1-p1
TGGT1_262690-t26_1-p1	TGGT1_279390-t26_1-p1
TGGT1_262690-t26_1-p1	TGGT1_292130-t26_1-p1
TGGT1_262690-t26_1-p1	TGGT1_309120-t26_1-p1
TGGT1_262690-t26_1-p1	TGGT1_312090-t26_1-p1
TGGT1_262690-t26_1-p1	TGGT1_299050-t26_1-p1
TGGT1_262690-t26_1-p1	TGGT1_300140-t26_1-p1
TGGT1_262690-t26_1-p1	TGGT1_288720-t26_1-p1
TGGT1_262690-t26_1-p1	TGGT1_269980-t26_1-p1
TGGT1_262690-t26_1-p1	TGGT1_289530-t26_1-p1
TGGT1_262690-t26_1-p1	TGGT1_263700-t26_1-p1
TGGT1_262720-t26_1-p1	TGGT1_309820-t26_1-p1
TGGT1_262720-t26_1-p1	TGGT1_266060-t26_1-p1
TGGT1_262720-t26_1-p1	TGGT1_320050-t26_1-p1
TGGT1_262720-t26_1-p1	TGGT1_273520-t26_1-p1
TGGT1_262720-t26_1-p1	TGGT1_294670-t26_1-p1
TGGT1_262720-t26_1-p1	TGGT1_294620-t26_1-p1
TGGT1_262720-t26_1-p1	TGGT1_313230-t26_1-p1
TGGT1_262720-t26_1-p1	TGGT1_309120-t26_1-p1
TGGT1_262720-t26_1-p1	TGGT1_300140-t26_1-p1
TGGT1_262720-t26_1-p1	TGGT1_288720-t26_1-p1
TGGT1_262720-t26_1-p1	TGGT1_263700-t26_1-p1
TGGT1_263050-t26_1-p1	TGGT1_309810-t26_1-p1
TGGT1_263050-t26_1-p1	TGGT1_309820-t26_1-p1
TGGT1_263050-t26_1-p1	TGGT1_266060-t26_1-p1
TGGT1_263050-t26_1-p1	TGGT1_289750-t26_1-p1
TGGT1_263050-t26_1-p1	TGGT1_320050-t26_1-p1
TGGT1_263050-t26_1-p1	TGGT1_310490-t26_1-p1
TGGT1_263050-t26_1-p1	TGGT1_272910-t26_1-p1
TGGT1_263050-t26_1-p1	TGGT1_294670-t26_1-p1
TGGT1_263050-t26_1-p1	TGGT1_266070-t26_1-p1
TGGT1_263050-t26_1-p1	TGGT1_279390-t26_1-p1
TGGT1_263050-t26_1-p1	TGGT1_318700-t26_1-p1
TGGT1_263050-t26_1-p1	TGGT1_292130-t26_1-p1
TGGT1_263050-t26_1-p1	TGGT1_309120-t26_1-p1
TGGT1_263050-t26_1-p1	TGGT1_312090-t26_1-p1
TGGT1_263050-t26_1-p1	TGGT1_299050-t26_1-p1
TGGT1_263050-t26_1-p1	TGGT1_300140-t26_1-p1
TGGT1_263050-t26_1-p1	TGGT1_288720-t26_1-p1
TGGT1_263050-t26_1-p1	TGGT1_269980-t26_1-p1
TGGT1_263050-t26_1-p1	TGGT1_289530-t26_1-p1
TGGT1_263050-t26_1-p1	TGGT1_263700-t26_1-p1
TGGT1_263090-t26_1-p1	TGGT1_273760-t26_1-p1
TGGT1_263530-t26_1-p1	TGGT1_265220-t26_1-p1
TGGT1_263530-t26_1-p1	TGGT1_273760-t26_1-p1
TGGT1_263650-t26_1-p1	TGGT1_321560-t26_1-p1
TGGT1_263650-t26_1-p1	TGGT1_310820-t26_1-p1
TGGT1_263650-t26_1-p1	TGGT1_314740-t26_1-p1
TGGT1_263700-t26_1-p1	TGGT1_309810-t26_1-p1
TGGT1_263700-t26_1-p1	TGGT1_309820-t26_1-p1
TGGT1_263700-t26_1-p1	TGGT1_266060-t26_1-p1
TGGT1_263700-t26_1-p1	TGGT1_289750-t26_1-p1
TGGT1_263700-t26_1-p1	TGGT1_320050-t26_1-p1
TGGT1_263700-t26_1-p1	TGGT1_310490-t26_1-p1
TGGT1_263700-t26_1-p1	TGGT1_273520-t26_1-p1
TGGT1_263700-t26_1-p1	TGGT1_294670-t26_1-p1
TGGT1_263700-t26_1-p1	TGGT1_266070-t26_1-p1
TGGT1_263700-t26_1-p1	TGGT1_265110-t26_1-p1
TGGT1_263700-t26_1-p1	TGGT1_313230-t26_1-p1
TGGT1_263700-t26_1-p1	TGGT1_316900-t26_1-p1
TGGT1_263700-t26_1-p1	TGGT1_292130-t26_1-p1
TGGT1_263700-t26_1-p1	TGGT1_309120-t26_1-p1
TGGT1_263700-t26_1-p1	TGGT1_312090-t26_1-p1
TGGT1_263700-t26_1-p1	TGGT1_299050-t26_1-p1
TGGT1_263700-t26_1-p1	TGGT1_300140-t26_1-p1
TGGT1_263700-t26_1-p1	TGGT1_288720-t26_1-p1
TGGT1_263700-t26_1-p1	TGGT1_269980-t26_1-p1
TGGT1_263700-t26_1-p1	TGGT1_289530-t26_1-p1
TGGT1_263870-t26_1-p1	TGGT1_280600-t26_1-p1
TGGT1_263870-t26_1-p1	TGGT1_292080-t26_1-p1
TGGT1_263870-t26_1-p1	TGGT1_270510-t26_1-p1
TGGT1_263870-t26_1-p1	TGGT1_288360-t26_1-p1
TGGT1_263870-t26_1-p1	TGGT1_292130-t26_1-p1
TGGT1_263870-t26_1-p1	TGGT1_300140-t26_1-p1
TGGT1_265110-t26_1-p1	TGGT1_320450-t26_1-p1
TGGT1_265110-t26_1-p1	TGGT1_279390-t26_1-p1
TGGT1_265110-t26_1-p1	TGGT1_316900-t26_1-p1
TGGT1_265220-t26_1-p1	TGGT1_311720-t26_1-p1
TGGT1_265220-t26_1-p1	TGGT1_273760-t26_1-p1
TGGT1_266060-t26_1-p1	TGGT1_309810-t26_1-p1
TGGT1_266060-t26_1-p1	TGGT1_309820-t26_1-p1
TGGT1_266060-t26_1-p1	TGGT1_289750-t26_1-p1
TGGT1_266060-t26_1-p1	TGGT1_320050-t26_1-p1
TGGT1_266060-t26_1-p1	TGGT1_310490-t26_1-p1
TGGT1_266060-t26_1-p1	TGGT1_273520-t26_1-p1
TGGT1_266060-t26_1-p1	TGGT1_294670-t26_1-p1
TGGT1_266060-t26_1-p1	TGGT1_266070-t26_1-p1
TGGT1_266060-t26_1-p1	TGGT1_313230-t26_1-p1
TGGT1_266060-t26_1-p1	TGGT1_292130-t26_1-p1
TGGT1_266060-t26_1-p1	TGGT1_309120-t26_1-p1
TGGT1_266060-t26_1-p1	TGGT1_312090-t26_1-p1
TGGT1_266060-t26_1-p1	TGGT1_299050-t26_1-p1
TGGT1_266060-t26_1-p1	TGGT1_300140-t26_1-p1
TGGT1_266060-t26_1-p1	TGGT1_288720-t26_1-p1
TGGT1_266060-t26_1-p1	TGGT1_269980-t26_1-p1
TGGT1_266060-t26_1-p1	TGGT1_289530-t26_1-p1
TGGT1_266060-t26_1-p1	TGGT1_273760-t26_1-p1
TGGT1_266070-t26_1-p1	TGGT1_294800B-t26_1-p1
TGGT1_266070-t26_1-p1	TGGT1_286420A-t26_1-p1
TGGT1_266070-t26_1-p1	TGGT1_318700-t26_1-p1
TGGT1_266070-t26_1-p1	TGGT1_309810-t26_1-p1
TGGT1_266070-t26_1-p1	TGGT1_292130-t26_1-p1
TGGT1_266070-t26_1-p1	TGGT1_309120-t26_1-p1
TGGT1_266070-t26_1-p1	TGGT1_309820-t26_1-p1
TGGT1_266070-t26_1-p1	TGGT1_312090-t26_1-p1
TGGT1_266070-t26_1-p1	TGGT1_299050-t26_1-p1
TGGT1_266070-t26_1-p1	TGGT1_289750-t26_1-p1
TGGT1_266070-t26_1-p1	TGGT1_320050-t26_1-p1
TGGT1_266070-t26_1-p1	TGGT1_288720-t26_1-p1
TGGT1_266070-t26_1-p1	TGGT1_310490-t26_1-p1
TGGT1_266070-t26_1-p1	TGGT1_269980-t26_1-p1
TGGT1_266070-t26_1-p1	TGGT1_289530-t26_1-p1
TGGT1_268850-t26_1-p1	TGGT1_269190-t26_1-p1
TGGT1_268850-t26_1-p1	TGGT1_318230-t26_1-p1
TGGT1_268850-t26_1-p1	TGGT1_300140-t26_1-p1
TGGT1_268850-t26_1-p1	TGGT1_289690-t26_1-p1
TGGT1_268850-t26_1-p1	TGGT1_283780-t26_1-p1
TGGT1_268850-t26_1-p1	TGGT1_273760-t26_1-p1
TGGT1_269180-t26_1-p1	TGGT1_294620-t26_1-p1
TGGT1_269180-t26_1-p1	TGGT1_300140-t26_1-p1
TGGT1_269190-t26_1-p1	TGGT1_294800B-t26_1-p1
TGGT1_269190-t26_1-p1	TGGT1_286420A-t26_1-p1
TGGT1_269190-t26_1-p1	TGGT1_273490-t26_1-p1
TGGT1_269190-t26_1-p1	TGGT1_318230-t26_1-p1
TGGT1_269190-t26_1-p1	TGGT1_292130-t26_1-p1
TGGT1_269190-t26_1-p1	TGGT1_283780-t26_1-p1
TGGT1_269190-t26_1-p1	TGGT1_311720-t26_1-p1
TGGT1_269190-t26_1-p1	TGGT1_273760-t26_1-p1
TGGT1_269980-t26_1-p1	TGGT1_309820-t26_1-p1
TGGT1_269980-t26_1-p1	TGGT1_289750-t26_1-p1
TGGT1_269980-t26_1-p1	TGGT1_320050-t26_1-p1
TGGT1_269980-t26_1-p1	TGGT1_310490-t26_1-p1
TGGT1_269980-t26_1-p1	TGGT1_271440-t26_1-p1
TGGT1_269980-t26_1-p1	TGGT1_292130-t26_1-p1
TGGT1_269980-t26_1-p1	TGGT1_309120-t26_1-p1
TGGT1_269980-t26_1-p1	TGGT1_312090-t26_1-p1
TGGT1_269980-t26_1-p1	TGGT1_299050-t26_1-p1
TGGT1_269980-t26_1-p1	TGGT1_280610-t26_1-p1
TGGT1_269980-t26_1-p1	TGGT1_288720-t26_1-p1
TGGT1_269980-t26_1-p1	TGGT1_311720-t26_1-p1
TGGT1_269980-t26_1-p1	TGGT1_273760-t26_1-p1
TGGT1_270510-t26_1-p1	TGGT1_280600-t26_1-p1
TGGT1_270510-t26_1-p1	TGGT1_292080-t26_1-p1
TGGT1_270510-t26_1-p1	TGGT1_288360-t26_1-p1
TGGT1_270770-t26_1-p1	TGGT1_311160-t26_1-p1
TGGT1_270770-t26_1-p1	TGGT1_313230-t26_1-p1
TGGT1_270770-t26_1-p1	TGGT1_318140-t26_1-p1
TGGT1_270770-t26_1-p1	TGGT1_314740-t26_1-p1
TGGT1_272910-t26_1-p1	TGGT1_320050-t26_1-p1
TGGT1_272910-t26_1-p1	TGGT1_310490-t26_1-p1
TGGT1_272910-t26_1-p1	TGGT1_313230-t26_1-p1
TGGT1_272910-t26_1-p1	TGGT1_279390-t26_1-p1
TGGT1_272910-t26_1-p1	TGGT1_309120-t26_1-p1
TGGT1_272910-t26_1-p1	TGGT1_300140-t26_1-p1
TGGT1_272910-t26_1-p1	TGGT1_273760-t26_1-p1
TGGT1_273370-t26_1-p1	TGGT1_300140-t26_1-p1
TGGT1_273490-t26_1-p1	TGGT1_318230-t26_1-p1
TGGT1_273490-t26_1-p1	TGGT1_300140-t26_1-p1
TGGT1_273490-t26_1-p1	TGGT1_289690-t26_1-p1
TGGT1_273490-t26_1-p1	TGGT1_283780-t26_1-p1
TGGT1_273520-t26_1-p1	TGGT1_294670-t26_1-p1
TGGT1_273520-t26_1-p1	TGGT1_294620-t26_1-p1
TGGT1_273520-t26_1-p1	TGGT1_313230-t26_1-p1
TGGT1_273520-t26_1-p1	TGGT1_317720-t26_1-p1
TGGT1_273520-t26_1-p1	TGGT1_309120-t26_1-p1
TGGT1_273520-t26_1-p1	TGGT1_309820-t26_1-p1
TGGT1_273520-t26_1-p1	TGGT1_300140-t26_1-p1
TGGT1_273520-t26_1-p1	TGGT1_320050-t26_1-p1
TGGT1_273760-t26_1-p1	TGGT1_294800B-t26_1-p1
TGGT1_273760-t26_1-p1	TGGT1_286420A-t26_1-p1
TGGT1_273760-t26_1-p1	TGGT1_290950-t26_1-p1
TGGT1_273760-t26_1-p1	TGGT1_283850-t26_1-p1
TGGT1_273760-t26_1-p1	TGGT1_318230-t26_1-p1
TGGT1_273760-t26_1-p1	TGGT1_308020-t26_1-p1
TGGT1_273760-t26_1-p1	TGGT1_300140-t26_1-p1
TGGT1_273760-t26_1-p1	TGGT1_289690-t26_1-p1
TGGT1_273760-t26_1-p1	TGGT1_311360-t26_1-p1
TGGT1_273760-t26_1-p1	TGGT1_288380-t26_1-p1
TGGT1_273760-t26_1-p1	TGGT1_283780-t26_1-p1
TGGT1_275310-t26_1-p1	TGGT1_318140-t26_1-p1
TGGT1_275310-t26_1-p1	TGGT1_314790-t26_1-p1
TGGT1_275310-t26_1-p1	TGGT1_275750-t26_1-p1
TGGT1_275750-t26_1-p1	TGGT1_318140-t26_1-p1
TGGT1_275750-t26_1-p1	TGGT1_310820-t26_1-p1
TGGT1_275750-t26_1-p1	TGGT1_314790-t26_1-p1
TGGT1_275750-t26_1-p1	TGGT1_309800-t26_1-p1
TGGT1_278050-t26_1-p1	TGGT1_289750-t26_1-p1
TGGT1_278530-t26_1-p1	TGGT1_288720-t26_1-p1
TGGT1_279390-t26_1-p1	TGGT1_320450-t26_1-p1
TGGT1_279390-t26_1-p1	TGGT1_309820-t26_1-p1
TGGT1_279390-t26_1-p1	TGGT1_320050-t26_1-p1
TGGT1_279390-t26_1-p1	TGGT1_310490-t26_1-p1
TGGT1_279390-t26_1-p1	TGGT1_294620-t26_1-p1
TGGT1_279390-t26_1-p1	TGGT1_316900-t26_1-p1
TGGT1_279390-t26_1-p1	TGGT1_318700-t26_1-p1
TGGT1_279390-t26_1-p1	TGGT1_309120-t26_1-p1
TGGT1_279390-t26_1-p1	TGGT1_300140-t26_1-p1
TGGT1_279390-t26_1-p1	TGGT1_288720-t26_1-p1
TGGT1_279390-t26_1-p1	TGGT1_289530-t26_1-p1
TGGT1_280600-t26_1-p1	TGGT1_292080-t26_1-p1
TGGT1_280600-t26_1-p1	TGGT1_288360-t26_1-p1
TGGT1_280600-t26_1-p1	TGGT1_313230-t26_1-p1
TGGT1_280610-t26_1-p1	TGGT1_309820-t26_1-p1
TGGT1_283780-t26_1-p1	TGGT1_318230-t26_1-p1
TGGT1_283780-t26_1-p1	TGGT1_289690-t26_1-p1
TGGT1_283850-t26_1-p1	TGGT1_288380-t26_1-p1
TGGT1_294800B-t26_1-p1	TGGT1_309820-t26_1-p1
TGGT1_286420A-t26_1-p1	TGGT1_309820-t26_1-p1
TGGT1_294800B-t26_1-p1	TGGT1_320050-t26_1-p1
TGGT1_286420A-t26_1-p1	TGGT1_320050-t26_1-p1
TGGT1_294800B-t26_1-p1	TGGT1_310490-t26_1-p1
TGGT1_286420A-t26_1-p1	TGGT1_310490-t26_1-p1
TGGT1_294800B-t26_1-p1	TGGT1_318230-t26_1-p1
TGGT1_286420A-t26_1-p1	TGGT1_318230-t26_1-p1
TGGT1_294800B-t26_1-p1	TGGT1_292130-t26_1-p1
TGGT1_286420A-t26_1-p1	TGGT1_292130-t26_1-p1
TGGT1_294800B-t26_1-p1	TGGT1_309120-t26_1-p1
TGGT1_286420A-t26_1-p1	TGGT1_309120-t26_1-p1
TGGT1_294800B-t26_1-p1	TGGT1_312090-t26_1-p1
TGGT1_286420A-t26_1-p1	TGGT1_312090-t26_1-p1
TGGT1_294800B-t26_1-p1	TGGT1_299050-t26_1-p1
TGGT1_286420A-t26_1-p1	TGGT1_299050-t26_1-p1
TGGT1_294800B-t26_1-p1	TGGT1_300140-t26_1-p1
TGGT1_286420A-t26_1-p1	TGGT1_300140-t26_1-p1
TGGT1_294800B-t26_1-p1	TGGT1_289690-t26_1-p1
TGGT1_286420A-t26_1-p1	TGGT1_289690-t26_1-p1
TGGT1_294800B-t26_1-p1	TGGT1_288720-t26_1-p1
TGGT1_286420A-t26_1-p1	TGGT1_288720-t26_1-p1
TGGT1_294800B-t26_1-p1	TGGT1_288380-t26_1-p1
TGGT1_286420A-t26_1-p1	TGGT1_288380-t26_1-p1
TGGT1_294800B-t26_1-p1	TGGT1_289530-t26_1-p1
TGGT1_286420A-t26_1-p1	TGGT1_289530-t26_1-p1
TGGT1_288360-t26_1-p1	TGGT1_292080-t26_1-p1
TGGT1_288380-t26_1-p1	TGGT1_311720-t26_1-p1
TGGT1_288720-t26_1-p1	TGGT1_309810-t26_1-p1
TGGT1_288720-t26_1-p1	TGGT1_309820-t26_1-p1
TGGT1_288720-t26_1-p1	TGGT1_289750-t26_1-p1
TGGT1_288720-t26_1-p1	TGGT1_320050-t26_1-p1
TGGT1_288720-t26_1-p1	TGGT1_310490-t26_1-p1
TGGT1_288720-t26_1-p1	TGGT1_318700-t26_1-p1
TGGT1_288720-t26_1-p1	TGGT1_292130-t26_1-p1
TGGT1_288720-t26_1-p1	TGGT1_309120-t26_1-p1
TGGT1_288720-t26_1-p1	TGGT1_312090-t26_1-p1
TGGT1_288720-t26_1-p1	TGGT1_299050-t26_1-p1
TGGT1_288720-t26_1-p1	TGGT1_300140-t26_1-p1
TGGT1_288720-t26_1-p1	TGGT1_289530-t26_1-p1
TGGT1_289530-t26_1-p1	TGGT1_318700-t26_1-p1
TGGT1_289530-t26_1-p1	TGGT1_309810-t26_1-p1
TGGT1_289530-t26_1-p1	TGGT1_292130-t26_1-p1
TGGT1_289530-t26_1-p1	TGGT1_309120-t26_1-p1
TGGT1_289530-t26_1-p1	TGGT1_309820-t26_1-p1
TGGT1_289530-t26_1-p1	TGGT1_312090-t26_1-p1
TGGT1_289530-t26_1-p1	TGGT1_299050-t26_1-p1
TGGT1_289530-t26_1-p1	TGGT1_300140-t26_1-p1
TGGT1_289530-t26_1-p1	TGGT1_289750-t26_1-p1
TGGT1_289530-t26_1-p1	TGGT1_320050-t26_1-p1
TGGT1_289530-t26_1-p1	TGGT1_310490-t26_1-p1
TGGT1_289690-t26_1-p1	TGGT1_318230-t26_1-p1
TGGT1_289690-t26_1-p1	TGGT1_292130-t26_1-p1
TGGT1_289690-t26_1-p1	TGGT1_311720-t26_1-p1
TGGT1_289750-t26_1-p1	TGGT1_318700-t26_1-p1
TGGT1_289750-t26_1-p1	TGGT1_309810-t26_1-p1
TGGT1_289750-t26_1-p1	TGGT1_292130-t26_1-p1
TGGT1_289750-t26_1-p1	TGGT1_309120-t26_1-p1
TGGT1_289750-t26_1-p1	TGGT1_309820-t26_1-p1
TGGT1_289750-t26_1-p1	TGGT1_312090-t26_1-p1
TGGT1_289750-t26_1-p1	TGGT1_299050-t26_1-p1
TGGT1_289750-t26_1-p1	TGGT1_320050-t26_1-p1
TGGT1_289750-t26_1-p1	TGGT1_319870-t26_1-p1
TGGT1_289750-t26_1-p1	TGGT1_310490-t26_1-p1
TGGT1_289750-t26_1-p1	TGGT1_304770-t26_1-p1
TGGT1_290670-t26_1-p1	TGGT1_300140-t26_1-p1
TGGT1_292080-t26_1-p1	TGGT1_309120-t26_1-p1
TGGT1_292080-t26_1-p1	TGGT1_300140-t26_1-p1
TGGT1_292130-t26_1-p1	TGGT1_309810-t26_1-p1
TGGT1_292130-t26_1-p1	TGGT1_309820-t26_1-p1
TGGT1_292130-t26_1-p1	TGGT1_320050-t26_1-p1
TGGT1_292130-t26_1-p1	TGGT1_310490-t26_1-p1
TGGT1_292130-t26_1-p1	TGGT1_294670-t26_1-p1
TGGT1_292130-t26_1-p1	TGGT1_318700-t26_1-p1
TGGT1_292130-t26_1-p1	TGGT1_309120-t26_1-p1
TGGT1_292130-t26_1-p1	TGGT1_312090-t26_1-p1
TGGT1_292130-t26_1-p1	TGGT1_299050-t26_1-p1
TGGT1_292130-t26_1-p1	TGGT1_300140-t26_1-p1
TGGT1_294620-t26_1-p1	TGGT1_317720-t26_1-p1
TGGT1_294620-t26_1-p1	TGGT1_294670-t26_1-p1
TGGT1_294620-t26_1-p1	TGGT1_313230-t26_1-p1
TGGT1_294620-t26_1-p1	TGGT1_309120-t26_1-p1
TGGT1_294620-t26_1-p1	TGGT1_300140-t26_1-p1
TGGT1_294670-t26_1-p1	TGGT1_313230-t26_1-p1
TGGT1_294670-t26_1-p1	TGGT1_318700-t26_1-p1
TGGT1_294670-t26_1-p1	TGGT1_317720-t26_1-p1
TGGT1_294670-t26_1-p1	TGGT1_309120-t26_1-p1
TGGT1_294670-t26_1-p1	TGGT1_309820-t26_1-p1
TGGT1_299050-t26_1-p1	TGGT1_309810-t26_1-p1
TGGT1_299050-t26_1-p1	TGGT1_309820-t26_1-p1
TGGT1_299050-t26_1-p1	TGGT1_320050-t26_1-p1
TGGT1_299050-t26_1-p1	TGGT1_310490-t26_1-p1
TGGT1_299050-t26_1-p1	TGGT1_318700-t26_1-p1
TGGT1_299050-t26_1-p1	TGGT1_309120-t26_1-p1
TGGT1_299050-t26_1-p1	TGGT1_312090-t26_1-p1
TGGT1_299050-t26_1-p1	TGGT1_300140-t26_1-p1
TGGT1_300140-t26_1-p1	TGGT1_316400B-t26_1-p1
TGGT1_300140-t26_1-p1	TGGT1_309810-t26_1-p1
TGGT1_300140-t26_1-p1	TGGT1_317720-t26_1-p1
TGGT1_300140-t26_1-p1	TGGT1_309820-t26_1-p1
TGGT1_300140-t26_1-p1	TGGT1_300200-t26_1-p1
TGGT1_300140-t26_1-p1	TGGT1_320050-t26_1-p1
TGGT1_300140-t26_1-p1	TGGT1_310490-t26_1-p1
TGGT1_300140-t26_1-p1	TGGT1_318230-t26_1-p1
TGGT1_300140-t26_1-p1	TGGT1_313230-t26_1-p1
TGGT1_300140-t26_1-p1	TGGT1_304760-t26_1-p1
TGGT1_300140-t26_1-p1	TGGT1_309120-t26_1-p1
TGGT1_300140-t26_1-p1	TGGT1_311720-t26_1-p1
TGGT1_304760-t26_1-p1	TGGT1_311160-t26_1-p1
TGGT1_309120-t26_1-p1	TGGT1_320450-t26_1-p1
TGGT1_309120-t26_1-p1	TGGT1_309810-t26_1-p1
TGGT1_309120-t26_1-p1	TGGT1_317720-t26_1-p1
TGGT1_309120-t26_1-p1	TGGT1_309820-t26_1-p1
TGGT1_309120-t26_1-p1	TGGT1_320050-t26_1-p1
TGGT1_309120-t26_1-p1	TGGT1_310490-t26_1-p1
TGGT1_309120-t26_1-p1	TGGT1_313230-t26_1-p1
TGGT1_309120-t26_1-p1	TGGT1_318700-t26_1-p1
TGGT1_309120-t26_1-p1	TGGT1_312090-t26_1-p1
TGGT1_309752-t26_1-p1	TGGT1_319920-t26_1-p1
TGGT1_309800-t26_1-p1	TGGT1_314790-t26_1-p1
TGGT1_309810-t26_1-p1	TGGT1_309820-t26_1-p1
TGGT1_309810-t26_1-p1	TGGT1_320050-t26_1-p1
TGGT1_309810-t26_1-p1	TGGT1_310490-t26_1-p1
TGGT1_309810-t26_1-p1	TGGT1_312090-t26_1-p1
TGGT1_309820-t26_1-p1	TGGT1_320050-t26_1-p1
TGGT1_309820-t26_1-p1	TGGT1_310490-t26_1-p1
TGGT1_309820-t26_1-p1	TGGT1_313230-t26_1-p1
TGGT1_309820-t26_1-p1	TGGT1_318700-t26_1-p1
TGGT1_309820-t26_1-p1	TGGT1_312090-t26_1-p1
TGGT1_310490-t26_1-p1	TGGT1_320050-t26_1-p1
TGGT1_310490-t26_1-p1	TGGT1_318700-t26_1-p1
TGGT1_310490-t26_1-p1	TGGT1_312090-t26_1-p1
TGGT1_310820-t26_1-p1	TGGT1_318140-t26_1-p1
TGGT1_310820-t26_1-p1	TGGT1_314740-t26_1-p1
TGGT1_311720-t26_1-p1	TGGT1_318230-t26_1-p1
TGGT1_312090-t26_1-p1	TGGT1_320050-t26_1-p1
TGGT1_313230-t26_1-p1	TGGT1_320050-t26_1-p1
TGGT1_314740-t26_1-p1	TGGT1_321560-t26_1-p1
TGGT1_314740-t26_1-p1	TGGT1_318140-t26_1-p1
TGGT1_314790-t26_1-p1	TGGT1_318140-t26_1-p1
TGGT1_316900-t26_1-p1	TGGT1_320450-t26_1-p1
TGGT1_318140-t26_1-p1	TGGT1_321560-t26_1-p1
TGGT1_318700-t26_1-p1	TGGT1_320050-t26_1-p1
TGGT1_320050-t26_1-p1	TGGT1_320450-t26_1-p1

## Sheet: nodes
Gene name	Degree	Protein description	name	Biological Process	Cellular Component	Domain description	KEGG Gene	KEGG KO No.	KEGG pathway	KOG category	KOG description	KOG NO.	Molecular Function	Pfam ID	Subcellular localization
TGGT1_316400B	1	alpha tubulin TUBA1 GN=TGGT1_316400B	TGGT1_316400B-t26_1-p1		GO:0005622 intracellular; GO:0005623 cell; GO:0005856 cytoskeleton; GO:0043226 organelle; GO:0043228 non-membrane-bounded organelle; GO:0043229 intracellular organelle; GO:0043232 intracellular non-membrane-bounded organelle;	Tubulin/FtsZ family, GTPase domain; Tubulin C-terminal domain	TUBA; tubulin alpha	K07374	map04145 Phagosome; map04210 Apoptosis; map04530 Tight junction; map04540 Gap junction; map05130 Pathogenic Escherichia coli infection	Z	Alpha tubulin	KOG1376		PF00091; PF03953	cytoplasm
TGGT1_304770	1	ubiquitin-conjugating enzyme subfamily protein GN=TGGT1_304770	TGGT1_304770-t26_1-p1	GO:0000165 MAPK cascade; GO:0000187 activation of MAPK activity; GO:0000209 protein polyubiquitination; GO:0000724 double-strand break repair via homologous recombination; GO:0000725 recombinational repair; GO:0000726 non-recombinational repair; GO:0000729 DNA double-strand break processing; GO:0001932 regulation of protein phosphorylation; GO:0001934 positive regulation of protein phosphorylatio…	GO:0000151 ubiquitin ligase complex; GO:0001650 fibrillar center; GO:0005622 intracellular; GO:0005623 cell; GO:0005634 nucleus; GO:0005654 nucleoplasm; GO:0005730 nucleolus; GO:0005737 cytoplasm; GO:0005829 cytosol; GO:0031371 ubiquitin conjugating enzyme complex; GO:0031372 UBC13-MMS2 complex; GO:0031974 membrane-enclosed lumen; GO:0031981 nuclear lumen; GO:0032991 protein-containing complex; G…	Ubiquitin-conjugating enzyme	UBE2N, BLU, UBC13; ubiquitin-conjugating enzyme E2 N [EC:2.3.2.23]	K10580	map04120 Ubiquitin mediated proteolysis; map04624 Toll and Imd signaling pathway; map05131 Shigellosis	O	Ubiquitin-protein ligase	KOG0417	GO:0003824 catalytic activity; GO:0004842 ubiquitin-protein transferase activity; GO:0005488 binding; GO:0005515 protein binding; GO:0016740 transferase activity; GO:0019787 ubiquitin-like protein transferase activity; GO:0019899 enzyme binding; GO:0031625 ubiquitin protein ligase binding; GO:0032182 ubiquitin-like protein binding; GO:0043130 ubiquitin binding; GO:0044389 ubiquitin-like protein l…	PF00179	cytoplasm
TGGT1_319870	1	ubiquitin-conjugating enzyme subfamily protein GN=TGGT1_319870	TGGT1_319870-t26_1-p1	GO:0000209 protein polyubiquitination; GO:0006464 cellular protein modification process; GO:0006508 proteolysis; GO:0006511 ubiquitin-dependent protein catabolic process; GO:0006605 protein targeting; GO:0006625 protein targeting to peroxisome; GO:0006807 nitrogen compound metabolic process; GO:0006810 transport; GO:0006886 intracellular protein transport; GO:0006996 organelle organization; GO:00…	GO:0000151 ubiquitin ligase complex; GO:0005622 intracellular; GO:0005623 cell; GO:0005634 nucleus; GO:0005654 nucleoplasm; GO:0005737 cytoplasm; GO:0005829 cytosol; GO:0031974 membrane-enclosed lumen; GO:0031981 nuclear lumen; GO:0032991 protein-containing complex; GO:0043226 organelle; GO:0043227 membrane-bounded organelle; GO:0043229 intracellular organelle; GO:0043231 intracellular membrane-b…	Ubiquitin-conjugating enzyme	UBE2D, UBC4, UBC5; ubiquitin-conjugating enzyme E2 D [EC:2.3.2.23]	K06689	map04013 MAPK signaling pathway - fly; map04120 Ubiquitin mediated proteolysis; map04141 Protein processing in endoplasmic reticulum; map04624 Toll and Imd signaling pathway; map05131 Shigellosis	O	Ubiquitin-protein ligase	KOG0417	GO:0003824 catalytic activity; GO:0004842 ubiquitin-protein transferase activity; GO:0016740 transferase activity; GO:0019787 ubiquitin-like protein transferase activity; GO:0061631 ubiquitin conjugating enzyme activity; GO:0061650 ubiquitin-like protein conjugating enzyme activity; GO:0140096 catalytic activity, acting on a protein;	PF00179	nucleus
TGGT1_278530	1	putative multiprotein bridging factor type 1 family transcriptional co-activator GN=TGGT1_278530	TGGT1_278530-t26_1-p1	GO:0003158 endothelium development; GO:0006355 regulation of transcription, DNA-templated; GO:0007275 multicellular organism development; GO:0009888 tissue development; GO:0009889 regulation of biosynthetic process; GO:0009891 positive regulation of biosynthetic process; GO:0009893 positive regulation of metabolic process; GO:0009987 cellular process; GO:0010468 regulation of gene expression; GO:…	GO:0005622 intracellular; GO:0005623 cell; GO:0005634 nucleus; GO:0005730 nucleolus; GO:0005737 cytoplasm; GO:0005829 cytosol; GO:0031974 membrane-enclosed lumen; GO:0031981 nuclear lumen; GO:0043226 organelle; GO:0043227 membrane-bounded organelle; GO:0043228 non-membrane-bounded organelle; GO:0043229 intracellular organelle; GO:0043231 intracellular membrane-bounded organelle; GO:0043232 intrac…	Helix-turn-helix	MBF1; putative transcription factor	K03627		K	Transcription factor MBF1	KOG3398	GO:0003712 transcription coregulator activity; GO:0003713 transcription coactivator activity; GO:0140110 transcription regulator activity;	PF01381	nucleus
TGGT1_311360	1	protein kinase G AGC kinase family member PKG GN=TGGT1_311360	TGGT1_311360-t26_1-p1	GO:0001704 formation of primary germ layer; GO:0001707 mesoderm formation; GO:0006464 cellular protein modification process; GO:0006468 protein phosphorylation; GO:0006793 phosphorus metabolic process; GO:0006796 phosphate-containing compound metabolic process; GO:0006807 nitrogen compound metabolic process; GO:0006950 response to stress; GO:0007275 multicellular organism development; GO:0007369 …	GO:0001669 acrosomal vesicle; GO:0005622 intracellular; GO:0005623 cell; GO:0005634 nucleus; GO:0005737 cytoplasm; GO:0005929 cilium; GO:0005952 cAMP-dependent protein kinase complex; GO:0012505 endomembrane system; GO:0030141 secretory granule; GO:0031410 cytoplasmic vesicle; GO:0031514 motile cilium; GO:0031594 neuromuscular junction; GO:0031982 vesicle; GO:0032991 protein-containing complex; G…	Cyclic nucleotide-binding domain; Protein kinase domain	PRKG1; cGMP-dependent protein kinase 1 [EC:2.7.11.12]	K07376	map04022 cGMP-PKG signaling pathway; map04270 Vascular smooth muscle contraction; map04540 Gap junction; map04611 Platelet activation; map04713 Circadian entrainment; map04714 Thermogenesis; map04730 Long-term depression; map04740 Olfactory transduction; map04923 Regulation of lipolysis in adipocytes; map04970 Salivary secretion	T	cAMP-dependent protein kinase types I and II, regulatory subunit	KOG1113	GO:0003824 catalytic activity; GO:0004672 protein kinase activity; GO:0004674 protein serine/threonine kinase activity; GO:0004690 cyclic nucleotide-dependent protein kinase activity; GO:0004691 cAMP-dependent protein kinase activity; GO:0005488 binding; GO:0005515 protein binding; GO:0016301 kinase activity; GO:0016740 transferase activity; GO:0016772 transferase activity, transferring phosphoru…	PF00027; PF00069	mitochondria
TGGT1_273370	1	putative coatomer gamma 2-subunit protein GN=TGGT1_273370	TGGT1_273370-t26_1-p1			Coatomer gamma subunit appendage domain	COPG; coatomer subunit gamma	K17267		U	Vesicle coat complex COPI, gamma subunit	KOG1078		PF08752	mitochondria
TGGT1_271440	1	NPL4 family protein GN=TGGT1_271440	TGGT1_271440-t26_1-p1							UY	Nuclear pore complex, rNpl4 component (sc Npl4)	KOG2834			nucleus
TGGT1_263090	1	14-3-3 protein GN=TGGT1_263090	TGGT1_263090-t26_1-p1		GO:0005622 intracellular; GO:0005623 cell; GO:0005737 cytoplasm; GO:0031410 cytoplasmic vesicle; GO:0031982 vesicle; GO:0042470 melanosome; GO:0043226 organelle; GO:0043227 membrane-bounded organelle; GO:0043229 intracellular organelle; GO:0048770 pigment granule; GO:0097708 intracellular vesicle;	14-3-3 protein	YWHAE; 14-3-3 protein epsilon	K06630	map04110 Cell cycle; map04114 Oocyte meiosis; map04151 PI3K-Akt signaling pathway; map04390 Hippo signaling pathway; map04391 Hippo signaling pathway - fly; map04621 NOD-like receptor signaling pathway; map04722 Neurotrophin signaling pathway; map05160 Hepatitis C; map05203 Viral carcinogenesis	O	Multifunctional chaperone (14-3-3 family)	KOG0841		PF00244	mitochondria
TGGT1_260170	1	putative elongation factor EF-G GN=TGGT1_260170	TGGT1_260170-t26_1-p1	GO:0006412 translation; GO:0006414 translational elongation; GO:0006518 peptide metabolic process; GO:0006807 nitrogen compound metabolic process; GO:0008152 metabolic process; GO:0009058 biosynthetic process; GO:0009059 macromolecule biosynthetic process; GO:0009987 cellular process; GO:0010467 gene expression; GO:0019538 protein metabolic process; GO:0034641 cellular nitrogen compound metabolic…	GO:0005622 intracellular; GO:0005623 cell; GO:0005737 cytoplasm;	Elongation factor Tu GTP binding domain; Elongation factor Tu domain 2; Elongation factor G, domain IV; Elongation factor G C-terminus	fusA, GFM, EFG; elongation factor G	K02355		J	Mitochondrial elongation factor	KOG0465	GO:0000166 nucleotide binding; GO:0000287 magnesium ion binding; GO:0001882 nucleoside binding; GO:0001883 purine nucleoside binding; GO:0003676 nucleic acid binding; GO:0003723 RNA binding; GO:0003746 translation elongation factor activity; GO:0003824 catalytic activity; GO:0003924 GTPase activity; GO:0005488 binding; GO:0005525 GTP binding; GO:0008135 translation factor activity, RNA binding; G…	PF00009; PF03144; PF03764; PF00679	nucleus
TGGT1_252220	4	tetratricopeptide repeat domain containing protein GN=TGGT1_252220	TGGT1_252220-t26_1-p1		GO:0005622 intracellular; GO:0005623 cell; GO:0005634 nucleus; GO:0005737 cytoplasm; GO:0005794 Golgi apparatus; GO:0005829 cytosol; GO:0012505 endomembrane system; GO:0032991 protein-containing complex; GO:0043226 organelle; GO:0043227 membrane-bounded organelle; GO:0043229 intracellular organelle; GO:0043231 intracellular membrane-bounded organelle; GO:0101031 chaperone complex;		STIP1; stress-induced-phosphoprotein 1	K09553	map05020 Prion diseases	O	Molecular co-chaperone STI1	KOG0548	GO:0005488 binding; GO:0005515 protein binding; GO:0031072 heat shock protein binding; GO:0051879 Hsp90 protein binding;		cytoplasm
TGGT1_263530	4	putative chaperonin GN=TGGT1_263530	TGGT1_263530-t26_1-p1			Chaperonin 10 Kd subunit	groES, HSPE1; chaperonin GroES	K04078		O	Mitochondrial chaperonin	KOG1641		PF00166	cytoplasm
TGGT1_284580	1	ribose-phosphate diphosphokinase subfamily protein GN=TGGT1_284580	TGGT1_284580-t26_1-p1			N-terminal domain of ribose phosphate pyrophosphokinase	PRPS, prsA; ribose-phosphate pyrophosphokinase [EC:2.7.6.1]	K00948	map00030 Pentose phosphate pathway; map00230 Purine metabolism; map01100 Metabolic pathways; map01200 Carbon metabolism; map01230 Biosynthesis of amino acids	G	Ribose-phosphate pyrophosphokinase	KOG1448		PF13793	mitochondria
TGGT1_310640	1	phosphorylase family protein GN=TGGT1_310640	TGGT1_310640-t26_1-p1			Phosphorylase superfamily								PF01048	cytoplasm
TGGT1_249240	1	putative calmodulin GN=TGGT1_249240	TGGT1_249240-t26_1-p1			EF-hand domain pair	CALM; calmodulin	K02183	map04014 Ras signaling pathway; map04015 Rap1 signaling pathway; map04020 Calcium signaling pathway; map04022 cGMP-PKG signaling pathway; map04024 cAMP signaling pathway; map04070 Phosphatidylinositol signaling system; map04114 Oocyte meiosis; map04218 Cellular senescence; map04261 Adrenergic signaling in cardiomyocytes; map04270 Vascular smooth muscle contraction; map04371 Apelin signaling pathw…	T	Calmodulin and related proteins (EF-Hand superfamily)	KOG0027		PF13499	cytoplasm
TGGT1_318600	1	DNA /pantothenate metabolism flavoprotein GN=TGGT1_318600	TGGT1_318600-t26_1-p1	GO:0006139 nucleobase-containing compound metabolic process; GO:0006163 purine nucleotide metabolic process; GO:0006164 purine nucleotide biosynthetic process; GO:0006725 cellular aromatic compound metabolic process; GO:0006732 coenzyme metabolic process; GO:0006753 nucleoside phosphate metabolic process; GO:0006793 phosphorus metabolic process; GO:0006796 phosphate-containing compound metabolic …	GO:0005622 intracellular; GO:0005623 cell; GO:0005737 cytoplasm; GO:0005829 cytosol;		PPCS, COAB; phosphopantothenate---cysteine ligase (ATP) [EC:6.3.2.51]	K01922	map00770 Pantothenate and CoA biosynthesis; map01100 Metabolic pathways	H	Uncharacterized conserved protein with similarity to phosphopantothenoylcysteine synthetase/decarboxylase	KOG2728	GO:0003824 catalytic activity; GO:0004632 phosphopantothenate--cysteine ligase activity; GO:0016874 ligase activity; GO:0016879 ligase activity, forming carbon-nitrogen bonds; GO:0016881 acid-amino acid ligase activity;		nucleus
TGGT1_259550	1	dihydropteroate synthase GN=TGGT1_259550	TGGT1_259550-t26_1-p1			7,8-dihydro-6-hydroxymethylpterin-pyrophosphokinase (HPPK); Pterin binding enzyme				H	Dihydropteroate synthase/7,8-dihydro-6-hydroxymethylpterin-pyrophosphokinase/Dihydroneopterin aldolase	KOG2544		PF01288; PF00809	mitochondria
TGGT1_249530	4	putative exportin 1 GN=TGGT1_249530	TGGT1_249530-t26_1-p1				XPO1, CRM1; exportin-1	K14290	map03008 Ribosome biogenesis in eukaryotes; map03013 RNA transport; map04013 MAPK signaling pathway - fly; map05164 Influenza A; map05166 Human T-cell leukemia virus 1 infection	UY	Nuclear transport receptor CRM1/MSN5 (importin beta superfamily)	KOG2020			cytoplasm
TGGT1_283850	4	peptidyl-prolyl cis-trans isomerase GN=TGGT1_283850	TGGT1_283850-t26_1-p1	GO:0000375 RNA splicing, via transesterification reactions; GO:0000377 RNA splicing, via transesterification reactions with bulged adenosine as nucleophile; GO:0000398 mRNA splicing, via spliceosome; GO:0000413 protein peptidyl-prolyl isomerization; GO:0001775 cell activation; GO:0002252 immune effector process; GO:0002263 cell activation involved in immune response; GO:0002274 myeloid leukocyte …	GO:0005576 extracellular region; GO:0005622 intracellular; GO:0005623 cell; GO:0005634 nucleus; GO:0005654 nucleoplasm; GO:0005681 spliceosomal complex; GO:0005684 U2-type spliceosomal complex; GO:0005737 cytoplasm; GO:0005829 cytosol; GO:0012505 endomembrane system; GO:0016604 nuclear body; GO:0016607 nuclear speck; GO:0030141 secretory granule; GO:0031410 cytoplasmic vesicle; GO:0031974 membran…	FKBP-type peptidyl-prolyl cis-trans isomerase; Cyclophilin type peptidyl-prolyl cis-trans isomerase/CLD	E5.2.1.8; peptidylprolyl isomerase [EC:5.2.1.8]	K01802		O	Cyclophilin type peptidyl-prolyl cis-trans isomerase	KOG0865	GO:0003676 nucleic acid binding; GO:0003723 RNA binding; GO:0003727 single-stranded RNA binding; GO:0003729 mRNA binding; GO:0003755 peptidyl-prolyl cis-trans isomerase activity; GO:0003824 catalytic activity; GO:0005488 binding; GO:0008143 poly(A) binding; GO:0008144 drug binding; GO:0016018 cyclosporin A binding; GO:0016853 isomerase activity; GO:0016859 cis-trans isomerase activity; GO:0033218…	PF00254; PF00160	cytoplasm
TGGT1_244560	5	putative heat shock protein 90 GN=TGGT1_244560	TGGT1_244560-t26_1-p1			Histidine kinase-, DNA gyrase B-, and HSP90-like ATPase	HSP90B, TRA1; heat shock protein 90kDa beta	K09487	map04141 Protein processing in endoplasmic reticulum; map04151 PI3K-Akt signaling pathway; map04657 IL-17 signaling pathway; map04915 Estrogen signaling pathway; map04918 Thyroid hormone synthesis; map05200 Pathways in cancer; map05215 Prostate cancer; map05418 Fluid shear stress and atherosclerosis	O	Molecular chaperone (HSP90 family)	KOG0019		PF02518	endoplasmic reticulum
TGGT1_300200	3	histone H2AZ GN=TGGT1_300200	TGGT1_300200-t26_1-p1			Core histone H2A/H2B/H3/H4	H2A; histone H2A	K11251	map04217 Necroptosis; map05034 Alcoholism; map05322 Systemic lupus erythematosus	B	Histone 2A	KOG1757		PF00125	nucleus
TGGT1_239260	3	histone H4 GN=TGGT1_239260	TGGT1_239260-t26_1-p1		GO:0005622 intracellular; GO:0005623 cell; GO:0005634 nucleus; GO:0005694 chromosome; GO:0043226 organelle; GO:0043227 membrane-bounded organelle; GO:0043228 non-membrane-bounded organelle; GO:0043229 intracellular organelle; GO:0043231 intracellular membrane-bounded organelle; GO:0043232 intracellular non-membrane-bounded organelle;		H4; histone H4	K11254	map05034 Alcoholism; map05203 Viral carcinogenesis; map05322 Systemic lupus erythematosus	B	Histone H4	KOG3467			nucleus
TGGT1_239820	2	D-3-phosphoglycerate dehydrogenase GN=TGGT1_239820	TGGT1_239820-t26_1-p1			D-isomer specific 2-hydroxyacid dehydrogenase, catalytic domain; D-isomer specific 2-hydroxyacid dehydrogenase, NAD binding domain	serA, PHGDH; D-3-phosphoglycerate dehydrogenase / 2-oxoglutarate reductase [EC:1.1.1.95 1.1.1.399]	K00058	map00260 Glycine, serine and threonine metabolism; map00270 Cysteine and methionine metabolism; map01100 Metabolic pathways; map01200 Carbon metabolism; map01230 Biosynthesis of amino acids	E	D-3-phosphoglycerate dehydrogenase, D-isomer-specific 2-hydroxy acid dehydrogenase superfamily	KOG0068		PF00389; PF02826	cytoplasm
TGGT1_236570	1	lysine decarboxylase family protein GN=TGGT1_236570	TGGT1_236570-t26_1-p1												nucleus
TGGT1_233140	1	putative deoxyuridine 5'-triphosphate nucleotidohydrolase GN=TGGT1_233140	TGGT1_233140-t26_1-p1			dUTPase	dut, DUT; dUTP pyrophosphatase [EC:3.6.1.23]	K01520	map00240 Pyrimidine metabolism; map00983 Drug metabolism - other enzymes; map01100 Metabolic pathways					PF00692	cytoplasm
TGGT1_290670	2	leucyl aminopeptidase LAP GN=TGGT1_290670	TGGT1_290670-t26_1-p1	GO:0006508 proteolysis; GO:0006807 nitrogen compound metabolic process; GO:0008152 metabolic process; GO:0019538 protein metabolic process; GO:0043170 macromolecule metabolic process; GO:0044238 primary metabolic process; GO:0071704 organic substance metabolic process; GO:1901564 organonitrogen compound metabolic process;	GO:0005622 intracellular; GO:0005623 cell; GO:0005737 cytoplasm; GO:0005739 mitochondrion; GO:0043226 organelle; GO:0043227 membrane-bounded organelle; GO:0043229 intracellular organelle; GO:0043231 intracellular membrane-bounded organelle;	Cytosol aminopeptidase family, N-terminal domain; Cytosol aminopeptidase family, catalytic domain	LAP3; cytosol aminopeptidase [EC:3.4.11.1 3.4.11.5]	K11142	map00330 Arginine and proline metabolism; map00480 Glutathione metabolism; map01100 Metabolic pathways	E	Predicted aminopeptidase of the M17 family	KOG2597	GO:0003824 catalytic activity; GO:0005488 binding; GO:0005515 protein binding; GO:0008233 peptidase activity; GO:0016787 hydrolase activity; GO:0019904 protein domain specific binding; GO:0097718 disordered domain specific binding; GO:0140096 catalytic activity, acting on a protein;	PF02789; PF00883	plasma membrane
TGGT1_259660	3	orotate phosphoribosyltransferase GN=TGGT1_259660	TGGT1_259660-t26_1-p1			Phosphoribosyl transferase domain	UMPS; uridine monophosphate synthetase [EC:2.4.2.10 4.1.1.23]	K13421	map00240 Pyrimidine metabolism; map00983 Drug metabolism - other enzymes; map01100 Metabolic pathways	F	Uridine 5'- monophosphate synthase/orotate phosphoribosyltransferase	KOG1377		PF00156	mitochondria
TGGT1_230410	3	peroxiredoxin PRX3 GN=TGGT1_230410	TGGT1_230410-t26_1-p1			AhpC/TSA family; C-terminal domain of 1-Cys peroxiredoxin	PRDX3; peroxiredoxin 3 [EC:1.11.1.15]	K20011		O	Alkyl hydroperoxide reductase, thiol specific antioxidant and related enzymes	KOG0852	GO:0005488 binding; GO:0005515 protein binding; GO:0042802 identical protein binding;	PF00578; PF10417	mitochondria
TGGT1_229650	1	josephin protein GN=TGGT1_229650	TGGT1_229650-t26_1-p1			UBX domain	ATXN3, MJD; Ataxin-3 [EC:3.4.22.-]	K11863	map04141 Protein processing in endoplasmic reticulum	O	Ataxin 3/Josephin	KOG2935		PF00789	mitochondria
TGGT1_278050	2	putative proteasome subunit alpha type 1 GN=TGGT1_278050	TGGT1_278050-t26_1-p1	GO:0006508 proteolysis; GO:0006511 ubiquitin-dependent protein catabolic process; GO:0006807 nitrogen compound metabolic process; GO:0008152 metabolic process; GO:0009056 catabolic process; GO:0009057 macromolecule catabolic process; GO:0009987 cellular process; GO:0010498 proteasomal protein catabolic process; GO:0010499 proteasomal ubiquitin-independent protein catabolic process; GO:0019538 pro…	GO:0000502 proteasome complex; GO:0005622 intracellular; GO:0005623 cell; GO:0005634 nucleus; GO:0005737 cytoplasm; GO:0005829 cytosol; GO:0005839 proteasome core complex; GO:0012505 endomembrane system; GO:0016020 membrane; GO:0019773 proteasome core complex, alpha-subunit complex; GO:0031597 cytosolic proteasome complex; GO:0032991 protein-containing complex; GO:0034515 proteasome storage granu…	Proteasome subunit A N-terminal signature; Proteasome subunit	PSMA1; 20S proteasome subunit alpha 6 [EC:3.4.25.1]	K02725	map03050 Proteasome	O	20S proteasome, regulatory subunit alpha type PSMA1/PRE5	KOG0863		PF10584; PF00227	cytoplasm,nucleus
TGGT1_265220	6	co-chaperone GrpE protein GN=TGGT1_265220	TGGT1_265220-t26_1-p1				GRPE; molecular chaperone GrpE	K03687		O	Molecular chaperone of the GrpE family	KOG3003			mitochondria
TGGT1_227948	4	peptidase M16 inactive domain-containing protein GN=TGGT1_227948	TGGT1_227948-t26_1-p1			Peptidase M16 inactive domain	PITRM1, PreP, CYM1; presequence protease [EC:3.4.24.-]	K06972		O	Metalloendoprotease HMP1 (insulinase superfamily)	KOG2019		PF05193	nucleus
TGGT1_236040	7	fructose-1,6-bisphosphate aldolase GN=TGGT1_236040	TGGT1_236040-t26_1-p1	GO:0005975 carbohydrate metabolic process; GO:0005996 monosaccharide metabolic process; GO:0006000 fructose metabolic process; GO:0006001 fructose catabolic process; GO:0006006 glucose metabolic process; GO:0006007 glucose catabolic process; GO:0006081 cellular aldehyde metabolic process; GO:0006082 organic acid metabolic process; GO:0006090 pyruvate metabolic process; GO:0006091 generation of pr…	GO:0005622 intracellular; GO:0005623 cell; GO:0005737 cytoplasm; GO:0005813 centrosome; GO:0005815 microtubule organizing center; GO:0005829 cytosol; GO:0005856 cytoskeleton; GO:0015630 microtubule cytoskeleton; GO:0034451 centriolar satellite; GO:0043226 organelle; GO:0043228 non-membrane-bounded organelle; GO:0043229 intracellular organelle; GO:0043232 intracellular non-membrane-bounded organel…	Fructose-bisphosphate aldolase class-I	ALDO; fructose-bisphosphate aldolase, class I [EC:4.1.2.13]	K01623	map00010 Glycolysis / Gluconeogenesis; map00030 Pentose phosphate pathway; map00051 Fructose and mannose metabolism; map01100 Metabolic pathways; map01200 Carbon metabolism; map01230 Biosynthesis of amino acids; map04066 HIF-1 signaling pathway	G	Fructose-biphosphate aldolase	KOG1557	GO:0003824 catalytic activity; GO:0004332 fructose-bisphosphate aldolase activity; GO:0005488 binding; GO:0005515 protein binding; GO:0008092 cytoskeletal protein binding; GO:0016829 lyase activity; GO:0016830 carbon-carbon lyase activity; GO:0016832 aldehyde-lyase activity; GO:0019899 enzyme binding; GO:0030246 carbohydrate binding; GO:0036094 small molecule binding; GO:0042802 identical protein…	PF00274	Golgi apparatus
TGGT1_318230	13	phosphoglycerate kinase PGKI GN=TGGT1_318230	TGGT1_318230-t26_1-p1	GO:0005975 carbohydrate metabolic process; GO:0005996 monosaccharide metabolic process; GO:0006006 glucose metabolic process; GO:0006082 organic acid metabolic process; GO:0006090 pyruvate metabolic process; GO:0006091 generation of precursor metabolites and energy; GO:0006094 gluconeogenesis; GO:0006096 glycolytic process; GO:0006139 nucleobase-containing compound metabolic process; GO:0006163 p…	GO:0005622 intracellular; GO:0005623 cell; GO:0005737 cytoplasm; GO:0005739 mitochondrion; GO:0043226 organelle; GO:0043227 membrane-bounded organelle; GO:0043229 intracellular organelle; GO:0043231 intracellular membrane-bounded organelle;	Phosphoglycerate kinase	PGK, pgk; phosphoglycerate kinase [EC:2.7.2.3]	K00927	map00010 Glycolysis / Gluconeogenesis; map01100 Metabolic pathways; map01200 Carbon metabolism; map01230 Biosynthesis of amino acids; map04066 HIF-1 signaling pathway	G	3-phosphoglycerate kinase	KOG1367	GO:0003824 catalytic activity; GO:0004618 phosphoglycerate kinase activity; GO:0016301 kinase activity; GO:0016740 transferase activity; GO:0016772 transferase activity, transferring phosphorus-containing groups; GO:0016774 phosphotransferase activity, carboxyl group as acceptor;	PF00162	cytoplasm
TGGT1_268850	9	enolase 2 GN=TGGT1_268850	TGGT1_268850-t26_1-p1	GO:0005975 carbohydrate metabolic process; GO:0005996 monosaccharide metabolic process; GO:0006006 glucose metabolic process; GO:0006007 glucose catabolic process; GO:0006082 organic acid metabolic process; GO:0006090 pyruvate metabolic process; GO:0006091 generation of precursor metabolites and energy; GO:0006094 gluconeogenesis; GO:0006096 glycolytic process; GO:0006139 nucleobase-containing co…	GO:0005622 intracellular; GO:0005623 cell; GO:0005737 cytoplasm; GO:0005829 cytosol; GO:0005886 plasma membrane; GO:0016020 membrane; GO:0071944 cell periphery;	Enolase, N-terminal domain; Enolase, C-terminal TIM barrel domain	ENO, eno; enolase [EC:4.2.1.11]	K01689	map00010 Glycolysis / Gluconeogenesis; map01100 Metabolic pathways; map01200 Carbon metabolism; map01230 Biosynthesis of amino acids; map03018 RNA degradation; map04066 HIF-1 signaling pathway	G	Enolase	KOG2670	GO:0003824 catalytic activity; GO:0004634 phosphopyruvate hydratase activity; GO:0016829 lyase activity; GO:0016835 carbon-oxygen lyase activity; GO:0016836 hydro-lyase activity;	PF03952; PF00113	mitochondria
TGGT1_237470	4	glycine cleavage T-protein (aminomethyl transferase) domain-containing protein GN=TGGT1_237470	TGGT1_237470-t26_1-p1			Aminomethyltransferase folate-binding domain; Glycine cleavage T-protein C-terminal barrel domain	gcvT, AMT; aminomethyltransferase [EC:2.1.2.10]	K00605	map00260 Glycine, serine and threonine metabolism; map00630 Glyoxylate and dicarboxylate metabolism; map00670 One carbon pool by folate; map01100 Metabolic pathways; map01200 Carbon metabolism	E	Aminomethyl transferase	KOG2770		PF01571; PF08669	mitochondria
TGGT1_273490	10	putative glutamine synthetase, type I GN=TGGT1_273490	TGGT1_273490-t26_1-p1			Glutamine synthetase, beta-Grasp domain; Glutamine synthetase, catalytic domain				E	Glutamine synthetase	KOG0683		PF03951; PF00120	cytoplasm
TGGT1_220950	1	Mitochondrial association factor 1(predict) GN=TGGT1_220950	TGGT1_220950-t26_1-p1												nucleus
TGGT1_230450	7	bifunctional GMP synthase/glutamine amidotransferase protein GN=TGGT1_230450	TGGT1_230450-t26_1-p1	GO:0006139 nucleobase-containing compound metabolic process; GO:0006163 purine nucleotide metabolic process; GO:0006164 purine nucleotide biosynthetic process; GO:0006177 GMP biosynthetic process; GO:0006725 cellular aromatic compound metabolic process; GO:0006753 nucleoside phosphate metabolic process; GO:0006793 phosphorus metabolic process; GO:0006796 phosphate-containing compound metabolic pr…	GO:0005622 intracellular; GO:0005623 cell; GO:0005737 cytoplasm; GO:0005829 cytosol;	Glutamine amidotransferase class-I; NAD synthase; GMP synthase C terminal domain	guaA, GMPS; GMP synthase (glutamine-hydrolysing) [EC:6.3.5.2]	K01951	map00230 Purine metabolism; map00983 Drug metabolism - other enzymes; map01100 Metabolic pathways	F	GMP synthase	KOG1622	GO:0003824 catalytic activity; GO:0003921 GMP synthase activity; GO:0003922 GMP synthase (glutamine-hydrolyzing) activity; GO:0005488 binding; GO:0005515 protein binding; GO:0016874 ligase activity; GO:0016879 ligase activity, forming carbon-nitrogen bonds; GO:0016884 carbon-nitrogen ligase activity, with glutamine as amido-N-donor; GO:0042802 identical protein binding;	PF00117; PF02540; PF00958	cytoplasm
TGGT1_224850	4	putative polyadenylate binding protein GN=TGGT1_224850	TGGT1_224850-t26_1-p1	GO:0000184 nuclear-transcribed mRNA catabolic process, nonsense-mediated decay; GO:0000375 RNA splicing, via transesterification reactions; GO:0000377 RNA splicing, via transesterification reactions with bulged adenosine as nucleophile; GO:0000398 mRNA splicing, via spliceosome; GO:0000956 nuclear-transcribed mRNA catabolic process; GO:0006139 nucleobase-containing compound metabolic process; GO:…	GO:0005622 intracellular; GO:0005623 cell; GO:0005634 nucleus; GO:0005681 spliceosomal complex; GO:0005737 cytoplasm; GO:0005829 cytosol; GO:0010494 cytoplasmic stress granule; GO:0032991 protein-containing complex; GO:0035770 ribonucleoprotein granule; GO:0036464 cytoplasmic ribonucleoprotein granule; GO:0043226 organelle; GO:0043227 membrane-bounded organelle; GO:0043228 non-membrane-bounded or…	RNA recognition motif. (a.k.a. RRM, RBD, or RNP domain)	PABPC; polyadenylate-binding protein	K13126	map03013 RNA transport; map03015 mRNA surveillance pathway; map03018 RNA degradation	AJ	Polyadenylate-binding protein (RRM superfamily)	KOG0123	GO:0003676 nucleic acid binding; GO:0003723 RNA binding; GO:0003727 single-stranded RNA binding; GO:0003729 mRNA binding; GO:0003730 mRNA 3'-UTR binding; GO:0005488 binding; GO:0005515 protein binding; GO:0008022 protein C-terminus binding; GO:0008143 poly(A) binding; GO:0008187 poly-pyrimidine tract binding; GO:0008266 poly(U) RNA binding; GO:0008494 translation activator activity; GO:0045182 tr…	PF00076	nucleus
TGGT1_217890	4	putative alkyl hydroperoxide reductase/ Thiol specific antioxidant/ Mal allergen GN=TGGT1_217890	TGGT1_217890-t26_1-p1			AhpC/TSA family; C-terminal domain of 1-Cys peroxiredoxin	PRDX2_4, ahpC; peroxiredoxin (alkyl hydroperoxide reductase subunit C) [EC:1.11.1.15]	K03386	map04214 Apoptosis - fly	O	Alkyl hydroperoxide reductase, thiol specific antioxidant and related enzymes	KOG0852		PF00578; PF10417	cytoplasm
TGGT1_233110	5	IMP dehydrogenasa GN=TGGT1_233110	TGGT1_233110-t26_1-p1	GO:0001775 cell activation; GO:0002252 immune effector process; GO:0002263 cell activation involved in immune response; GO:0002274 myeloid leukocyte activation; GO:0002275 myeloid cell activation involved in immune response; GO:0002283 neutrophil activation involved in immune response; GO:0002366 leukocyte activation involved in immune response; GO:0002376 immune system process; GO:0002443 leukoc…	GO:0005576 extracellular region; GO:0005622 intracellular; GO:0005623 cell; GO:0005634 nucleus; GO:0005737 cytoplasm; GO:0005829 cytosol; GO:0012505 endomembrane system; GO:0030141 secretory granule; GO:0031410 cytoplasmic vesicle; GO:0031974 membrane-enclosed lumen; GO:0031982 vesicle; GO:0031983 vesicle lumen; GO:0034774 secretory granule lumen; GO:0043226 organelle; GO:0043227 membrane-bounded…	IMP dehydrogenase / GMP reductase domain; CBS domain	IMPDH, guaB; IMP dehydrogenase [EC:1.1.1.205]	K00088	map00230 Purine metabolism; map00983 Drug metabolism - other enzymes; map01100 Metabolic pathways	F	IMP dehydrogenase/GMP reductase	KOG2550	GO:0000166 nucleotide binding; GO:0003824 catalytic activity; GO:0003938 IMP dehydrogenase activity; GO:0005488 binding; GO:0016491 oxidoreductase activity; GO:0016614 oxidoreductase activity, acting on CH-OH group of donors; GO:0016616 oxidoreductase activity, acting on the CH-OH group of donors, NAD or NADP as acceptor; GO:0036094 small molecule binding; GO:0097159 organic cyclic compound bindi…	PF00478; PF00571	cytoplasm
TGGT1_248340	9	GTP-binding nuclear protein ran/tc4 GN=TGGT1_248340	TGGT1_248340-t26_1-p1			Ras family	RAN; GTP-binding nuclear protein Ran	K07936	map03008 Ribosome biogenesis in eukaryotes; map03013 RNA transport; map05166 Human T-cell leukemia virus 1 infection	U	GTPase Ran/TC4/GSP1 (nuclear protein transport pathway), small G protein superfamily	KOG0096		PF00071	cytoplasm
TGGT1_288680	2	endonuclease IV APN GN=TGGT1_288680	TGGT1_288680-t26_1-p1	GO:0000726 non-recombinational repair; GO:0006139 nucleobase-containing compound metabolic process; GO:0006259 DNA metabolic process; GO:0006281 DNA repair; GO:0006284 base-excision repair; GO:0006725 cellular aromatic compound metabolic process; GO:0006807 nitrogen compound metabolic process; GO:0006950 response to stress; GO:0006974 cellular response to DNA damage stimulus; GO:0008152 metabolic…		Xylose isomerase-like TIM barrel	APEX1; AP endonuclease 1 [EC:4.2.99.18]	K10771	map03410 Base excision repair	G	Major apurinic/apyrimidinic endonuclease/3'-repair diesterase APN1	KOG3997	GO:0003824 catalytic activity; GO:0003906 DNA-(apurinic or apyrimidinic site) endonuclease activity; GO:0004518 nuclease activity; GO:0004519 endonuclease activity; GO:0008081 phosphoric diester hydrolase activity; GO:0016787 hydrolase activity; GO:0016788 hydrolase activity, acting on ester bonds; GO:0042578 phosphoric ester hydrolase activity; GO:0140097 catalytic activity, acting on DNA;	PF01261	extracellular
TGGT1_216600	2	exonuclease III APE GN=TGGT1_216600	TGGT1_216600-t26_1-p1	GO:0000723 telomere maintenance; GO:0006139 nucleobase-containing compound metabolic process; GO:0006259 DNA metabolic process; GO:0006281 DNA repair; GO:0006284 base-excision repair; GO:0006286 base-excision repair, base-free sugar-phosphate removal; GO:0006304 DNA modification; GO:0006725 cellular aromatic compound metabolic process; GO:0006793 phosphorus metabolic process; GO:0006796 phosphate…	GO:0000228 nuclear chromosome; GO:0000781 chromosome, telomeric region; GO:0000784 nuclear chromosome, telomeric region; GO:0005622 intracellular; GO:0005623 cell; GO:0005634 nucleus; GO:0005654 nucleoplasm; GO:0005694 chromosome; GO:0005730 nucleolus; GO:0005737 cytoplasm; GO:0005739 mitochondrion; GO:0005783 endoplasmic reticulum; GO:0005813 centrosome; GO:0005815 microtubule organizing center;…	Endonuclease/Exonuclease/phosphatase family	APEX1; AP endonuclease 1 [EC:4.2.99.18]	K10771	map03410 Base excision repair	L	Apurinic/apyrimidinic endonuclease and related enzymes	KOG1294	GO:0003676 nucleic acid binding; GO:0003677 DNA binding; GO:0003682 chromatin binding; GO:0003684 damaged DNA binding; GO:0003690 double-stranded DNA binding; GO:0003691 double-stranded telomeric DNA binding; GO:0003712 transcription coregulator activity; GO:0003713 transcription coactivator activity; GO:0003714 transcription corepressor activity; GO:0003824 catalytic activity; GO:0003906 DNA-(ap…	PF03372	nucleus
TGGT1_216260	1	putative eukaryotic initiation factor-2B, gamma subunit GN=TGGT1_216260	TGGT1_216260-t26_1-p1			MobA-like NTP transferase domain	EIF2B3; translation initiation factor eIF-2B subunit gamma	K03241	map03013 RNA transport; map05168 Herpes simplex virus 1 infection	J	Translation initiation factor 2B, gamma subunit (eIF-2Bgamma/GCD1)	KOG1462		PF12804	cytoplasm
TGGT1_232520	12	brix domain-containing protein GN=TGGT1_232520	TGGT1_232520-t26_1-p1			Brix domain	RPF2; ribosome production factor 2	K14847		J	Protein required for biogenesis of the ribosomal 60S subunit	KOG3031		PF04427	nucleus
TGGT1_320450	10	ribosome biogenesis regulatory protein (rrs1) protein GN=TGGT1_320450	TGGT1_320450-t26_1-p1				RRS1; regulator of ribosome biosynthesis	K14852		J	Regulator of ribosome synthesis	KOG1765			nucleus
TGGT1_215740	8	putative notchless GN=TGGT1_215740	TGGT1_215740-t26_1-p1	GO:0006950 response to stress; GO:0006970 response to osmotic stress; GO:0006996 organelle organization; GO:0007010 cytoskeleton organization; GO:0007015 actin filament organization; GO:0008064 regulation of actin polymerization or depolymerization; GO:0008154 actin polymerization or depolymerization; GO:0009628 response to abiotic stimulus; GO:0009987 cellular process; GO:0010564 regulation of c…	GO:0005622 intracellular; GO:0005623 cell; GO:0005737 cytoplasm; GO:0005856 cytoskeleton; GO:0005884 actin filament; GO:0005938 cell cortex; GO:0015629 actin cytoskeleton; GO:0030479 actin cortical patch; GO:0030863 cortical cytoskeleton; GO:0030864 cortical actin cytoskeleton; GO:0042641 actomyosin; GO:0042643 actomyosin, actin portion; GO:0043226 organelle; GO:0043228 non-membrane-bounded organ…	NLE (NUC135) domain	RSA4, NLE1; ribosome assembly protein 4	K14855		B	Notchless-like WD40 repeat-containing protein	KOG0271	GO:0003779 actin binding; GO:0005488 binding; GO:0005515 protein binding; GO:0008092 cytoskeletal protein binding; GO:0044877 protein-containing complex binding; GO:0051015 actin filament binding;	PF08154	nucleus
TGGT1_249180	33	bifunctional dihydrofolate reductase-thymidylate synthase GN=TGGT1_249180	TGGT1_249180-t26_1-p1	GO:0000082 G1/S transition of mitotic cell cycle; GO:0000083 regulation of transcription involved in G1/S transition of mitotic cell cycle; GO:0000278 mitotic cell cycle; GO:0006082 organic acid metabolic process; GO:0006139 nucleobase-containing compound metabolic process; GO:0006220 pyrimidine nucleotide metabolic process; GO:0006221 pyrimidine nucleotide biosynthetic process; GO:0006231 dTMP b…	GO:0005622 intracellular; GO:0005623 cell; GO:0005634 nucleus; GO:0005737 cytoplasm; GO:0005739 mitochondrion; GO:0005740 mitochondrial envelope; GO:0005743 mitochondrial inner membrane; GO:0005759 mitochondrial matrix; GO:0005829 cytosol; GO:0016020 membrane; GO:0019866 organelle inner membrane; GO:0031090 organelle membrane; GO:0031966 mitochondrial membrane; GO:0031967 organelle envelope; GO:0…	Dihydrofolate reductase; Thymidylate synthase	thyA, TYMS; thymidylate synthase [EC:2.1.1.45]	K00560	map00240 Pyrimidine metabolism; map00670 One carbon pool by folate; map01100 Metabolic pathways; map01523 Antifolate resistance	H	Dihydrofolate reductase	KOG1324	GO:0000900 translation repressor activity, mRNA regulatory element binding; GO:0003676 nucleic acid binding; GO:0003723 RNA binding; GO:0003729 mRNA binding; GO:0003824 catalytic activity; GO:0004799 thymidylate synthase activity; GO:0005488 binding; GO:0005542 folic acid binding; GO:0008144 drug binding; GO:0008168 methyltransferase activity; GO:0016740 transferase activity; GO:0016741 transfera…	PF00186; PF00303	cytoplasm,mitochondria
TGGT1_219550	3	dihydrolipoyllysine-residue succinyltransferase component of oxoglutarate dehydrogenase GN=TGGT1_219550	TGGT1_219550-t26_1-p1			Biotin-requiring enzyme; 2-oxoacid dehydrogenases acyltransferase (catalytic domain)	DLST, sucB; 2-oxoglutarate dehydrogenase E2 component (dihydrolipoamide succinyltransferase) [EC:2.3.1.61]	K00658	map00020 Citrate cycle (TCA cycle); map00310 Lysine degradation; map00380 Tryptophan metabolism; map01100 Metabolic pathways; map01200 Carbon metabolism	H	Dihydrolipoamide succinyltransferase (2-oxoglutarate dehydrogenase, E2 subunit)	KOG0559		PF00364; PF00198	mitochondria
TGGT1_219750	3	putative cytochrome c GN=TGGT1_219750	TGGT1_219750-t26_1-p1	GO:0006091 generation of precursor metabolites and energy; GO:0006119 oxidative phosphorylation; GO:0006122 mitochondrial electron transport, ubiquinol to cytochrome c; GO:0006123 mitochondrial electron transport, cytochrome c to oxygen; GO:0006139 nucleobase-containing compound metabolic process; GO:0006163 purine nucleotide metabolic process; GO:0006725 cellular aromatic compound metabolic proc…	GO:0005622 intracellular; GO:0005623 cell; GO:0005737 cytoplasm; GO:0005739 mitochondrion; GO:0005740 mitochondrial envelope; GO:0005758 mitochondrial intermembrane space; GO:0031967 organelle envelope; GO:0031970 organelle envelope lumen; GO:0031974 membrane-enclosed lumen; GO:0031975 envelope; GO:0043226 organelle; GO:0043227 membrane-bounded organelle; GO:0043229 intracellular organelle; GO:00…	Cytochrome c	CYC; cytochrome c	K08738	map01524 Platinum drug resistance; map04115 p53 signaling pathway; map04210 Apoptosis; map04214 Apoptosis - fly; map04215 Apoptosis - multiple species; map04932 Non-alcoholic fatty liver disease (NAFLD); map05010 Alzheimer disease; map05012 Parkinson disease; map05014 Amyotrophic lateral sclerosis (ALS); map05016 Huntington disease; map05130 Pathogenic Escherichia coli infection; map05131 Shigell…	C	Cytochrome c	KOG3453	GO:0003824 catalytic activity; GO:0009055 electron transfer activity; GO:0016491 oxidoreductase activity;	PF00034	cytoplasm
TGGT1_214350	1	putative GTP-binding protein GN=TGGT1_214350	TGGT1_214350-t26_1-p1		GO:0005622 intracellular; GO:0005623 cell; GO:0005737 cytoplasm;	Protein of unknown function (DUF933)	OLA1; obg-like ATPase 1	K19788		J	Predicted GTP-binding protein (ODN superfamily)	KOG1491	GO:0003824 catalytic activity; GO:0016462 pyrophosphatase activity; GO:0016787 hydrolase activity; GO:0016817 hydrolase activity, acting on acid anhydrides; GO:0016818 hydrolase activity, acting on acid anhydrides, in phosphorus-containing anhydrides; GO:0016887 ATPase activity; GO:0017111 nucleoside-triphosphatase activity;	PF06071	cytoplasm
TGGT1_319920	2	2-oxo acid dehydrogenases acyltransferase (catalytic domain) domain-containing protein GN=TGGT1_319920	TGGT1_319920-t26_1-p1		GO:0005622 intracellular; GO:0005623 cell; GO:0005737 cytoplasm; GO:0005739 mitochondrion; GO:0005759 mitochondrial matrix; GO:0005947 mitochondrial alpha-ketoglutarate dehydrogenase complex; GO:0009295 nucleoid; GO:0030062 mitochondrial tricarboxylic acid cycle enzyme complex; GO:0031974 membrane-enclosed lumen; GO:0032991 protein-containing complex; GO:0042645 mitochondrial nucleoid; GO:0043226…	Biotin-requiring enzyme; 2-oxoacid dehydrogenases acyltransferase (catalytic domain)	DBT, bkdB; 2-oxoisovalerate dehydrogenase E2 component (dihydrolipoyl transacylase) [EC:2.3.1.168]	K09699	map00280 Valine, leucine and isoleucine degradation; map00640 Propanoate metabolism; map01100 Metabolic pathways	I	Dihydrolipoamide transacylase (alpha-keto acid dehydrogenase E2 subunit)	KOG0558	GO:0005488 binding; GO:0005515 protein binding; GO:0019899 enzyme binding; GO:0031625 ubiquitin protein ligase binding; GO:0044389 ubiquitin-like protein ligase binding;	PF00364; PF00198	mitochondria
TGGT1_251950	7	ribosomal protein l7/l12 c-terminal domain-containing protein GN=TGGT1_251950	TGGT1_251950-t26_1-p1			Ribosomal protein L7/L12 C-terminal domain	RP-L7, MRPL12, rplL; large subunit ribosomal protein L7/L12	K02935	map03010 Ribosome	J	Mitochondrial/chloroplast ribosomal protein L12	KOG1715		PF00542	mitochondria
TGGT1_288380	11	heat shock protein HSP90 GN=TGGT1_288380	TGGT1_288380-t26_1-p1			Histidine kinase-, DNA gyrase B-, and HSP90-like ATPase	HSP90A, htpG; molecular chaperone HtpG	K04079	map04141 Protein processing in endoplasmic reticulum; map04151 PI3K-Akt signaling pathway; map04217 Necroptosis; map04612 Antigen processing and presentation; map04621 NOD-like receptor signaling pathway; map04657 IL-17 signaling pathway; map04659 Th17 cell differentiation; map04914 Progesterone-mediated oocyte maturation; map04915 Estrogen signaling pathway; map05200 Pathways in cancer; map05215…	O	Molecular chaperone (HSP90 family)	KOG0019		PF02518	cytoplasm
TGGT1_289690	17	glyceraldehyde-3-phosphate dehydrogenase GAPDH1 GN=TGGT1_289690	TGGT1_289690-t26_1-p1	GO:0005975 carbohydrate metabolic process; GO:0006082 organic acid metabolic process; GO:0006090 pyruvate metabolic process; GO:0006091 generation of precursor metabolites and energy; GO:0006096 glycolytic process; GO:0006139 nucleobase-containing compound metabolic process; GO:0006163 purine nucleotide metabolic process; GO:0006164 purine nucleotide biosynthetic process; GO:0006165 nucleoside di…	GO:0005622 intracellular; GO:0005623 cell; GO:0005737 cytoplasm; GO:0005829 cytosol;	Glyceraldehyde 3-phosphate dehydrogenase, NAD binding domain; Glyceraldehyde 3-phosphate dehydrogenase, C-terminal domain	GAPDH, gapA; glyceraldehyde 3-phosphate dehydrogenase [EC:1.2.1.12]	K00134	map00010 Glycolysis / Gluconeogenesis; map01100 Metabolic pathways; map01200 Carbon metabolism; map01230 Biosynthesis of amino acids; map04066 HIF-1 signaling pathway; map05010 Alzheimer disease; map05130 Pathogenic Escherichia coli infection	G	Glyceraldehyde 3-phosphate dehydrogenase	KOG0657	GO:0000166 nucleotide binding; GO:0003824 catalytic activity; GO:0004365 glyceraldehyde-3-phosphate dehydrogenase (NAD+) (phosphorylating) activity; GO:0005488 binding; GO:0016491 oxidoreductase activity; GO:0016620 oxidoreductase activity, acting on the aldehyde or oxo group of donors, NAD or NADP as acceptor; GO:0016903 oxidoreductase activity, acting on the aldehyde or oxo group of donors; GO:…	PF00044; PF02800	mitochondria
TGGT1_220400	3	actin depolymerizing factor ADF GN=TGGT1_220400	TGGT1_220400-t26_1-p1			Cofilin/tropomyosin-type actin-binding protein	CFL; cofilin	K05765	map04360 Axon guidance; map04666 Fc gamma R-mediated phagocytosis; map04810 Regulation of actin cytoskeleton; map05133 Pertussis; map05170 Human immunodeficiency virus 1 infection	Z	Actin depolymerizing factor	KOG1735		PF00241	extracellular
TGGT1_308020	3	SAG-related sequence SRS57 GN=TGGT1_308020	TGGT1_308020-t26_1-p1												plasma membrane
TGGT1_232250	12	catalase GN=TGGT1_232250	TGGT1_232250-t26_1-p1			Catalase	katE, CAT, catB, srpA; catalase [EC:1.11.1.6]	K03781	map00380 Tryptophan metabolism; map00630 Glyoxylate and dicarboxylate metabolism; map01100 Metabolic pathways; map01200 Carbon metabolism; map04068 FoxO signaling pathway; map04146 Peroxisome; map04211 Longevity regulating pathway; map04212 Longevity regulating pathway - worm; map04213 Longevity regulating pathway - multiple species; map05014 Amyotrophic lateral sclerosis (ALS)	Q	Catalase	KOG0047		PF00199	cytoplasm
TGGT1_411760	7	actin GN=TGGT1_411760	TGGT1_411760-t26_1-p1	GO:0006996 organelle organization; GO:0007010 cytoskeleton organization; GO:0007015 actin filament organization; GO:0009653 anatomical structure morphogenesis; GO:0009987 cellular process; GO:0010927 cellular component assembly involved in morphogenesis; GO:0014866 skeletal myofibril assembly; GO:0016043 cellular component organization; GO:0022607 cellular component assembly; GO:0030029 actin fil…	GO:0005622 intracellular; GO:0005623 cell; GO:0005856 cytoskeleton; GO:0005884 actin filament; GO:0015629 actin cytoskeleton; GO:0043226 organelle; GO:0043228 non-membrane-bounded organelle; GO:0043229 intracellular organelle; GO:0043232 intracellular non-membrane-bounded organelle; GO:0099080 supramolecular complex; GO:0099081 supramolecular polymer; GO:0099512 supramolecular fiber; GO:0099513 p…		ACTB_G1; actin beta/gamma 1	K05692	map04015 Rap1 signaling pathway; map04145 Phagosome; map04210 Apoptosis; map04390 Hippo signaling pathway; map04391 Hippo signaling pathway - fly; map04510 Focal adhesion; map04520 Adherens junction; map04530 Tight junction; map04611 Platelet activation; map04670 Leukocyte transendothelial migration; map04714 Thermogenesis; map04745 Phototransduction - fly; map04810 Regulation of actin cytoskelet…	Z	Actin and related proteins	KOG0676	GO:0005198 structural molecule activity; GO:0005200 structural constituent of cytoskeleton;		cytoskeleton
TGGT1_269190	17	glyceraldehyde-3-phosphate dehydrogenase GAPDH2 GN=TGGT1_269190	TGGT1_269190-t26_1-p1	GO:0005975 carbohydrate metabolic process; GO:0006082 organic acid metabolic process; GO:0006090 pyruvate metabolic process; GO:0006091 generation of precursor metabolites and energy; GO:0006096 glycolytic process; GO:0006139 nucleobase-containing compound metabolic process; GO:0006163 purine nucleotide metabolic process; GO:0006164 purine nucleotide biosynthetic process; GO:0006165 nucleoside di…	GO:0005622 intracellular; GO:0005623 cell; GO:0005737 cytoplasm; GO:0005829 cytosol;	Glyceraldehyde 3-phosphate dehydrogenase, NAD binding domain; Glyceraldehyde 3-phosphate dehydrogenase, C-terminal domain	GAPDH, gapA; glyceraldehyde 3-phosphate dehydrogenase [EC:1.2.1.12]	K00134	map00010 Glycolysis / Gluconeogenesis; map01100 Metabolic pathways; map01200 Carbon metabolism; map01230 Biosynthesis of amino acids; map04066 HIF-1 signaling pathway; map05010 Alzheimer disease; map05130 Pathogenic Escherichia coli infection	G	Glyceraldehyde 3-phosphate dehydrogenase	KOG0657	GO:0000166 nucleotide binding; GO:0003824 catalytic activity; GO:0004365 glyceraldehyde-3-phosphate dehydrogenase (NAD+) (phosphorylating) activity; GO:0005488 binding; GO:0016491 oxidoreductase activity; GO:0016620 oxidoreductase activity, acting on the aldehyde or oxo group of donors, NAD or NADP as acceptor; GO:0016903 oxidoreductase activity, acting on the aldehyde or oxo group of donors; GO:…	PF00044; PF02800	Golgi apparatus
TGGT1_209030	7	actin ACT1 GN=TGGT1_209030	TGGT1_209030-t26_1-p1	GO:0006996 organelle organization; GO:0007010 cytoskeleton organization; GO:0007015 actin filament organization; GO:0007275 multicellular organism development; GO:0007517 muscle organ development; GO:0007519 skeletal muscle tissue development; GO:0008154 actin polymerization or depolymerization; GO:0009653 anatomical structure morphogenesis; GO:0009887 animal organ morphogenesis; GO:0009888 tissu…	GO:0001725 stress fiber; GO:0005622 intracellular; GO:0005623 cell; GO:0005737 cytoplasm; GO:0005856 cytoskeleton; GO:0005865 striated muscle thin filament; GO:0005884 actin filament; GO:0015629 actin cytoskeleton; GO:0030016 myofibril; GO:0030017 sarcomere; GO:0030027 lamellipodium; GO:0030175 filopodium; GO:0031252 cell leading edge; GO:0031941 filamentous actin; GO:0032432 actin filament bundl…		ACTB_G1; actin beta/gamma 1	K05692	map04015 Rap1 signaling pathway; map04145 Phagosome; map04210 Apoptosis; map04390 Hippo signaling pathway; map04391 Hippo signaling pathway - fly; map04510 Focal adhesion; map04520 Adherens junction; map04530 Tight junction; map04611 Platelet activation; map04670 Leukocyte transendothelial migration; map04714 Thermogenesis; map04745 Phototransduction - fly; map04810 Regulation of actin cytoskelet…	Z	Actin and related proteins	KOG0676	GO:0000287 magnesium ion binding; GO:0003779 actin binding; GO:0003785 actin monomer binding; GO:0005488 binding; GO:0005509 calcium ion binding; GO:0005515 protein binding; GO:0005523 tropomyosin binding; GO:0008092 cytoskeletal protein binding; GO:0017022 myosin binding; GO:0019904 protein domain specific binding; GO:0031013 troponin I binding; GO:0031432 titin binding; GO:0032036 myosin heavy …		cytoskeleton
TGGT1_217460	11	glutaminyl-tRNA synthetase (GlnRS) GN=TGGT1_217460	TGGT1_217460-t26_1-p1	GO:0006082 organic acid metabolic process; GO:0006139 nucleobase-containing compound metabolic process; GO:0006399 tRNA metabolic process; GO:0006412 translation; GO:0006418 tRNA aminoacylation for protein translation; GO:0006425 glutaminyl-tRNA aminoacylation; GO:0006518 peptide metabolic process; GO:0006520 cellular amino acid metabolic process; GO:0006725 cellular aromatic compound metabolic p…	GO:0005622 intracellular; GO:0005623 cell; GO:0005737 cytoplasm; GO:0005829 cytosol;	tRNA synthetases class I (E and Q), catalytic domain; tRNA synthetases class I (E and Q), anti-codon binding domain	QARS, glnS; glutaminyl-tRNA synthetase [EC:6.1.1.18]	K01886	map00970 Aminoacyl-tRNA biosynthesis; map01100 Metabolic pathways	J	Glutaminyl-tRNA synthetase	KOG1148	GO:0003824 catalytic activity; GO:0004812 aminoacyl-tRNA ligase activity; GO:0004819 glutamine-tRNA ligase activity; GO:0016874 ligase activity; GO:0016875 ligase activity, forming carbon-oxygen bonds; GO:0140098 catalytic activity, acting on RNA; GO:0140101 catalytic activity, acting on a tRNA;	PF00749; PF03950	mitochondria
TGGT1_253290	7	valyl-tRNA synthetase GN=TGGT1_253290	TGGT1_253290-t26_1-p1		GO:0005622 intracellular; GO:0005623 cell; GO:0005737 cytoplasm;	Anticodon-binding domain of tRNA	VARS, valS; valyl-tRNA synthetase [EC:6.1.1.9]	K01873	map00970 Aminoacyl-tRNA biosynthesis	J	Valyl-tRNA synthetase	KOG0432		PF08264	cytoplasm
TGGT1_288360	10	tryptophanyl-tRNA synthetase (TrpRS2) GN=TGGT1_288360	TGGT1_288360-t26_1-p1	GO:0001932 regulation of protein phosphorylation; GO:0001933 negative regulation of protein phosphorylation; GO:0006082 organic acid metabolic process; GO:0006139 nucleobase-containing compound metabolic process; GO:0006399 tRNA metabolic process; GO:0006412 translation; GO:0006418 tRNA aminoacylation for protein translation; GO:0006436 tryptophanyl-tRNA aminoacylation; GO:0006469 negative regula…	GO:0005622 intracellular; GO:0005623 cell; GO:0005634 nucleus; GO:0005737 cytoplasm; GO:0005829 cytosol; GO:0032991 protein-containing complex; GO:0043226 organelle; GO:0043227 membrane-bounded organelle; GO:0043229 intracellular organelle; GO:0043231 intracellular membrane-bounded organelle;		WARS, trpS; tryptophanyl-tRNA synthetase [EC:6.1.1.2]	K01867	map00970 Aminoacyl-tRNA biosynthesis	J	Cytoplasmic tryptophanyl-tRNA synthetase	KOG2145	GO:0003824 catalytic activity; GO:0004812 aminoacyl-tRNA ligase activity; GO:0004830 tryptophan-tRNA ligase activity; GO:0004857 enzyme inhibitor activity; GO:0005488 binding; GO:0005515 protein binding; GO:0016874 ligase activity; GO:0016875 ligase activity, forming carbon-oxygen bonds; GO:0019207 kinase regulator activity; GO:0019210 kinase inhibitor activity; GO:0019899 enzyme binding; GO:0019…		mitochondria
TGGT1_219850	13	prolyl-tRNA synthetase (ProRS) GN=TGGT1_219850	TGGT1_219850-t26_1-p1			tRNA synthetase class II core domain (G, H, P, S and T); Anticodon binding domain; Prolyl-tRNA synthetase, C-terminal	EPRS; bifunctional glutamyl/prolyl-tRNA synthetase [EC:6.1.1.17 6.1.1.15]	K14163	map00860 Porphyrin and chlorophyll metabolism; map00970 Aminoacyl-tRNA biosynthesis; map01100 Metabolic pathways	J	Prolyl-tRNA synthetase	KOG4163		PF00587; PF03129; PF09180	mitochondria
TGGT1_256990	8	glycyl-tRNA synthetase GN=TGGT1_256990	TGGT1_256990-t26_1-p1	GO:0006082 organic acid metabolic process; GO:0006139 nucleobase-containing compound metabolic process; GO:0006399 tRNA metabolic process; GO:0006412 translation; GO:0006418 tRNA aminoacylation for protein translation; GO:0006426 glycyl-tRNA aminoacylation; GO:0006518 peptide metabolic process; GO:0006520 cellular amino acid metabolic process; GO:0006725 cellular aromatic compound metabolic proce…	GO:0005622 intracellular; GO:0005623 cell; GO:0005737 cytoplasm; GO:0009345 glycine-tRNA ligase complex; GO:0032991 protein-containing complex; GO:1902494 catalytic complex;	tRNA synthetase class II core domain (G, H, P, S and T); Anticodon binding domain	GARS, glyS1; glycyl-tRNA synthetase [EC:6.1.1.14]	K01880	map00970 Aminoacyl-tRNA biosynthesis	J	Glycyl-tRNA synthetase and related class II tRNA synthetase	KOG2298	GO:0000166 nucleotide binding; GO:0000287 magnesium ion binding; GO:0003824 catalytic activity; GO:0004812 aminoacyl-tRNA ligase activity; GO:0004820 glycine-tRNA ligase activity; GO:0005488 binding; GO:0005515 protein binding; GO:0005524 ATP binding; GO:0008144 drug binding; GO:0016594 glycine binding; GO:0016597 amino acid binding; GO:0016874 ligase activity; GO:0016875 ligase activity, forming…	PF00587; PF03129	mitochondria
TGGT1_292080	11	leucyl-tRNA synthetase GN=TGGT1_292080	TGGT1_292080-t26_1-p1			Anticodon-binding domain of tRNA	LARS, leuS; leucyl-tRNA synthetase [EC:6.1.1.4]	K01869	map00970 Aminoacyl-tRNA biosynthesis	J	Leucyl-tRNA synthetase	KOG0437		PF08264	cytoplasm,nucleus
TGGT1_263870	11	glutamate-tRNA ligase GN=TGGT1_263870	TGGT1_263870-t26_1-p1	GO:0006082 organic acid metabolic process; GO:0006139 nucleobase-containing compound metabolic process; GO:0006399 tRNA metabolic process; GO:0006412 translation; GO:0006418 tRNA aminoacylation for protein translation; GO:0006425 glutaminyl-tRNA aminoacylation; GO:0006518 peptide metabolic process; GO:0006520 cellular amino acid metabolic process; GO:0006725 cellular aromatic compound metabolic p…	GO:0005622 intracellular; GO:0005623 cell; GO:0005737 cytoplasm; GO:0005829 cytosol;	tRNA synthetases class I (E and Q), catalytic domain; tRNA synthetases class I (E and Q), anti-codon binding domain	EPRS; bifunctional glutamyl/prolyl-tRNA synthetase [EC:6.1.1.17 6.1.1.15]	K14163	map00860 Porphyrin and chlorophyll metabolism; map00970 Aminoacyl-tRNA biosynthesis; map01100 Metabolic pathways	J	Glutamyl-tRNA synthetase	KOG1147	GO:0003824 catalytic activity; GO:0004812 aminoacyl-tRNA ligase activity; GO:0004819 glutamine-tRNA ligase activity; GO:0016874 ligase activity; GO:0016875 ligase activity, forming carbon-oxygen bonds; GO:0140098 catalytic activity, acting on RNA; GO:0140101 catalytic activity, acting on a tRNA;	PF00749; PF03950	mitochondria
TGGT1_280600	8	putative histidyl-tRNA synthetase (HisRS) GN=TGGT1_280600	TGGT1_280600-t26_1-p1	GO:0006082 organic acid metabolic process; GO:0006139 nucleobase-containing compound metabolic process; GO:0006399 tRNA metabolic process; GO:0006412 translation; GO:0006418 tRNA aminoacylation for protein translation; GO:0006427 histidyl-tRNA aminoacylation; GO:0006518 peptide metabolic process; GO:0006520 cellular amino acid metabolic process; GO:0006725 cellular aromatic compound metabolic pro…	GO:0005622 intracellular; GO:0005623 cell; GO:0005737 cytoplasm; GO:0005829 cytosol;	Histidyl-tRNA synthetase; Anticodon binding domain	HARS, hisS; histidyl-tRNA synthetase [EC:6.1.1.21]	K01892	map00970 Aminoacyl-tRNA biosynthesis	J	Histidyl-tRNA synthetase	KOG1936	GO:0003824 catalytic activity; GO:0004812 aminoacyl-tRNA ligase activity; GO:0004821 histidine-tRNA ligase activity; GO:0016874 ligase activity; GO:0016875 ligase activity, forming carbon-oxygen bonds; GO:0140098 catalytic activity, acting on RNA; GO:0140101 catalytic activity, acting on a tRNA;	PF13393; PF03129	nucleus
TGGT1_207640	10	isoleucyl-tRNA synthetase family protein GN=TGGT1_207640	TGGT1_207640-t26_1-p1		GO:0005622 intracellular; GO:0005623 cell; GO:0005737 cytoplasm;	Anticodon-binding domain of tRNA	IARS, ileS; isoleucyl-tRNA synthetase [EC:6.1.1.5]	K01870	map00970 Aminoacyl-tRNA biosynthesis	J	Isoleucyl-tRNA synthetase	KOG0434		PF08264	mitochondria
TGGT1_247470	17	putative nucleolar protein GN=TGGT1_247470	TGGT1_247470-t26_1-p1			NOP5NT (NUC127) domain	NOP56; nucleolar protein 56	K14564	map03008 Ribosome biogenesis in eukaryotes	AJ	Ribosome biogenesis protein - Nop56p/Sik1p	KOG2573		PF08156	nucleus
TGGT1_225930	12	triose-phosphate isomerase TPI-I GN=TGGT1_225930	TGGT1_225930-t26_1-p1	GO:0005975 carbohydrate metabolic process; GO:0005996 monosaccharide metabolic process; GO:0006006 glucose metabolic process; GO:0006066 alcohol metabolic process; GO:0006071 glycerol metabolic process; GO:0006081 cellular aldehyde metabolic process; GO:0006082 organic acid metabolic process; GO:0006090 pyruvate metabolic process; GO:0006091 generation of precursor metabolites and energy; GO:0006…	GO:0005622 intracellular; GO:0005623 cell; GO:0005737 cytoplasm; GO:0005829 cytosol;	Triosephosphate isomerase	TPI, tpiA; triosephosphate isomerase (TIM) [EC:5.3.1.1]	K01803	map00010 Glycolysis / Gluconeogenesis; map00051 Fructose and mannose metabolism; map00562 Inositol phosphate metabolism; map01100 Metabolic pathways; map01200 Carbon metabolism; map01230 Biosynthesis of amino acids	G	Triosephosphate isomerase	KOG1643	GO:0003824 catalytic activity; GO:0004807 triose-phosphate isomerase activity; GO:0016853 isomerase activity; GO:0016860 intramolecular oxidoreductase activity; GO:0016861 intramolecular oxidoreductase activity, interconverting aldoses and ketoses;	PF00121	cytoplasm
TGGT1_318710	2	ATP-binding cassette sub-family F member 1 GN=TGGT1_318710	TGGT1_318710-t26_1-p1			ABC transporter; ABC transporter	ABCF3; ATP-binding cassette, subfamily F, member 3	K06158		EJ	ATPase component of ABC transporters with duplicated ATPase domains/Translation elongation factor EF-3b	KOG0062		PF00005; PF12848	cytoplasm
TGGT1_311720	12	chaperonin protein BiP GN=TGGT1_311720	TGGT1_311720-t26_1-p1	GO:0000003 reproduction; GO:0000082 G1/S transition of mitotic cell cycle; GO:0000278 mitotic cell cycle; GO:0001655 urogenital system development; GO:0001822 kidney development; GO:0001910 regulation of leukocyte mediated cytotoxicity; GO:0001912 positive regulation of leukocyte mediated cytotoxicity; GO:0001914 regulation of T cell mediated cytotoxicity; GO:0001916 positive regulation of T cell…	GO:0000323 lytic vacuole; GO:0000974 Prp19 complex; GO:0001917 photoreceptor inner segment; GO:0005576 extracellular region; GO:0005615 extracellular space; GO:0005622 intracellular; GO:0005623 cell; GO:0005634 nucleus; GO:0005737 cytoplasm; GO:0005764 lysosome; GO:0005765 lysosomal membrane; GO:0005773 vacuole; GO:0005774 vacuolar membrane; GO:0005775 vacuolar lumen; GO:0005776 autophagosome; GO…		HSPA5, BIP; heat shock 70kDa protein 5	K09490	map03060 Protein export; map04141 Protein processing in endoplasmic reticulum; map04918 Thyroid hormone synthesis; map05020 Prion diseases	O	Molecular chaperones GRP78/BiP/KAR2, HSP70 superfamily	KOG0100	GO:0000166 nucleotide binding; GO:0001664 G protein-coupled receptor binding; GO:0003676 nucleic acid binding; GO:0003723 RNA binding; GO:0003824 catalytic activity; GO:0005102 signaling receptor binding; GO:0005488 binding; GO:0005504 fatty acid binding; GO:0005515 protein binding; GO:0005524 ATP binding; GO:0008134 transcription factor binding; GO:0008144 drug binding; GO:0008289 lipid binding;…		endoplasmic reticulum
TGGT1_226410	9	EF-1 guanine nucleotide exchange domain-containing protein GN=TGGT1_226410	TGGT1_226410-t26_1-p1			EF-1 guanine nucleotide exchange domain	EEF1B; elongation factor 1-beta	K03232		J	Elongation factor 1 beta/delta chain	KOG1668		PF00736	nucleus
TGGT1_216860	7	DEAD (Asp-Glu-Ala-Asp) box polypeptide DDX39 GN=TGGT1_216860	TGGT1_216860-t26_1-p1	GO:0000245 spliceosomal complex assembly; GO:0000375 RNA splicing, via transesterification reactions; GO:0000377 RNA splicing, via transesterification reactions with bulged adenosine as nucleophile; GO:0000398 mRNA splicing, via spliceosome; GO:0006139 nucleobase-containing compound metabolic process; GO:0006355 regulation of transcription, DNA-templated; GO:0006396 RNA processing; GO:0006397 mRN…	GO:0000346 transcription export complex; GO:0005622 intracellular; GO:0005623 cell; GO:0005634 nucleus; GO:0005654 nucleoplasm; GO:0005681 spliceosomal complex; GO:0005730 nucleolus; GO:0005737 cytoplasm; GO:0016604 nuclear body; GO:0016607 nuclear speck; GO:0031974 membrane-enclosed lumen; GO:0031981 nuclear lumen; GO:0032991 protein-containing complex; GO:0043226 organelle; GO:0043227 membrane-…	DEAD/DEAH box helicase	DDX39; ATP-dependent RNA helicase DDX39 [EC:3.6.4.13]	K13182		A	ATP-dependent RNA helicase	KOG0329	GO:0003676 nucleic acid binding; GO:0003723 RNA binding; GO:0003724 RNA helicase activity; GO:0003824 catalytic activity; GO:0004386 helicase activity; GO:0005488 binding; GO:0005515 protein binding; GO:0008186 RNA-dependent ATPase activity; GO:0016462 pyrophosphatase activity; GO:0016787 hydrolase activity; GO:0016817 hydrolase activity, acting on acid anhydrides; GO:0016818 hydrolase activity, …	PF00270	nucleus
TGGT1_272910	17	T-complex protein 1 delta subunit GN=TGGT1_272910	TGGT1_272910-t26_1-p1				CCT4; T-complex protein 1 subunit delta	K09496		O	Chaperonin complex component, TCP-1 delta subunit (CCT4)	KOG0358			cytoplasm
TGGT1_225050	7	putative adenosylhomocysteinase GN=TGGT1_225050	TGGT1_225050-t26_1-p1	GO:0000096 sulfur amino acid metabolic process; GO:0006082 organic acid metabolic process; GO:0006139 nucleobase-containing compound metabolic process; GO:0006520 cellular amino acid metabolic process; GO:0006534 cysteine metabolic process; GO:0006555 methionine metabolic process; GO:0006575 cellular modified amino acid metabolic process; GO:0006725 cellular aromatic compound metabolic process; G…	GO:0005622 intracellular; GO:0005623 cell; GO:0005737 cytoplasm; GO:0005829 cytosol;	S-adenosyl-L-homocysteine hydrolase; S-adenosyl-L-homocysteine hydrolase, NAD binding domain	E3.3.1.1, ahcY; adenosylhomocysteinase [EC:3.3.1.1]	K01251	map00270 Cysteine and methionine metabolism; map01100 Metabolic pathways	H	S-adenosylhomocysteine hydrolase	KOG1370	GO:0003824 catalytic activity; GO:0004013 adenosylhomocysteinase activity; GO:0016787 hydrolase activity; GO:0016801 hydrolase activity, acting on ether bonds; GO:0016802 trialkylsulfonium hydrolase activity;	PF05221; PF00670	cytoplasm,nucleus
TGGT1_270510	9	asparaginyl-tRNA synthetase (NOB+tRNA synthase) GN=TGGT1_270510	TGGT1_270510-t26_1-p1		GO:0005622 intracellular; GO:0005623 cell; GO:0005737 cytoplasm;	tRNA synthetases class II (D, K and N)	NARS, asnS; asparaginyl-tRNA synthetase [EC:6.1.1.22]	K01893	map00970 Aminoacyl-tRNA biosynthesis	J	Asparaginyl-tRNA synthetase (mitochondrial)	KOG0554		PF00152	mitochondria
TGGT1_219140	9	EF-1 guanine nucleotide exchange domain-containing protein GN=TGGT1_219140	TGGT1_219140-t26_1-p1	GO:0006412 translation; GO:0006414 translational elongation; GO:0006518 peptide metabolic process; GO:0006807 nitrogen compound metabolic process; GO:0008152 metabolic process; GO:0009058 biosynthetic process; GO:0009059 macromolecule biosynthetic process; GO:0009987 cellular process; GO:0010467 gene expression; GO:0019538 protein metabolic process; GO:0034641 cellular nitrogen compound metabolic…	GO:0005622 intracellular; GO:0005623 cell; GO:0005737 cytoplasm; GO:0005829 cytosol; GO:0005853 eukaryotic translation elongation factor 1 complex; GO:0032991 protein-containing complex;	EF-1 guanine nucleotide exchange domain	EEF1B; elongation factor 1-beta	K03232		J	Elongation factor 1 beta/delta chain	KOG1668	GO:0003676 nucleic acid binding; GO:0003723 RNA binding; GO:0003746 translation elongation factor activity; GO:0005488 binding; GO:0008135 translation factor activity, RNA binding; GO:0097159 organic cyclic compound binding; GO:1901363 heterocyclic compound binding;	PF00736	cytoplasm
TGGT1_265110	16	putative ribosome biogenesis protein GN=TGGT1_265110	TGGT1_265110-t26_1-p1			AARP2CN (NUC121) domain	TSR1; pre-rRNA-processing protein TSR1	K14799		S	Uncharacterized conserved protein	KOG1980		PF08142	nucleus
TGGT1_251810	34	putative translation initiation factor eIF-5A GN=TGGT1_251810	TGGT1_251810-t26_1-p1		GO:0005622 intracellular; GO:0005623 cell; GO:0005737 cytoplasm;	Eukaryotic elongation factor 5A hypusine, DNA-binding OB fold	EIF5A; translation initiation factor 5A	K03263		J	Translation initiation factor 5A (eIF-5A)	KOG3271		PF01287	cytoplasm
TGGT1_220490	21	putative pre-rRNA-processing protein PNO1 GN=TGGT1_220490	TGGT1_220490-t26_1-p1				PNO1, DIM2; RNA-binding protein PNO1	K11884		O	Predicted RNA-binding protein Pno1p interacting with Nob1p and involved in 26S proteasome assembly	KOG3273			nucleus
TGGT1_219790B	15	pre-mRNA processing factor PRP3 GN=TGGT1_219790B	TGGT1_219790B-t26_1-p1			pre-mRNA processing factor 3 (PRP3); Protein of unknown function (DUF1115)	PRPF3, PRP3; U4/U6 small nuclear ribonucleoprotein PRP3	K12843	map03040 Spliceosome	A	Putative u4/u6 small nuclear ribonucleoprotein	KOG2769		PF08572; PF06544	plasma membrane
TGGT1_219790A	15	pre-mRNA processing factor PRP3 GN=TGGT1_219790A	TGGT1_219790A-t26_1-p1							A	Putative u4/u6 small nuclear ribonucleoprotein	KOG2769			nucleus
TGGT1_309800	7	RNA recognition motif-containing protein GN=TGGT1_309800	TGGT1_309800-t26_1-p1	GO:0000375 RNA splicing, via transesterification reactions; GO:0000377 RNA splicing, via transesterification reactions with bulged adenosine as nucleophile; GO:0000398 mRNA splicing, via spliceosome; GO:0006139 nucleobase-containing compound metabolic process; GO:0006396 RNA processing; GO:0006397 mRNA processing; GO:0006725 cellular aromatic compound metabolic process; GO:0006807 nitrogen compou…	GO:0001650 fibrillar center; GO:0005622 intracellular; GO:0005623 cell; GO:0005634 nucleus; GO:0005654 nucleoplasm; GO:0005681 spliceosomal complex; GO:0005684 U2-type spliceosomal complex; GO:0005685 U1 snRNP; GO:0005686 U2 snRNP; GO:0005730 nucleolus; GO:0016604 nuclear body; GO:0016607 nuclear speck; GO:0030532 small nuclear ribonucleoprotein complex; GO:0031974 membrane-enclosed lumen; GO:003…	RNA recognition motif. (a.k.a. RRM, RBD, or RNP domain)	SNRPA; U1 small nuclear ribonucleoprotein A	K11091	map03040 Spliceosome	A	Spliceosomal protein snRNP-U1A/U2B	KOG4206	GO:0003676 nucleic acid binding; GO:0003723 RNA binding; GO:0005488 binding; GO:0017069 snRNA binding; GO:0030619 U1 snRNA binding; GO:0035613 RNA stem-loop binding; GO:0035614 snRNA stem-loop binding; GO:0097159 organic cyclic compound binding; GO:1901363 heterocyclic compound binding;	PF00076	nucleus
TGGT1_314740	13	PSP protein GN=TGGT1_314740	TGGT1_314740-t26_1-p1				SF3B2, SAP145, CUS1; splicing factor 3B subunit 2	K12829	map03040 Spliceosome	AV	Splicing factor 3b, subunit 2	KOG2330			nucleus
TGGT1_221980	5	U1 zinc finger protein GN=TGGT1_221980	TGGT1_221980-t26_1-p1			U1 zinc finger; WW domain				A	Spliceosomal protein FBP21	KOG0150		PF06220; PF00397	nucleus
TGGT1_275750	14	putative small nuclear ribonucleoprotein E GN=TGGT1_275750	TGGT1_275750-t26_1-p1			LSM domain	SNRPE, SME; small nuclear ribonucleoprotein E	K11097	map03040 Spliceosome	A	Small nuclear ribonucleoprotein E	KOG1774		PF01423	cytoplasm
TGGT1_308920	3	splicing factor U2AF protein GN=TGGT1_308920	TGGT1_308920-t26_1-p1	GO:0000375 RNA splicing, via transesterification reactions; GO:0000377 RNA splicing, via transesterification reactions with bulged adenosine as nucleophile; GO:0000398 mRNA splicing, via spliceosome; GO:0006139 nucleobase-containing compound metabolic process; GO:0006396 RNA processing; GO:0006397 mRNA processing; GO:0006403 RNA localization; GO:0006405 RNA export from nucleus; GO:0006406 mRNA ex…	GO:0000243 commitment complex; GO:0005622 intracellular; GO:0005623 cell; GO:0005634 nucleus; GO:0005654 nucleoplasm; GO:0005681 spliceosomal complex; GO:0005684 U2-type spliceosomal complex; GO:0016604 nuclear body; GO:0016607 nuclear speck; GO:0031974 membrane-enclosed lumen; GO:0031981 nuclear lumen; GO:0032991 protein-containing complex; GO:0043226 organelle; GO:0043227 membrane-bounded organ…	RNA recognition motif. (a.k.a. RRM, RBD, or RNP domain)	U2AF2; splicing factor U2AF 65 kDa subunit	K12837	map03040 Spliceosome	A	Splicing factor U2AF, large subunit (RRM superfamily)	KOG0120	GO:0003676 nucleic acid binding; GO:0003723 RNA binding; GO:0003727 single-stranded RNA binding; GO:0005488 binding; GO:0005515 protein binding; GO:0008187 poly-pyrimidine tract binding; GO:0019899 enzyme binding; GO:0030628 pre-mRNA 3'-splice site binding; GO:0036002 pre-mRNA binding; GO:0097159 organic cyclic compound binding; GO:1901363 heterocyclic compound binding;	PF00076	nucleus
TGGT1_291950	3	RNA recognition motif-containing protein GN=TGGT1_291950	TGGT1_291950-t26_1-p1			RNA recognition motif. (a.k.a. RRM, RBD, or RNP domain)	U2AF2; splicing factor U2AF 65 kDa subunit	K12837	map03040 Spliceosome	A	Splicing factor U2AF, large subunit (RRM superfamily)	KOG0120		PF00076	cytoplasm
TGGT1_246500	5	surp module domain-containing protein GN=TGGT1_246500	TGGT1_246500-t26_1-p1		GO:0005622 intracellular; GO:0005623 cell; GO:0005634 nucleus; GO:0005654 nucleoplasm; GO:0031974 membrane-enclosed lumen; GO:0031981 nuclear lumen; GO:0043226 organelle; GO:0043227 membrane-bounded organelle; GO:0043229 intracellular organelle; GO:0043231 intracellular membrane-bounded organelle; GO:0043233 organelle lumen; GO:0070013 intracellular organelle lumen;		SF3A1, SAP114; splicing factor 3A subunit 1	K12825	map03040 Spliceosome	A	Splicing factor 3a, subunit 1	KOG0007			nucleus
TGGT1_314790	13	putative small nuclear ribonucleoprotein G GN=TGGT1_314790	TGGT1_314790-t26_1-p1			LSM domain	SNRPG, SMG; small nuclear ribonucleoprotein G	K11099	map03040 Spliceosome	A	Small Nuclear ribonucleoprotein G	KOG1780		PF01423	cytoplasm
TGGT1_310820	12	putative SLU7 splicing factor GN=TGGT1_310820	TGGT1_310820-t26_1-p1			Pre-mRNA splicing Prp18-interacting factor	SLU7; pre-mRNA-processing factor SLU7	K12819	map03040 Spliceosome	A	RNA splicing factor - Slu7p	KOG2560		PF11708	nucleus
TGGT1_210980	4	putative alternative splicing type 3 and GN=TGGT1_210980	TGGT1_210980-t26_1-p1							A	Spliceosome subunit	KOG0796			nucleus
TGGT1_270770	7	PWI domain-containing protein GN=TGGT1_270770	TGGT1_270770-t26_1-p1			RNA recognition motif. (a.k.a. RRM, RBD, or RNP domain)	RBM25, S164; RNA-binding protein 25	K12822	map03040 Spliceosome	A	U1 snRNP complex, subunit SNU71 and related PWI-motif proteins	KOG2253		PF00076	nucleus
TGGT1_304760	5	RNA recognition motif-containing protein GN=TGGT1_304760	TGGT1_304760-t26_1-p1	GO:0000184 nuclear-transcribed mRNA catabolic process, nonsense-mediated decay; GO:0000375 RNA splicing, via transesterification reactions; GO:0000377 RNA splicing, via transesterification reactions with bulged adenosine as nucleophile; GO:0000398 mRNA splicing, via spliceosome; GO:0000956 nuclear-transcribed mRNA catabolic process; GO:0006139 nucleobase-containing compound metabolic process; GO:…	GO:0005622 intracellular; GO:0005623 cell; GO:0005634 nucleus; GO:0005681 spliceosomal complex; GO:0005737 cytoplasm; GO:0005829 cytosol; GO:0010494 cytoplasmic stress granule; GO:0032991 protein-containing complex; GO:0035770 ribonucleoprotein granule; GO:0036464 cytoplasmic ribonucleoprotein granule; GO:0043226 organelle; GO:0043227 membrane-bounded organelle; GO:0043228 non-membrane-bounded or…	RNA recognition motif. (a.k.a. RRM, RBD, or RNP domain)	SFRS1, ASF, SF2; splicing factor, arginine/serine-rich 1	K12890	map03040 Spliceosome; map04657 IL-17 signaling pathway; map05168 Herpes simplex virus 1 infection	A	Alternative splicing factor SRp55/B52/SRp75 (RRM superfamily)	KOG0106	GO:0003676 nucleic acid binding; GO:0003723 RNA binding; GO:0003727 single-stranded RNA binding; GO:0003729 mRNA binding; GO:0003730 mRNA 3'-UTR binding; GO:0005488 binding; GO:0005515 protein binding; GO:0008022 protein C-terminus binding; GO:0008143 poly(A) binding; GO:0008187 poly-pyrimidine tract binding; GO:0008266 poly(U) RNA binding; GO:0008494 translation activator activity; GO:0045182 tr…	PF00076	nucleus
TGGT1_218420	13	WD domain, G-beta repeat-containing protein GN=TGGT1_218420	TGGT1_218420-t26_1-p1	GO:0000003 reproduction; GO:0000122 negative regulation of transcription by RNA polymerase II; GO:0000429 carbon catabolite regulation of transcription from RNA polymerase II promoter; GO:0000430 regulation of transcription from RNA polymerase II promoter by glucose; GO:0000433 carbon catabolite repression of transcription from RNA polymerase II promoter by glucose; GO:0001196 regulation of matin…	GO:0005622 intracellular; GO:0005623 cell; GO:0005634 nucleus; GO:0017053 transcription repressor complex; GO:0032991 protein-containing complex; GO:0043226 organelle; GO:0043227 membrane-bounded organelle; GO:0043229 intracellular organelle; GO:0043231 intracellular membrane-bounded organelle;		PLRG1, PRL1, PRP46; pleiotropic regulator 1	K12862	map03040 Spliceosome	A	Pleiotropic regulator 1	KOG0285	GO:0005488 binding; GO:0005515 protein binding; GO:0005543 phospholipid binding; GO:0008289 lipid binding; GO:0019899 enzyme binding; GO:0035091 phosphatidylinositol binding; GO:0036033 mediator complex binding; GO:0042393 histone binding; GO:0042826 histone deacetylase binding; GO:0043167 ion binding; GO:0043168 anion binding; GO:0044877 protein-containing complex binding; GO:0080025 phosphatidy…		nucleus
TGGT1_228040	1	PPIC-type PPIASE domain-containing protein GN=TGGT1_228040	TGGT1_228040-t26_1-p1			PPIC-type PPIASE domain	PIN1; peptidyl-prolyl cis-trans isomerase NIMA-interacting 1 [EC:5.2.1.8]	K09578	map04622 RIG-I-like receptor signaling pathway	O	Transcriptional regulator SNIP1, contains FHA domain	KOG1882		PF00639	nucleus
TGGT1_275310	9	Putative zinc finger protein(predict) GN=TGGT1_275310	TGGT1_275310-t26_1-p1				SNU23; U4/U6.U5 tri-snRNP component SNU23	K12848	map03040 Spliceosome	A	U1-like Zn-finger protein	KOG4727			nucleus
TGGT1_243620	9	Breast carcinoma amplified sequence protein 2(predict) GN=TGGT1_243620	TGGT1_243620-t26_1-p1							A	Spliceosome-associated coiled-coil protein	KOG3096			nucleus
TGGT1_229940	13	putative cyclophilin GN=TGGT1_229940	TGGT1_229940-t26_1-p1			Cyclophilin type peptidyl-prolyl cis-trans isomerase/CLD; SYF2 splicing factor	PPIG; peptidyl-prolyl isomerase G (cyclophilin G) [EC:5.2.1.8]	K09566		O	Cyclin D-interacting protein GCIP	KOG2609		PF00160; PF08231	nucleus
TGGT1_231970	18	pre-mRNA processing splicing factor PRP8 GN=TGGT1_231970	TGGT1_231970-t26_1-p1			PRO8NT (NUC069), PrP8 N-terminal domain; PROCN (NUC071) domain; RNA recognition motif of the spliceosomal PrP8; U5-snRNA binding site 2 of PrP8; U6-snRNA interacting domain of PrP8; PRP8 domain IV core; PROCT (NUC072) domain	PRPF8, PRP8; pre-mRNA-processing factor 8	K12856	map03040 Spliceosome	A	U5 snRNP spliceosome subunit	KOG1795		PF08082; PF08083; PF10598; PF10597; PF10596; PF12134; PF08084	cytoplasm
TGGT1_262620	12	RNA recognition motif-containing protein GN=TGGT1_262620	TGGT1_262620-t26_1-p1			RNA recognition motif. (a.k.a. RRM, RBD, or RNP domain)				A	RNA-binding protein hnRNP-M	KOG4212		PF00076	extracellular
TGGT1_318140	14	SART-1 family protein GN=TGGT1_318140	TGGT1_318140-t26_1-p1				SART1, HAF, SNU66; U4/U6.U5 tri-snRNP-associated protein 1	K11984	map03040 Spliceosome	A	U4/U6.U5 snRNP associated protein	KOG2217			nucleus
TGGT1_311160	3	PWI domain-containing protein GN=TGGT1_311160	TGGT1_311160-t26_1-p1				SRRM1, SRM160; serine/arginine repetitive matrix protein 1	K13171	map03013 RNA transport; map03015 mRNA surveillance pathway	A	Splicing coactivator SRm160/300, subunit SRm160 (contains PWI domain)	KOG2146			nucleus
TGGT1_321560	5	zinc knuckle domain-containing protein GN=TGGT1_321560	TGGT1_321560-t26_1-p1			Zinc knuckle	CHERP; calcium homeostasis endoplasmic reticulum protein	K12841	map03040 Spliceosome	A	Splicing factor 3a, subunit 1	KOG0007		PF00098	nucleus
TGGT1_233190	14	SKIP/SNW domain-containing protein GN=TGGT1_233190	TGGT1_233190-t26_1-p1				SNW1, SKIIP, SKIP; SNW domain-containing protein 1	K06063	map03040 Spliceosome; map04330 Notch signaling pathway; map05169 Epstein-Barr virus infection; map05203 Viral carcinogenesis	AB	mRNA splicing factor/probable chromatin binding snw family nuclear protein	KOG2441			mitochondria
TGGT1_236910	5	putative U2 snRNP auxiliary factor GN=TGGT1_236910	TGGT1_236910-t26_1-p1	GO:0000375 RNA splicing, via transesterification reactions; GO:0000377 RNA splicing, via transesterification reactions with bulged adenosine as nucleophile; GO:0000398 mRNA splicing, via spliceosome; GO:0006139 nucleobase-containing compound metabolic process; GO:0006396 RNA processing; GO:0006397 mRNA processing; GO:0006403 RNA localization; GO:0006405 RNA export from nucleus; GO:0006406 mRNA ex…	GO:0005622 intracellular; GO:0005623 cell; GO:0005634 nucleus; GO:0005654 nucleoplasm; GO:0005681 spliceosomal complex; GO:0015030 Cajal body; GO:0016604 nuclear body; GO:0016607 nuclear speck; GO:0031974 membrane-enclosed lumen; GO:0031981 nuclear lumen; GO:0032991 protein-containing complex; GO:0043226 organelle; GO:0043227 membrane-bounded organelle; GO:0043229 intracellular organelle; GO:0043…	RNA recognition motif. (a.k.a. RRM, RBD, or RNP domain)	U2AF1; splicing factor U2AF 35 kDa subunit	K12836	map03040 Spliceosome; map05131 Shigellosis	A	U2 snRNP splicing factor, small subunit, and related proteins	KOG2202	GO:0003676 nucleic acid binding; GO:0003723 RNA binding; GO:0005488 binding; GO:0030628 pre-mRNA 3'-splice site binding; GO:0036002 pre-mRNA binding; GO:0097159 organic cyclic compound binding; GO:1901363 heterocyclic compound binding;	PF00076	nucleus
TGGT1_273760	34	heat shock protein HSP70 GN=TGGT1_273760	TGGT1_273760-t26_1-p1				HSPA1s; heat shock 70kDa protein 1/2/6/8	K03283	map03040 Spliceosome; map04010 MAPK signaling pathway; map04141 Protein processing in endoplasmic reticulum; map04144 Endocytosis; map04213 Longevity regulating pathway - multiple species; map04612 Antigen processing and presentation; map04915 Estrogen signaling pathway; map05134 Legionellosis; map05145 Toxoplasmosis; map05162 Measles	O	Molecular chaperones HSP70/HSC70, HSP70 superfamily	KOG0101			cytoplasm
TGGT1_283780	12	glucose-6-phosphate isomerase GPI GN=TGGT1_283780	TGGT1_283780-t26_1-p1		GO:0005576 extracellular region; GO:0005622 intracellular; GO:0005623 cell; GO:0005737 cytoplasm;	Phosphoglucose isomerase	GPI, pgi; glucose-6-phosphate isomerase [EC:5.3.1.9]	K01810	map00010 Glycolysis / Gluconeogenesis; map00030 Pentose phosphate pathway; map00500 Starch and sucrose metabolism; map00520 Amino sugar and nucleotide sugar metabolism; map01100 Metabolic pathways; map01200 Carbon metabolism	G	Glucose-6-phosphate isomerase	KOG2446		PF00342	mitochondria
TGGT1_251780	13	heat shock protein GN=TGGT1_251780	TGGT1_251780-t26_1-p1	GO:0006457 protein folding; GO:0006458 'de novo' protein folding; GO:0006950 response to stress; GO:0006986 response to unfolded protein; GO:0009266 response to temperature stimulus; GO:0009408 response to heat; GO:0009628 response to abiotic stimulus; GO:0009889 regulation of biosynthetic process; GO:0009987 cellular process; GO:0010033 response to organic substance; GO:0010556 regulation of mac…	GO:0005622 intracellular; GO:0005623 cell; GO:0005737 cytoplasm; GO:0005829 cytosol; GO:0032991 protein-containing complex;		dnaK, HSPA9; molecular chaperone DnaK	K04043	map03018 RNA degradation; map04212 Longevity regulating pathway - worm; map05152 Tuberculosis	O	Molecular chaperones mortalin/PBP74/GRP75, HSP70 superfamily	KOG0102	GO:0000166 nucleotide binding; GO:0003824 catalytic activity; GO:0005488 binding; GO:0005515 protein binding; GO:0005524 ATP binding; GO:0008144 drug binding; GO:0008270 zinc ion binding; GO:0016462 pyrophosphatase activity; GO:0016787 hydrolase activity; GO:0016817 hydrolase activity, acting on acid anhydrides; GO:0016818 hydrolase activity, acting on acid anhydrides, in phosphorus-containing an…		mitochondria
TGGT1_215590	9	flavoprotein subunit of succinate dehydrogenase GN=TGGT1_215590	TGGT1_215590-t26_1-p1	GO:0006082 organic acid metabolic process; GO:0006091 generation of precursor metabolites and energy; GO:0006099 tricarboxylic acid cycle; GO:0006101 citrate metabolic process; GO:0008152 metabolic process; GO:0009060 aerobic respiration; GO:0009061 anaerobic respiration; GO:0009987 cellular process; GO:0015980 energy derivation by oxidation of organic compounds; GO:0016999 antibiotic metabolic p…	GO:0005622 intracellular; GO:0005623 cell; GO:0005886 plasma membrane; GO:0016020 membrane; GO:0032991 protein-containing complex; GO:0045273 respiratory chain complex II; GO:0045274 plasma membrane respiratory chain complex II; GO:0045281 succinate dehydrogenase complex; GO:0045282 plasma membrane succinate dehydrogenase complex; GO:0070469 respirasome; GO:0070470 plasma membrane respirasome; GO…	Fumarate reductase flavoprotein C-term	SDHA, SDH1; succinate dehydrogenase (ubiquinone) flavoprotein subunit [EC:1.3.5.1]	K00234	map00020 Citrate cycle (TCA cycle); map00190 Oxidative phosphorylation; map01100 Metabolic pathways; map01200 Carbon metabolism; map04714 Thermogenesis; map04932 Non-alcoholic fatty liver disease (NAFLD); map05010 Alzheimer disease; map05012 Parkinson disease; map05016 Huntington disease	C	Succinate dehydrogenase, flavoprotein subunit	KOG2403	GO:0000104 succinate dehydrogenase activity; GO:0000166 nucleotide binding; GO:0003824 catalytic activity; GO:0005488 binding; GO:0009055 electron transfer activity; GO:0016491 oxidoreductase activity; GO:0016627 oxidoreductase activity, acting on the CH-CH group of donors; GO:0036094 small molecule binding; GO:0043167 ion binding; GO:0043168 anion binding; GO:0048037 cofactor binding; GO:0050660…	PF02910	mitochondria
TGGT1_290950	4	putative clathrin heavy chain GN=TGGT1_290950	TGGT1_290950-t26_1-p1	GO:0000278 mitotic cell cycle; GO:0006109 regulation of carbohydrate metabolic process; GO:0006810 transport; GO:0006897 endocytosis; GO:0006898 receptor-mediated endocytosis; GO:0006996 organelle organization; GO:0007030 Golgi organization; GO:0007049 cell cycle; GO:0009889 regulation of biosynthetic process; GO:0009890 negative regulation of biosynthetic process; GO:0009892 negative regulation …	GO:0005622 intracellular; GO:0005623 cell; GO:0005737 cytoplasm; GO:0005819 spindle; GO:0005856 cytoskeleton; GO:0005886 plasma membrane; GO:0012506 vesicle membrane; GO:0015630 microtubule cytoskeleton; GO:0016020 membrane; GO:0030117 membrane coat; GO:0030118 clathrin coat; GO:0030135 coated vesicle; GO:0030136 clathrin-coated vesicle; GO:0030139 endocytic vesicle; GO:0030315 T-tubule; GO:00306…	Clathrin-H-link	CLTC; clathrin heavy chain	K04646	map04142 Lysosome; map04144 Endocytosis; map04721 Synaptic vesicle cycle; map04961 Endocrine and other factor-regulated calcium reabsorption; map05016 Huntington disease; map05100 Bacterial invasion of epithelial cells	U	Vesicle coat protein clathrin, heavy chain	KOG0985	GO:0005488 binding; GO:0005515 protein binding; GO:0008022 protein C-terminus binding; GO:0008092 cytoskeletal protein binding; GO:0030506 ankyrin binding; GO:0031072 heat shock protein binding; GO:0033218 amide binding; GO:0042277 peptide binding;	PF13838	cytoplasm
TGGT1_263700	51	ribosomal protein RPS14 GN=TGGT1_263700	TGGT1_263700-t26_1-p1				RP-S14e, RPS14; small subunit ribosomal protein S14e	K02955	map03010 Ribosome	J	40S ribosomal protein S14	KOG0407			cytoplasm
TGGT1_251680	34	putative histamine-releasing factor GN=TGGT1_251680	TGGT1_251680-t26_1-p1			Translationally controlled tumour protein				DZ	Microtubule-binding protein (translationally controlled tumor protein)	KOG1727		PF00838	cytoplasm
TGGT1_289530	43	ribosomal protein RPL19 GN=TGGT1_289530	TGGT1_289530-t26_1-p1				RP-L19e, RPL19; large subunit ribosomal protein L19e	K02885	map03010 Ribosome	J	60s ribosomal protein L19	KOG1696			cytoplasm
TGGT1_216790	34	putative ATP-binding cassette sub-family E member 1 GN=TGGT1_216790	TGGT1_216790-t26_1-p1			4Fe-4S binding domain; ABC transporter	ABCE1, Rli1; ATP-binding cassette, sub-family E, member 1	K06174		Q	RNAse L inhibitor, ABC superfamily	KOG0063		PF00037; PF00005	cytoplasm
TGGT1_288720	45	ribosomal protein RPL10 GN=TGGT1_288720	TGGT1_288720-t26_1-p1				RP-L10e, RPL10; large subunit ribosomal protein L10e	K02866	map03010 Ribosome	J	60s ribosomal protein L10	KOG0857			nucleus
TGGT1_280610	3	signal recognition particle receptor alpha subunit GN=TGGT1_280610	TGGT1_280610-t26_1-p1	GO:0006605 protein targeting; GO:0006612 protein targeting to membrane; GO:0006613 cotranslational protein targeting to membrane; GO:0006810 transport; GO:0006886 intracellular protein transport; GO:0006950 response to stress; GO:0006986 response to unfolded protein; GO:0007154 cell communication; GO:0007165 signal transduction; GO:0008104 protein localization; GO:0009987 cellular process; GO:001…	GO:0005622 intracellular; GO:0005623 cell; GO:0005737 cytoplasm; GO:0005783 endoplasmic reticulum; GO:0005789 endoplasmic reticulum membrane; GO:0012505 endomembrane system; GO:0016020 membrane; GO:0031984 organelle subcompartment; GO:0042175 nuclear outer membrane-endoplasmic reticulum membrane network; GO:0043226 organelle; GO:0043227 membrane-bounded organelle; GO:0043229 intracellular organel…	SRP54-type protein, GTPase domain	SRPR; signal recognition particle receptor subunit alpha	K13431	map03060 Protein export	U	Signal recognition particle receptor, alpha subunit	KOG0781		PF00448	cytoplasm,mitochondria
TGGT1_312090	37	ribosomal protein RPL23 GN=TGGT1_312090	TGGT1_312090-t26_1-p1			Ribosomal protein L14p/L23e	RP-L23e, RPL23; large subunit ribosomal protein L23e	K02894	map03010 Ribosome	J	60S ribosomal protein L14/L17/L23	KOG0901		PF00238	cytoplasm
TGGT1_205470	60	putative translation elongation factor 2 family protein GN=TGGT1_205470	TGGT1_205470-t26_1-p1	GO:0006412 translation; GO:0006414 translational elongation; GO:0006417 regulation of translation; GO:0006448 regulation of translational elongation; GO:0006518 peptide metabolic process; GO:0006807 nitrogen compound metabolic process; GO:0008152 metabolic process; GO:0009058 biosynthetic process; GO:0009059 macromolecule biosynthetic process; GO:0009889 regulation of biosynthetic process; GO:000…	GO:0005622 intracellular; GO:0005623 cell; GO:0005737 cytoplasm; GO:0005829 cytosol;	Elongation factor Tu GTP binding domain; Elongation factor Tu domain 2; Elongation factor G, domain IV; Elongation factor G C-terminus	EEF2; elongation factor 2	K03234	map04152 AMPK signaling pathway; map04921 Oxytocin signaling pathway	J	Elongation factor 2	KOG0469	GO:0003676 nucleic acid binding; GO:0003723 RNA binding; GO:0003746 translation elongation factor activity; GO:0003824 catalytic activity; GO:0003924 GTPase activity; GO:0005488 binding; GO:0005515 protein binding; GO:0008135 translation factor activity, RNA binding; GO:0016462 pyrophosphatase activity; GO:0016787 hydrolase activity; GO:0016817 hydrolase activity, acting on acid anhydrides; GO:00…	PF00009; PF03144; PF03764; PF00679	cytoplasm
TGGT1_309120	55	ribosomal protein RPL4 GN=TGGT1_309120	TGGT1_309120-t26_1-p1	GO:0002181 cytoplasmic translation; GO:0006412 translation; GO:0006518 peptide metabolic process; GO:0006807 nitrogen compound metabolic process; GO:0008152 metabolic process; GO:0009058 biosynthetic process; GO:0009059 macromolecule biosynthetic process; GO:0009987 cellular process; GO:0010467 gene expression; GO:0019538 protein metabolic process; GO:0034641 cellular nitrogen compound metabolic …	GO:0005622 intracellular; GO:0005623 cell; GO:0005737 cytoplasm; GO:0005829 cytosol; GO:0005840 ribosome; GO:0015934 large ribosomal subunit; GO:0022625 cytosolic large ribosomal subunit; GO:0022626 cytosolic ribosome; GO:0032991 protein-containing complex; GO:0043226 organelle; GO:0043228 non-membrane-bounded organelle; GO:0043229 intracellular organelle; GO:0043232 intracellular non-membrane-bo…	60S ribosomal protein L4 C-terminal domain	RP-L4e, RPL4; large subunit ribosomal protein L4e	K02930	map03010 Ribosome	J	Ribosomal protein RPL1/RPL2/RL4L4	KOG1475	GO:0003676 nucleic acid binding; GO:0003723 RNA binding; GO:0003735 structural constituent of ribosome; GO:0005198 structural molecule activity; GO:0005488 binding; GO:0097159 organic cyclic compound binding; GO:1901363 heterocyclic compound binding;	PF14374	extracellular
TGGT1_261950	17	ATP synthase beta subunit ATP-B GN=TGGT1_261950	TGGT1_261950-t26_1-p1		GO:0005622 intracellular; GO:0005623 cell; GO:0005737 cytoplasm; GO:0005739 mitochondrion; GO:0005740 mitochondrial envelope; GO:0005743 mitochondrial inner membrane; GO:0005753 mitochondrial proton-transporting ATP synthase complex; GO:0016020 membrane; GO:0016469 proton-transporting two-sector ATPase complex; GO:0019866 organelle inner membrane; GO:0031090 organelle membrane; GO:0031966 mitocho…	ATP synthase alpha/beta family, beta-barrel domain; ATP synthase alpha/beta family, nucleotide-binding domain	ATPeF1B, ATP5B, ATP2; F-type H+-transporting ATPase subunit beta [EC:7.1.2.2]	K02133	map00190 Oxidative phosphorylation; map01100 Metabolic pathways; map04714 Thermogenesis; map05010 Alzheimer disease; map05012 Parkinson disease; map05016 Huntington disease	C	F0F1-type ATP synthase, beta subunit	KOG1350	GO:0003824 catalytic activity; GO:0016462 pyrophosphatase activity; GO:0016787 hydrolase activity; GO:0016817 hydrolase activity, acting on acid anhydrides; GO:0016818 hydrolase activity, acting on acid anhydrides, in phosphorus-containing anhydrides; GO:0016887 ATPase activity; GO:0017111 nucleoside-triphosphatase activity;	PF02874; PF00006	mitochondria
TGGT1_292130	46	ribosomal protein RPL13A GN=TGGT1_292130	TGGT1_292130-t26_1-p1				RP-L13Ae, RPL13A; large subunit ribosomal protein L13Ae	K02872	map03010 Ribosome	J	60S ribosomal protein L13a	KOG3204			cytoplasm,nucleus
TGGT1_318700	23	putative eukaryotic initiation factor-6 GN=TGGT1_318700	TGGT1_318700-t26_1-p1	GO:0000054 ribosomal subunit export from nucleus; GO:0000460 maturation of 5.8S rRNA; GO:0000463 maturation of LSU-rRNA from tricistronic rRNA transcript (SSU-rRNA, 5.8S rRNA, LSU-rRNA); GO:0000466 maturation of 5.8S rRNA from tricistronic rRNA transcript (SSU-rRNA, 5.8S rRNA, LSU-rRNA); GO:0000470 maturation of LSU-rRNA; GO:0006139 nucleobase-containing compound metabolic process; GO:0006364 rRN…	GO:0005622 intracellular; GO:0005623 cell; GO:0005634 nucleus; GO:0005730 nucleolus; GO:0005737 cytoplasm; GO:0005829 cytosol; GO:0030684 preribosome; GO:0030687 preribosome, large subunit precursor; GO:0031974 membrane-enclosed lumen; GO:0031981 nuclear lumen; GO:0032991 protein-containing complex; GO:0043226 organelle; GO:0043227 membrane-bounded organelle; GO:0043228 non-membrane-bounded organ…		EIF6; translation initiation factor 6	K03264	map03008 Ribosome biogenesis in eukaryotes	J	Translation initiation factor 6 (eIF-6)	KOG3185	GO:0005488 binding; GO:0043021 ribonucleoprotein complex binding; GO:0043023 ribosomal large subunit binding; GO:0044877 protein-containing complex binding;		mitochondria
TGGT1_279390	29	putative proliferation-associated protein 2G4 GN=TGGT1_279390	TGGT1_279390-t26_1-p1			Metallopeptidase family M24				J	Metallopeptidase	KOG2776		PF00557	cytoplasm
TGGT1_239100	53	ribosomal protein RPS7 GN=TGGT1_239100	TGGT1_239100-t26_1-p1				RP-S7e, RPS7; small subunit ribosomal protein S7e	K02993	map03010 Ribosome	J	40S ribosomal protein S7	KOG3320			nucleus
TGGT1_210690	53	ribosomal protein RPS6 GN=TGGT1_210690	TGGT1_210690-t26_1-p1				RP-S6e, RPS6; small subunit ribosomal protein S6e	K02991	map01521 EGFR tyrosine kinase inhibitor resistance; map03010 Ribosome; map04066 HIF-1 signaling pathway; map04150 mTOR signaling pathway; map04151 PI3K-Akt signaling pathway; map04371 Apelin signaling pathway; map04714 Thermogenesis; map04910 Insulin signaling pathway; map05205 Proteoglycans in cancer	J	40S ribosomal protein S6	KOG1646			cytoplasm
TGGT1_205340	49	ribosomal protein RPS12 GN=TGGT1_205340	TGGT1_205340-t26_1-p1			Ribosomal protein L7Ae/L30e/S12e/Gadd45 family	RP-S12e, RPS12; small subunit ribosomal protein S12e	K02951	map03010 Ribosome	J	40S ribosomal protein S12	KOG3406		PF01248	extracellular
TGGT1_320050	53	ribosomal protein RPL5 GN=TGGT1_320050	TGGT1_320050-t26_1-p1			Ribosomal L18 C-terminal region	RP-L5e, RPL5; large subunit ribosomal protein L5e	K02932	map03010 Ribosome	J	60S ribosomal protein L5	KOG0875		PF14204	mitochondria
TGGT1_204400	10	putative ATPase synthase subunit alpha GN=TGGT1_204400	TGGT1_204400-t26_1-p1		GO:0005622 intracellular; GO:0005623 cell; GO:0005737 cytoplasm; GO:0005739 mitochondrion; GO:0005740 mitochondrial envelope; GO:0005743 mitochondrial inner membrane; GO:0005753 mitochondrial proton-transporting ATP synthase complex; GO:0016020 membrane; GO:0016469 proton-transporting two-sector ATPase complex; GO:0019866 organelle inner membrane; GO:0031090 organelle membrane; GO:0031966 mitocho…	ATP synthase alpha/beta family, beta-barrel domain; ATP synthase alpha/beta family, nucleotide-binding domain; ATP synthase alpha/beta chain, C terminal domain	ATPeF1A, ATP5A1, ATP1; F-type H+-transporting ATPase subunit alpha	K02132	map00190 Oxidative phosphorylation; map01100 Metabolic pathways; map04714 Thermogenesis; map05010 Alzheimer disease; map05012 Parkinson disease; map05016 Huntington disease	C	F0F1-type ATP synthase, alpha subunit	KOG1353		PF02874; PF00006; PF00306	mitochondria
TGGT1_227360	47	ribosomal protein RPL3 GN=TGGT1_227360	TGGT1_227360-t26_1-p1				RP-L3e, RPL3; large subunit ribosomal protein L3e	K02925	map03010 Ribosome	J	60S ribosomal protein L3 and related proteins	KOG0746			cytoplasm
TGGT1_309810	38	ribosomal protein RPP2 GN=TGGT1_309810	TGGT1_309810-t26_1-p1				RP-LP2, RPLP2; large subunit ribosomal protein LP2	K02943	map03010 Ribosome	J	60S acidic ribosomal protein P2	KOG3449			extracellular
TGGT1_309752	5	putative succinate-Coenzyme A ligase, beta subunit GN=TGGT1_309752	TGGT1_309752-t26_1-p1			ATP-grasp domain; CoA-ligase	LSC2; succinyl-CoA synthetase beta subunit [EC:6.2.1.4 6.2.1.5]	K01900	map00020 Citrate cycle (TCA cycle); map00640 Propanoate metabolism; map01100 Metabolic pathways; map01200 Carbon metabolism	C	Succinyl-CoA synthetase, beta subunit	KOG2799		PF08442; PF00549	mitochondria
TGGT1_286420A	42	putative elongation factor 1-alpha (EF-1-ALPHA) GN=TGGT1_286420A	TGGT1_286420A-t26_1-p1	GO:0001932 regulation of protein phosphorylation; GO:0001933 negative regulation of protein phosphorylation; GO:0006403 RNA localization; GO:0006405 RNA export from nucleus; GO:0006409 tRNA export from nucleus; GO:0006412 translation; GO:0006414 translational elongation; GO:0006469 negative regulation of protein kinase activity; GO:0006518 peptide metabolic process; GO:0006611 protein export from…	GO:0000322 storage vacuole; GO:0000323 lytic vacuole; GO:0000324 fungal-type vacuole; GO:0000329 fungal-type vacuole membrane; GO:0005622 intracellular; GO:0005623 cell; GO:0005737 cytoplasm; GO:0005739 mitochondrion; GO:0005773 vacuole; GO:0005774 vacuolar membrane; GO:0005840 ribosome; GO:0005853 eukaryotic translation elongation factor 1 complex; GO:0016020 membrane; GO:0031090 organelle membr…	Elongation factor Tu GTP binding domain; Elongation factor Tu domain 2; Elongation factor Tu C-terminal domain	EEF1A; elongation factor 1-alpha	K03231	map03013 RNA transport; map05134 Legionellosis; map05140 Leishmaniasis	J	Translation elongation factor EF-1 alpha/Tu	KOG0052	GO:0000166 nucleotide binding; GO:0001882 nucleoside binding; GO:0001883 purine nucleoside binding; GO:0003676 nucleic acid binding; GO:0003723 RNA binding; GO:0003746 translation elongation factor activity; GO:0003779 actin binding; GO:0003824 catalytic activity; GO:0003924 GTPase activity; GO:0005488 binding; GO:0005515 protein binding; GO:0005525 GTP binding; GO:0008092 cytoskeletal protein bi…	PF00009; PF03144; PF03143	cytoplasm
TGGT1_294800B	42	putative elongation factor 1-alpha (EF-1-ALPHA) GN=TGGT1_294800B	TGGT1_294800B-t26_1-p1	GO:0001932 regulation of protein phosphorylation; GO:0001933 negative regulation of protein phosphorylation; GO:0006403 RNA localization; GO:0006405 RNA export from nucleus; GO:0006409 tRNA export from nucleus; GO:0006412 translation; GO:0006414 translational elongation; GO:0006469 negative regulation of protein kinase activity; GO:0006518 peptide metabolic process; GO:0006611 protein export from…	GO:0000322 storage vacuole; GO:0000323 lytic vacuole; GO:0000324 fungal-type vacuole; GO:0000329 fungal-type vacuole membrane; GO:0005622 intracellular; GO:0005623 cell; GO:0005737 cytoplasm; GO:0005739 mitochondrion; GO:0005773 vacuole; GO:0005774 vacuolar membrane; GO:0005840 ribosome; GO:0005853 eukaryotic translation elongation factor 1 complex; GO:0016020 membrane; GO:0031090 organelle membr…	Elongation factor Tu GTP binding domain; Elongation factor Tu domain 2; Elongation factor Tu C-terminal domain	EEF1A; elongation factor 1-alpha	K03231	map03013 RNA transport; map05134 Legionellosis; map05140 Leishmaniasis	J	Translation elongation factor EF-1 alpha/Tu	KOG0052	GO:0000166 nucleotide binding; GO:0001882 nucleoside binding; GO:0001883 purine nucleoside binding; GO:0003676 nucleic acid binding; GO:0003723 RNA binding; GO:0003746 translation elongation factor activity; GO:0003779 actin binding; GO:0003824 catalytic activity; GO:0003924 GTPase activity; GO:0005488 binding; GO:0005515 protein binding; GO:0005525 GTP binding; GO:0008092 cytoskeletal protein bi…	PF00009; PF03144; PF03143	cytoplasm
TGGT1_233520	8	ATP-dependent RNA helicase GN=TGGT1_233520	TGGT1_233520-t26_1-p1			DEAD/DEAH box helicase; Helicase associated domain (HA2); Oligonucleotide/oligosaccharide-binding (OB)-fold	DHX15, PRP43; pre-mRNA-splicing factor ATP-dependent RNA helicase DHX15/PRP43 [EC:3.6.4.13]	K12820	map03040 Spliceosome	A	mRNA splicing factor ATP-dependent RNA helicase	KOG0925		PF00270; PF04408; PF07717	nucleus
TGGT1_316900	17	Sas10 C-terminal domain-containing protein GN=TGGT1_316900	TGGT1_316900-t26_1-p1			Sas10 C-terminal domain	NGDN, LCP5; U3 small nucleolar ribonucleoprotein protein LCP5	K14765		AB	Disrupter of silencing SAS10	KOG3118		PF09368	nucleus
TGGT1_263650	12	putative pre-mRNA-processing protein 8 GN=TGGT1_263650	TGGT1_263650-t26_1-p1			Helicase associated domain (HA2); Oligonucleotide/oligosaccharide-binding (OB)-fold	DHX16; pre-mRNA-splicing factor ATP-dependent RNA helicase DHX16 [EC:3.6.4.13]	K12813	map03040 Spliceosome	A	mRNA splicing factor ATP-dependent RNA helicase	KOG0923		PF04408; PF07717	nucleus
TGGT1_205010	29	putative U2 small nuclear ribonucleoprotein family protein GN=TGGT1_205010	TGGT1_205010-t26_1-p1			Splicing factor 3B subunit 1	SF3B1, SAP155; splicing factor 3B subunit 1	K12828	map03040 Spliceosome	A	Splicing factor 3b, subunit 1	KOG0213		PF08920	plasma membrane
TGGT1_203220	4	DEAD/DEAH box helicase domain-containing protein GN=TGGT1_203220	TGGT1_203220-t26_1-p1			DEAD/DEAH box helicase	DDX42, SF3B125; ATP-dependent RNA helicase DDX42 [EC:3.6.4.13]	K12835	map03040 Spliceosome	A	ATP-dependent RNA helicase	KOG0339		PF00270	nucleus
TGGT1_269980	37	putative preprotein translocase Sec61 GN=TGGT1_269980	TGGT1_269980-t26_1-p1		GO:0005623 cell; GO:0005886 plasma membrane; GO:0016020 membrane; GO:0071944 cell periphery;	Plug domain of Sec61p	SEC61A; protein transport protein SEC61 subunit alpha	K10956	map03060 Protein export; map04141 Protein processing in endoplasmic reticulum; map04145 Phagosome; map05110 Vibrio cholerae infection	U	Transport protein Sec61, alpha subunit	KOG1373		PF10559	plasma membrane
TGGT1_310490	44	ribosomal protein RPL27A GN=TGGT1_310490	TGGT1_310490-t26_1-p1				RP-L27Ae, RPL27A; large subunit ribosomal protein L27Ae	K02900	map03010 Ribosome	J	60s ribosomal protein L15/L27	KOG1742			cytoplasm
TGGT1_218410	53	ribosomal protein RPP0 GN=TGGT1_218410	TGGT1_218410-t26_1-p1				RP-LP0, RPLP0; large subunit ribosomal protein LP0	K02941	map03010 Ribosome	J	60S acidic ribosomal protein P0	KOG0815			cytoplasm
TGGT1_204020	50	ribosomal protein RPL8 GN=TGGT1_204020	TGGT1_204020-t26_1-p1			Ribosomal Proteins L2, RNA binding domain; Ribosomal Proteins L2, C-terminal domain	RP-L8e, RPL8; large subunit ribosomal protein L8e	K02938	map03010 Ribosome	J	60s ribosomal protein L2/L8	KOG2309		PF00181; PF03947	cytoplasm
TGGT1_231080	44	ribosomal protein RPL38 GN=TGGT1_231080	TGGT1_231080-t26_1-p1				RP-L38e, RPL38; large subunit ribosomal protein L38e	K02923	map03010 Ribosome	J	60S ribosomal protein L38	KOG3499			nucleus
TGGT1_261570	47	ribosomal protein RPL7A GN=TGGT1_261570	TGGT1_261570-t26_1-p1	GO:0000470 maturation of LSU-rRNA; GO:0000491 small nucleolar ribonucleoprotein complex assembly; GO:0000492 box C/D snoRNP assembly; GO:0006139 nucleobase-containing compound metabolic process; GO:0006364 rRNA processing; GO:0006396 RNA processing; GO:0006412 translation; GO:0006518 peptide metabolic process; GO:0006725 cellular aromatic compound metabolic process; GO:0006807 nitrogen compound m…	GO:0005622 intracellular; GO:0005623 cell; GO:0005732 small nucleolar ribonucleoprotein complex; GO:0005737 cytoplasm; GO:0005829 cytosol; GO:0005840 ribosome; GO:0015934 large ribosomal subunit; GO:0022625 cytosolic large ribosomal subunit; GO:0022626 cytosolic ribosome; GO:0032991 protein-containing complex; GO:0043226 organelle; GO:0043228 non-membrane-bounded organelle; GO:0043229 intracellul…	Ribosomal protein L7Ae/L30e/S12e/Gadd45 family	RP-L7Ae, RPL7A; large subunit ribosomal protein L7Ae	K02936	map03010 Ribosome	J	60S ribosomal protein L7A	KOG3166	GO:0003676 nucleic acid binding; GO:0003723 RNA binding; GO:0005488 binding; GO:0030515 snoRNA binding; GO:0034512 box C/D snoRNA binding; GO:0097159 organic cyclic compound binding; GO:1901363 heterocyclic compound binding;	PF01248	cytoplasm
TGGT1_289750	46	ribosomal-ubiquitin protein RPL40 GN=TGGT1_289750	TGGT1_289750-t26_1-p1			Ubiquitin family	RP-L40e, RPL40; large subunit ribosomal protein L40e	K02927	map03010 Ribosome	J	Ubiquitin/60s ribosomal protein L40 fusion	KOG0003		PF00240	cytoplasm,nucleus
TGGT1_299050	41	ribosomal protein RPL17 GN=TGGT1_299050	TGGT1_299050-t26_1-p1			Ribosomal protein L22p/L17e	RP-L17e, RPL17; large subunit ribosomal protein L17e	K02880	map03010 Ribosome	J	60S ribosomal protein L22	KOG3353		PF00237	cytoplasm
TGGT1_239760	39	ribosomal protein RPL22 GN=TGGT1_239760	TGGT1_239760-t26_1-p1				RP-L22e, RPL22; large subunit ribosomal protein L22e	K02891	map03010 Ribosome	J	60S ribosomal protein L22	KOG3434			nucleus
TGGT1_309820	57	ribosomal protein RPL11 GN=TGGT1_309820	TGGT1_309820-t26_1-p1			Ribosomal protein L5; ribosomal L5P family C-terminus	RP-L11e, RPL11; large subunit ribosomal protein L11e	K02868	map03010 Ribosome	J	60S ribosomal protein L11	KOG0397		PF00281; PF00673	mitochondria
TGGT1_227600	41	ribosomal protein RPL34 GN=TGGT1_227600	TGGT1_227600-t26_1-p1				RP-L34e, RPL34; large subunit ribosomal protein L34e	K02915	map03010 Ribosome	J	60s ribosomal protein L34	KOG1790			nucleus
TGGT1_262690	49	ribosomal protein RPL27 GN=TGGT1_262690	TGGT1_262690-t26_1-p1				RP-L27e, RPL27; large subunit ribosomal protein L27e	K02901	map03010 Ribosome	J	60S ribosomal protein L27	KOG3418			mitochondria
TGGT1_263050	45	ribosomal protein RPL13 GN=TGGT1_263050	TGGT1_263050-t26_1-p1				RP-L13e, RPL13; large subunit ribosomal protein L13e	K02873	map03010 Ribosome	J	60S Ribosomal protein L13	KOG3295			cytoplasm
TGGT1_266070	43	ribosomal protein RPL31 GN=TGGT1_266070	TGGT1_266070-t26_1-p1				RP-L31e, RPL31; large subunit ribosomal protein L31e	K02910	map03010 Ribosome	J	60S ribosomal protein L31	KOG0893			cytoplasm,nucleus
TGGT1_202568	14	Putative ribophorin I, related protein(predict) GN=TGGT1_202568	TGGT1_202568-t26_1-p1		GO:0005622 intracellular; GO:0005623 cell; GO:0005634 nucleus; GO:0005654 nucleoplasm; GO:0005730 nucleolus; GO:0031974 membrane-enclosed lumen; GO:0031981 nuclear lumen; GO:0043226 organelle; GO:0043227 membrane-bounded organelle; GO:0043228 non-membrane-bounded organelle; GO:0043229 intracellular organelle; GO:0043231 intracellular membrane-bounded organelle; GO:0043232 intracellular non-membra…		FAM32A; protein FAM32A	K13120		S	Conserved alpha-helical protein	KOG3410	GO:0003676 nucleic acid binding; GO:0003723 RNA binding; GO:0005488 binding; GO:0097159 organic cyclic compound binding; GO:1901363 heterocyclic compound binding;		nucleus
TGGT1_262720	25	putative eukaryotic initiation factor-1A GN=TGGT1_262720	TGGT1_262720-t26_1-p1	GO:0006412 translation; GO:0006413 translational initiation; GO:0006518 peptide metabolic process; GO:0006807 nitrogen compound metabolic process; GO:0008152 metabolic process; GO:0009058 biosynthetic process; GO:0009059 macromolecule biosynthetic process; GO:0009987 cellular process; GO:0010467 gene expression; GO:0019538 protein metabolic process; GO:0034641 cellular nitrogen compound metabolic…	GO:0005622 intracellular; GO:0005623 cell; GO:0005737 cytoplasm; GO:0005829 cytosol;	Translation initiation factor 1A / IF-1	EIF1A; translation initiation factor 1A	K03236	map03013 RNA transport	J	Translation initiation factor 1A (eIF-1A)	KOG3403	GO:0003676 nucleic acid binding; GO:0003723 RNA binding; GO:0005488 binding; GO:0008135 translation factor activity, RNA binding; GO:0097159 organic cyclic compound binding; GO:1901363 heterocyclic compound binding;	PF01176	cytoplasm
TGGT1_216880	58	guanine nucleotide-binding protein GN=TGGT1_216880	TGGT1_216880-t26_1-p1	GO:0000003 reproduction; GO:0000122 negative regulation of transcription by RNA polymerase II; GO:0000429 carbon catabolite regulation of transcription from RNA polymerase II promoter; GO:0000430 regulation of transcription from RNA polymerase II promoter by glucose; GO:0000433 carbon catabolite repression of transcription from RNA polymerase II promoter by glucose; GO:0001196 regulation of matin…	GO:0005622 intracellular; GO:0005623 cell; GO:0005634 nucleus; GO:0017053 transcription repressor complex; GO:0032991 protein-containing complex; GO:0043226 organelle; GO:0043227 membrane-bounded organelle; GO:0043229 intracellular organelle; GO:0043231 intracellular membrane-bounded organelle;		RACK1; guanine nucleotide-binding protein subunit beta-2-like 1 protein	K14753	map05162 Measles	T	G protein beta subunit-like protein	KOG0279	GO:0005488 binding; GO:0005515 protein binding; GO:0005543 phospholipid binding; GO:0008289 lipid binding; GO:0019899 enzyme binding; GO:0035091 phosphatidylinositol binding; GO:0036033 mediator complex binding; GO:0042393 histone binding; GO:0042826 histone deacetylase binding; GO:0043167 ion binding; GO:0043168 anion binding; GO:0044877 protein-containing complex binding; GO:0080025 phosphatidy…		nucleus
TGGT1_232710	56	ribosomal protein RPS3A GN=TGGT1_232710	TGGT1_232710-t26_1-p1				RP-S3Ae, RPS3A; small subunit ribosomal protein S3Ae	K02984	map03010 Ribosome	J	40S ribosomal protein S3A	KOG1628			extracellular
TGGT1_214270	30	putative translation initiation factor IF-2 GN=TGGT1_214270	TGGT1_214270-t26_1-p1			Elongation factor Tu GTP binding domain; Elongation factor Tu domain 2; Translation-initiation factor 2	EIF5B; translation initiation factor 5B	K03243	map03013 RNA transport	J	Translation initiation factor 5B (eIF-5B)	KOG1144		PF00009; PF03144; PF11987	nucleus
TGGT1_269180	6	MIF4G domain-containing protein GN=TGGT1_269180	TGGT1_269180-t26_1-p1	GO:0006412 translation; GO:0006417 regulation of translation; GO:0006446 regulation of translational initiation; GO:0006518 peptide metabolic process; GO:0006807 nitrogen compound metabolic process; GO:0008152 metabolic process; GO:0009058 biosynthetic process; GO:0009059 macromolecule biosynthetic process; GO:0009889 regulation of biosynthetic process; GO:0009987 cellular process; GO:0010467 gen…	GO:0005622 intracellular; GO:0005623 cell; GO:0005737 cytoplasm; GO:0005829 cytosol; GO:0016281 eukaryotic translation initiation factor 4F complex; GO:0032991 protein-containing complex;		EIF4G; translation initiation factor 4G	K03260	map03013 RNA transport; map05416 Viral myocarditis	J	Translation initiation factor 4F, ribosome/mRNA-bridging subunit (eIF-4G)	KOG0401	GO:0000339 RNA cap binding; GO:0003676 nucleic acid binding; GO:0003723 RNA binding; GO:0005488 binding; GO:0008135 translation factor activity, RNA binding; GO:0097159 organic cyclic compound binding; GO:1901363 heterocyclic compound binding;		nucleus
TGGT1_300140	80	putative elongation factor 1-gamma GN=TGGT1_300140	TGGT1_300140-t26_1-p1	GO:0006412 translation; GO:0006414 translational elongation; GO:0006518 peptide metabolic process; GO:0006575 cellular modified amino acid metabolic process; GO:0006749 glutathione metabolic process; GO:0006790 sulfur compound metabolic process; GO:0006807 nitrogen compound metabolic process; GO:0008152 metabolic process; GO:0009058 biosynthetic process; GO:0009059 macromolecule biosynthetic proc…	GO:0005622 intracellular; GO:0005623 cell; GO:0005737 cytoplasm; GO:0005829 cytosol;	Glutathione S-transferase, N-terminal domain; Glutathione S-transferase, C-terminal domain; Elongation factor 1 gamma, conserved domain	EEF1G; elongation factor 1-gamma	K03233	map05134 Legionellosis	J	Translation elongation factor EF-1 gamma	KOG1627	GO:0003676 nucleic acid binding; GO:0003723 RNA binding; GO:0003746 translation elongation factor activity; GO:0003824 catalytic activity; GO:0004364 glutathione transferase activity; GO:0005488 binding; GO:0008135 translation factor activity, RNA binding; GO:0016740 transferase activity; GO:0016765 transferase activity, transferring alkyl or aryl (other than methyl) groups; GO:0097159 organic cy…	PF02798; PF00043; PF00647	cytoplasm
TGGT1_313230	31	eukaryotic initiation factor-2, alpha subunit GN=TGGT1_313230	TGGT1_313230-t26_1-p1	GO:0001731 formation of translation preinitiation complex; GO:0002181 cytoplasmic translation; GO:0002183 cytoplasmic translational initiation; GO:0006412 translation; GO:0006413 translational initiation; GO:0006518 peptide metabolic process; GO:0006807 nitrogen compound metabolic process; GO:0008152 metabolic process; GO:0009058 biosynthetic process; GO:0009059 macromolecule biosynthetic process…	GO:0005622 intracellular; GO:0005623 cell; GO:0005737 cytoplasm; GO:0005840 ribosome; GO:0005850 eukaryotic translation initiation factor 2 complex; GO:0005851 eukaryotic translation initiation factor 2B complex; GO:0010494 cytoplasmic stress granule; GO:0032991 protein-containing complex; GO:0033290 eukaryotic 48S preinitiation complex; GO:0035770 ribonucleoprotein granule; GO:0036464 cytoplasmi…	S1 RNA binding domain	EIF2S1; translation initiation factor 2 subunit 1	K03237	map03013 RNA transport; map04140 Autophagy - animal; map04141 Protein processing in endoplasmic reticulum; map04210 Apoptosis; map04932 Non-alcoholic fatty liver disease (NAFLD); map05160 Hepatitis C; map05162 Measles; map05164 Influenza A; map05168 Herpes simplex virus 1 infection	J	Translation initiation factor 2, alpha subunit (eIF-2alpha)	KOG2916	GO:0003676 nucleic acid binding; GO:0003723 RNA binding; GO:0003743 translation initiation factor activity; GO:0005488 binding; GO:0008135 translation factor activity, RNA binding; GO:0043021 ribonucleoprotein complex binding; GO:0043022 ribosome binding; GO:0044877 protein-containing complex binding; GO:0097159 organic cyclic compound binding; GO:1901363 heterocyclic compound binding;	PF00575	cytoplasm
TGGT1_231140	48	ribosomal protein RPS25 GN=TGGT1_231140	TGGT1_231140-t26_1-p1				RP-S25e, RPS25; small subunit ribosomal protein S25e	K02975	map03010 Ribosome	J	40S ribosomal protein S25	KOG1767			mitochondria
TGGT1_294620	22	putative eukaryotic initiation factor-3, subunit 8 GN=TGGT1_294620	TGGT1_294620-t26_1-p1			PCI domain	EIF3C; translation initiation factor 3 subunit C	K03252	map03013 RNA transport	J	Translation initiation factor 3, subunit c (eIF-3c)	KOG1076		PF01399	nucleus
TGGT1_294670	33	translation initiation factor 3 subunit GN=TGGT1_294670	TGGT1_294670-t26_1-p1	GO:0006412 translation; GO:0006413 translational initiation; GO:0006518 peptide metabolic process; GO:0006807 nitrogen compound metabolic process; GO:0008152 metabolic process; GO:0009058 biosynthetic process; GO:0009059 macromolecule biosynthetic process; GO:0009987 cellular process; GO:0010467 gene expression; GO:0016032 viral process; GO:0019080 viral gene expression; GO:0019081 viral translat…	GO:0005622 intracellular; GO:0005623 cell; GO:0005737 cytoplasm; GO:0005829 cytosol; GO:0005852 eukaryotic translation initiation factor 3 complex; GO:0032991 protein-containing complex;	RNA recognition motif. (a.k.a. RRM, RBD, or RNP domain)	EIF3G; translation initiation factor 3 subunit G	K03248	map03013 RNA transport	J	Translation initiation factor 3, subunit g (eIF-3g)	KOG0122	GO:0003676 nucleic acid binding; GO:0003723 RNA binding; GO:0005488 binding; GO:0097159 organic cyclic compound binding; GO:1901363 heterocyclic compound binding;	PF00076	nucleus
TGGT1_273520	29	PCI domain-containing protein GN=TGGT1_273520	TGGT1_273520-t26_1-p1			PCI domain	EIF3E, INT6; translation initiation factor 3 subunit E	K03250	map03013 RNA transport; map05160 Hepatitis C	J	Translation initiation factor 3, subunit e (eIF-3e)	KOG2758		PF01399	nucleus
TGGT1_213350	52	ribosomal protein RPS15 GN=TGGT1_213350	TGGT1_213350-t26_1-p1			Ribosomal protein S19	RP-S15e, RPS15; small subunit ribosomal protein S15e	K02958	map03010 Ribosome	J	40S ribosomal protein S15	KOG0898		PF00203	cytoplasm
TGGT1_251500	23	putative eukaryotic initiation factor-3, subunit 3 GN=TGGT1_251500	TGGT1_251500-t26_1-p1				EIF3H; translation initiation factor 3 subunit H	K03247	map03013 RNA transport; map05162 Measles	J	Translation initiation factor 3, subunit h (eIF-3h)	KOG1560			plasma membrane
TGGT1_266060	53	ribosomal protein RPSA GN=TGGT1_266060	TGGT1_266060-t26_1-p1				RP-SAe, RPSA; small subunit ribosomal protein SAe	K02998	map03010 Ribosome	J	40S ribosomal protein SA (P40)/Laminin receptor 1	KOG0830			cytoplasm
TGGT1_242330	56	ribosomal protein RPS5 GN=TGGT1_242330	TGGT1_242330-t26_1-p1			Ribosomal protein S7p/S5e	RP-S5e, RPS5; small subunit ribosomal protein S5e	K02989	map03010 Ribosome	J	Ribosomal protein S7	KOG3291		PF00177	cytoplasm
TGGT1_207440	53	ribosomal protein RPS4 GN=TGGT1_207440	TGGT1_207440-t26_1-p1			RS4NT (NUC023) domain; S4 domain	RP-S4e, RPS4; small subunit ribosomal protein S4e	K02987	map03010 Ribosome	J	40S ribosomal protein S4	KOG0378		PF08071; PF01479	extracellular
TGGT1_245460	55	ribosomal protein RPS8 GN=TGGT1_245460	TGGT1_245460-t26_1-p1				RP-S8e, RPS8; small subunit ribosomal protein S8e	K02995	map03010 Ribosome	J	40S ribosomal protein S8	KOG3283			nucleus
TGGT1_317720	13	putative eukaryotic translation initiation factor 3 subunit 7 GN=TGGT1_317720	TGGT1_317720-t26_1-p1				EIF3D; translation initiation factor 3 subunit D	K03251	map03013 RNA transport	J	Translation initiation factor 3, subunit d (eIF-3d)	KOG2479			cytoplasm
TGGT1_223050	53	ribosomal protein RPS20 GN=TGGT1_223050	TGGT1_223050-t26_1-p1				RP-S20e, RPS20; small subunit ribosomal protein S20e	K02969	map03010 Ribosome	J	40S ribosomal protein S20	KOG0900			nucleus
TGGT1_250770	10	putative eukaryotic initiation factor-4A GN=TGGT1_250770	TGGT1_250770-t26_1-p1	GO:0006139 nucleobase-containing compound metabolic process; GO:0006412 translation; GO:0006413 translational initiation; GO:0006518 peptide metabolic process; GO:0006725 cellular aromatic compound metabolic process; GO:0006807 nitrogen compound metabolic process; GO:0008152 metabolic process; GO:0009058 biosynthetic process; GO:0009059 macromolecule biosynthetic process; GO:0009987 cellular proc…	GO:0005622 intracellular; GO:0005623 cell; GO:0005634 nucleus; GO:0005730 nucleolus; GO:0005737 cytoplasm; GO:0010494 cytoplasmic stress granule; GO:0016281 eukaryotic translation initiation factor 4F complex; GO:0031974 membrane-enclosed lumen; GO:0031981 nuclear lumen; GO:0032991 protein-containing complex; GO:0035770 ribonucleoprotein granule; GO:0036464 cytoplasmic ribonucleoprotein granule; …	DEAD/DEAH box helicase	EIF4A; translation initiation factor 4A	K03257	map03013 RNA transport	J	Translation initiation factor 4F, helicase subunit (eIF-4A) and related helicases	KOG0327	GO:0003676 nucleic acid binding; GO:0003723 RNA binding; GO:0003724 RNA helicase activity; GO:0003743 translation initiation factor activity; GO:0003824 catalytic activity; GO:0004386 helicase activity; GO:0005488 binding; GO:0005515 protein binding; GO:0008135 translation factor activity, RNA binding; GO:0008186 RNA-dependent ATPase activity; GO:0016462 pyrophosphatase activity; GO:0016787 hydro…	PF00270	nucleus
TGGT1_228190	28	putative eukaryotic initiation factor-3, subunit 5 GN=TGGT1_228190	TGGT1_228190-t26_1-p1				EIF3F; translation initiation factor 3 subunit F	K03249	map03013 RNA transport	J	Translation initiation factor 3, subunit f (eIF-3f)	KOG2975			nucleus
TGGT1_201680	21	putative eukaryotic initiation factor-3 subunit 10 GN=TGGT1_201680	TGGT1_201680-t26_1-p1				EIF3A; translation initiation factor 3 subunit A	K03254	map03013 RNA transport	J	Translation initiation factor 3, subunit a (eIF-3a)	KOG2072			cytoplasm
